# Supplementary material for: Understanding physical climate risks and their implication for community adaptation in the borana zone of southern Ethiopia using mixed-methods research
Source: Sci Rep. 2023 Apr 27;13:6916. doi: 10.1038/s41598-023-34005-1 (PMC10140045; doi:10.1038/s41598-023-34005-1)
Supplement: Supplementary file 2 — Supplementary Information 2. [file 41598_2023_34005_MOESM2_ESM.xlsx]

## Sheet: Data
Name	Elevation	Geogr1	Geogr2	element	Year	Month	Time	1	2	3	4	5	6	7	8	9	10	11	12	13	14	15	16	17	18	19	20	21	22	23	24	25	26	27	28	29	30	31
Aleweya	1376	37.8914	4.96528	PRECIP	2007	05	09:00																										0	0	0	3	0	30
Aleweya	1376	37.8914	4.96528	PRECIP	2007	06	09:00	12.5	0	0	0	0	0	0	0	0	0	0	0	0	0	0	0	0	0	0	0	0	0	0	0	0	0	0	0	0	0
Aleweya	1376	37.8914	4.96528	PRECIP	2007	07	09:00	0	0	0	0	0	0	0	0	0	0	0	0	0	0	0	0	0	0	0	0	0	0	0	0	0	0	0	0	0	0	1
Aleweya	1376	37.8914	4.96528	PRECIP	2007	08	09:00	12.5	20	30	0	0	0	0	0	0	0	0	0	0	0	0	0	0	3	0	0	15	0	0	0	0	0	0	0	0	0	0
Aleweya	1376	37.8914	4.96528	PRECIP	2007	09	09:00	0	0	0	0	0	0	0	0	0	10.5	0	0	0	0	0	15	0	0	0	0	0	0	0	0	0	0	0	0	0	30
Aleweya	1376	37.8914	4.96528	PRECIP	2007	10	09:00	0	0	0	0	0	0	0	0	0	0	0	0	0	0	0	0	0	0	0	20	0	0	0	0	0	0	0	0	0	45	0
Aleweya	1376	37.8914	4.96528	PRECIP	2007	11	09:00	0	0	0	0	0	0	0	12.5	0	0	0	16	0	0	0	0	0	0	0	0	0	0	0	0	0	0	0	0	0	0
Aleweya	1376	37.8914	4.96528	PRECIP	2007	12	09:00	0	0	0	0	0	0	0	0	0	0	0	0	0	0	0	0	0	0	0	0	0	0	0	0	0	0	0	0	0	0	0
Aleweya	1376	37.8914	4.96528	PRECIP	2008	01	09:00	0	0	0	0	0	0	0	0	0	0	0	0	0	0	0	0	0	0	0	0	0	0	0	8	0	0	0	0	0	0	0
Aleweya	1376	37.8914	4.96528	PRECIP	2008	02	09:00	0	0	0	0	0	0	0	0	0	0	0	0	0	0	0	0	0	0	0	0	0	0	0	0	0	0	0	0	0
Aleweya	1376	37.8914	4.96528	PRECIP	2008	04	09:00	30	15	0	0	0	0	0	0	0	0	11	0	0	0	0	0	0	0	10	0	0	0	0	0	0	0	0	0	12.5	0
Aleweya	1376	37.8914	4.96528	PRECIP	2008	08	09:00	0	0	0	0	0	0	0	0	0	0	0	0	0	0	0	0	0	0	0	0	0	0	0	0	0	0	0	0	0	8.5	0
Aleweya	1376	37.8914	4.96528	PRECIP	2008	09	09:00	16.5	9	0	0	0	0	0	0	0	0	0	0	0	0	0	0	0	0	0	0	0	30	0	0	0	0	0	15	0	0
Aleweya	1376	37.8914	4.96528	PRECIP	2008	10	09:00	45	0	6.5	0	0	0	0	0	0	0	40	0	0	0	0	50	0	0	30	35	6	0	0	0	0	0	20	0	0	0	20
Aleweya	1376	37.8914	4.96528	PRECIP	2008	12	09:00	0	0	0	0	0	0	0	0	0	0	0	0	0	0	0	0	0	0	0	0	0	0	0	0	0	0	0	0	0	0	0
Aleweya	1376	37.8914	4.96528	PRECIP	2009	03	09:00	0	0	0	0	13.5	20.5	0	0	0	0	0	0	0	0	0	0	0	35	0	0	0	25	40	0	0	20.5	0	15	30	45	30
Aleweya	1376	37.8914	4.96528	PRECIP	2009	04	09:00	10	0	0	0	0	25	0	0	0	0	0	0	0	19	45	50	0	0	0	0	0	0	30	70	30	20	0	25	35	0
Aleweya	1376	37.8914	4.96528	PRECIP	2009	05	09:00	35	0	0	0	30	0	0	0	0	0	0	0	0	0	10	15	0	0	0	0	0	0	0	0	25	35	0	0	0	0	0
Aleweya	1376	37.8914	4.96528	PRECIP	2009	06	09:00	0	0	0	0	0	0	0	0	0	0	0	0	0	0	0	0	0	0	0	0	0	0	0	0	0	8	0	0	0	0
Aleweya	1376	37.8914	4.96528	PRECIP	2009	07	09:00	0	0	0	0	0	0	0	0	0	0	0	0	0	0	0	0	0	0	0	0	0	0	0	0	0	0	0	0	0	0	0
Aleweya	1376	37.8914	4.96528	PRECIP	2009	08	09:00	0	0	0	0	0	0	0	0	0	0	0	0	0	0	0	0	0	0	0	0	0	0	0	0	0	0	0	0	0	0	0
Aleweya	1376	37.8914	4.96528	PRECIP	2009	09	09:00	0	0	0	0	0	0	0	0	0	0	0	0	0	0	10	25	15	20.5	0	10	0	0	35	0	15	30	40	0	0	0
Aleweya	1376	37.8914	4.96528	PRECIP	2009	10	09:00	20	10.5	40.5	35.5	0	0	0	35.5	25.5	15.5	30.5	0	0	0	0	30	0	0	20	10	15	0	30	45	25	0	0	0	0	0	0
Aleweya	1376	37.8914	4.96528	PRECIP	2009	11	09:00	0	30.5	0	0	0	0	0	0	0	0	0	0	0	0	0	0	0	0	0	0	0	0	0	0	0	0	0	0	0	0
Aleweya	1376	37.8914	4.96528	PRECIP	2009	12	09:00	0	0	0	0	0	0	0	10	0	0	25	0	0	0	0	0	0	0	0	0	0	0	0	0	0	0	0	0	0	0	25
Aleweya	1376	37.8914	4.96528	PRECIP	2010	01	09:00	0	0	0	0	0	0	0	0	0	0	0	0	0	0	0	0	0	15	0	0	0	0	0	0	0	0	0	0	0	0	0
Aleweya	1376	37.8914	4.96528	PRECIP	2010	03	09:00	30	15	0	0	0	0	0	0	0	0	0	0	0	0	0	0	0	0	15	30	15	0	0	0	10	0	45	10	45	0	35
Aleweya	1376	37.8914	4.96528	PRECIP	2010	04	09:00	0	0	0	0	4.5	0	0	16.4	0	0	0	0	23	5.5	0	24.4	0	28.8	28	1.8	1.5	0	0	4.3	0	3.5	0	34.5	0.6	3.5
Aleweya	1376	37.8914	4.96528	PRECIP	2010	05	09:00	0	29	17.2	6.5	3.4	7.3	0	13.4	52.6	11.2	0.4	0	0	0	8.5	30.7	35	0	0	0	0	7.8	8.6	4.5	7.7	9.5	10.7	15.8	20.9	27.5	28.5
Aleweya	1376	37.8914	4.96528	PRECIP	2011	01	09:00	0	0	0	0	0	0	0	0	0	0	0	0	0	0	0	0	0	0	0	0	0	0	0	0	0	0	0	0	0	0	0
Aleweya	1376	37.8914	4.96528	PRECIP	2011	02	09:00	0	0	0	0	0	0	0	0	0	0	0	0	0	0	25	20	0	0	0	0	10	0	30	0	0	0	0	0
Aleweya	1376	37.8914	4.96528	PRECIP	2011	03	09:00	0	0	0	15	0	0	0	0	0	0	40	0	0	0	0	0	0	0	0	0	0	0	0	0	0	0	0	0	0	0	0
Aleweya	1376	37.8914	4.96528	PRECIP	2011	04	09:00	0	0	0	0	0	0	0	0	0	10	0	0	0	0	0	0	0	0	0	25	10	0	0	0	40	20	45	0	40	45
Aleweya	1376	37.8914	4.96528	PRECIP	2011	05	09:00	35	25	0	0	45	0	25	15	0	0	0	0	0	0	0	0	0	0	0	0	0	0	20	0	0	15	0	0	0	0	0
Aleweya	1376	37.8914	4.96528	PRECIP	2011	07	09:00	0	0	0	0	0	0	0	0	0	0	0	0	0	0	0	0	0	0	0	0	0	0	0	0	0	0	0	0	0	0	0
Aleweya	1376	37.8914	4.96528	PRECIP	2011	08	09:00	0	0	0	0	0	0	0	0	0	0	0	2	0	0	0	0	0	0	0	0	0	0	10	3.6	0	0	0	0	0	0	0
Aleweya	1376	37.8914	4.96528	PRECIP	2011	09	09:00	0	0	10	0	0	0	0	0	0	0	0	6.8	7.6	0	0	0	0	0	0	0	0	0	0	0	0	6.5	0	0	0	0
Aleweya	1376	37.8914	4.96528	PRECIP	2011	10	09:00	0	0	0	0	0	0	0	0	0	0	0	0	27.3	3	0	0	0	0	0	0	6.2	0	0	0	0	0	10.5	0	11.6	30.5	20
Aleweya	1376	37.8914	4.96528	PRECIP	2011	11	09:00	0	0	0	0	0	10.5	9.7	20.1	0	8.9	10	0	0	0	0	10.2	0	0	0	0	0	0	0	0	0	0	0	0	4.5	15.3
Aleweya	1376	37.8914	4.96528	PRECIP	2011	12	09:00	0	0	0	0	0	0	0	0	0	0	0	0	0	0	0	0	0	0	0	0	0	0	0	0	0	0	0	0	0	0	0
Aleweya	1376	37.8914	4.96528	PRECIP	2012	02	09:00	0	0	0	0	0	0	0	0	0	0	0	0	0	0	0	0	0	0	0	0	0	0	0	0	0	1	0	0	0
Aleweya	1376	37.8914	4.96528	PRECIP	2012	03	09:00	0	0	0	0	0	0	0	0	0	0	15	0	0	0	0	0	0	0	0	0	0	0	0	0	0	0	0	0	0	9	10
Aleweya	1376	37.8914	4.96528	PRECIP	2012	04	09:00	0	0	0	0	0	15	7	0	20	10	0	15	9	25	0	15	0	20	18.5	0	0	0	20.5	0	16.5	21.5	17.5	26.5	20.5	17.5
Aleweya	1376	37.8914	4.96528	PRECIP	2014	02	09:00	0	0		0	0	0	0	0	0	7.5	6.7	0	0	0	0	0	0	0	0	0	0	0	0	0	0	0	0	0
Aleweya	1376	37.8914	4.96528	PRECIP	2014	03	09:00	0	0		0	0	0	0	0	0	0	0	0	9.5	7.5	0	0	0	0	0	0	0	0	0	0	0	0	9.5	0	20.5	0	0
Aleweya	1376	37.8914	4.96528	PRECIP	2014	04	09:00		0	0	0	0	0	20.3	8.6	0	0	0	0	18.6	0	0	0	0	9.7	0	0	0	0	0	0	0	0	0	0	0	0
Aleweya	1376	37.8914	4.96528	PRECIP	2015	01	09:00	0	0	0	0	0	0	0	0	0	0	0	0	0	0	0	0	0	0	0	0	0	0	0	0	0	0	0	0	0	0	0
Aleweya	1376	37.8914	4.96528	PRECIP	2015	02	09:00	0	0	0	0	0	0	0	0	0	0	0	0	0	0	0	0	0	0	0	0	0	0	0	0	0	0	0	0
Aleweya	1376	37.8914	4.96528	PRECIP	2015	03	09:00	0	0	0	0	0	0	0	0	0	0	0	0	0	0	0	0	0	0	0	0	0	7.8	9.3	0	0	0	7.8	0	9.8	0	0
Aleweya	1376	37.8914	4.96528	PRECIP	2015	04	09:00	0	0	8.7	30.5	0	25	0	0	0	0	6.9	0	0	0	0	0	13.4	0	7.3	0	0	0	5.2	0	0	0	0	0	0	0
Aleweya	1376	37.8914	4.96528	PRECIP	2015	05	09:00	0	0	0	0	4.7	0	0	0	20.5	0	0	0	0	0	0	15	0	0	0	0	0	0	6.3	0	0	0	0	5.2	0	0	0
Aleweya	1376	37.8914	4.96528	PRECIP	2017	01	09:00	0	0	0	0	0	0	0	0	0	0	0	0	0	0	0	0	0	0	0	0	0	0	0	0	0	0	0	0	0	0	0
Aleweya	1376	37.8914	4.96528	PRECIP	2017	02	09:00	0	0	0	0	0	0	0	0	0	0	0	0	0	0	0	0	0	0	0	0	0	0	0	0	0	0	0	0
Aleweya	1376	37.8914	4.96528	PRECIP	2017	03	09:00	0	0	0	0	0	0	0	0	0	0	0	0	0	0	0	0	0	0	0	0	0	0	0	0	0	0	0	0	0	0
Aleweya	1376	37.8914	4.96528	PRECIP	2018	01	09:00	0	0	0	0	0	0	0	0	0	0	0	0	0	0	0	0	0	0	0	0	0	0	0	0	0	0	0	0	0	0	0
Aleweya	1376	37.8914	4.96528	PRECIP	2018	02	09:00	0	0	0	0	0	0	0	0	0	0	0	0	0	0	0	0	0	0	0	0	0	0	0	0	0	0	0	0
Aleweya	1376	37.8914	4.96528	PRECIP	2018	03	09:00	0	0	0	0	0	0	8.5	0	0	0	0	0	0	12.3	0	0	0	10	0	0	0	0	0	0	0	0	0	0	0	0	0
Aleweya	1376	37.8914	4.96528	PRECIP	2018	04	09:00	10	0	15.6	0	13.5	0	0	18.2	0	0	0	0	13.5	0	0	0	0	15	0	0	0	12.6	0	0	0	17.2	0	0	0	10.5
Aleweya	1376	37.8914	4.96528	TMPMAX	2007	05	18:00																										29.5	32.5	30.5	32.5	35.5	25
Aleweya	1376	37.8914	4.96528	TMPMAX	2007	06	18:00	20	25	22.5	25	27	30	30	32	35	30	25	27	26	27	26	26	27	28	30	31	29	25	26	25	25	27	27	29	25	30.5
Aleweya	1376	37.8914	4.96528	TMPMAX	2007	07	18:00	30	25	25	27	25	23	27	25	30	32	30	31	30	31	28	30.5	31.5	30.5	33	35	32.5	33	30	33	35	31	30	30	30	32	30
Aleweya	1376	37.8914	4.96528	TMPMAX	2007	08	18:00	28	27	30	31	29	32	31.5	28	27	26	25	28	29	30	31	30	29	27	30	31.5	28	27	30	31	32	27.5	32	28	30	28	31
Aleweya	1376	37.8914	4.96528	TMPMAX	2007	09	18:00	30	31	28	27	29	32	31	32	30	27	25	30	30	28	32	27	25	30	31	28	29	27	35	37	34	26	29	30	31.5	28.9
Aleweya	1376	37.8914	4.96528	TMPMAX	2007	10	18:00	30	27	29	30	33	28	31	37	30	27	29	35	27	31	30	33	31	29	27	28	30	29	32	27	30	27	31	35	31	28	29
Aleweya	1376	37.8914	4.96528	TMPMAX	2007	11	18:00	30	26	29	31	37	35	28	25	32	31	33	23	27	34	26	28	33	35	36	37	25	33	28	31	27	29	32	31	36	34
Aleweya	1376	37.8914	4.96528	TMPMAX	2007	12	18:00	36	34	37	35	33	35	32	36	33	36	35	34	36	33	33	36	35	34	31	30	29	32	35	37	34	35	34	32	34	36	37
Aleweya	1376	37.8914	4.96528	TMPMAX	2008	01	18:00	37	35	33	34	36	33	34	29	28	30	35	31	30	26	29	34	36	33	37	35	34	35	36	29	33	35	33	29	25	30	23
Aleweya	1376	37.8914	4.96528	TMPMAX	2008	02	18:00	37	35	34	33	35	32	34	31	30	29	30	35	32	29	30	32	35	31	30	32	34	31	35	32	31	33	30	34	36
Aleweya	1376	37.8914	4.96528	TMPMAX	2008	03	18:00	36	34	32	30	31	35	33	31	30	29	28	30	31	30	29	27	26	29	31	34	35	33	32	31	30	26	27	26	27	27	25
Aleweya	1376	37.8914	4.96528	TMPMAX	2008	04	18:00	25	29	27	30	32	34	31	29.9	31	30	27	29	33	34	32	35	32	29	27	31	30	29	32	31	34	32	30	29	26	28
Aleweya	1376	37.8914	4.96528	TMPMAX	2008	08	18:00	33	35	32	30	29	29.5	30	29.5	22.5	33	35	35	37	35	34	33	31	33	30.5	33	35	34	30	29	27	30	28	29	27	29	31
Aleweya	1376	37.8914	4.96528	TMPMAX	2008	09	18:00	26	28	30	32	34	35	37	36	34	32	27	30	26	30	33	35	33	31	30	29	28	26	29	30	31	32	30	27	29	31
Aleweya	1376	37.8914	4.96528	TMPMAX	2008	10	18:00	27	29	31	32	33	35	33	34	32	30	25	31	33	30	29	26	28	32	30	29	27	30	32	30	32	31	29	36	33	30	27
Aleweya	1376	37.8914	4.96528	TMPMAX	2008	12	18:00	31	33	34	37	35	36	34	31	29	27	30	32	35	37	36	34	33	30	34	32	30	34	33	31	29	30	34.5	35	36	37	35
Aleweya	1376	37.8914	4.96528	TMPMAX	2009	03	18:00	29	32	34	30	28	26	29	33	31	32	35	34	36	35	34	31	29	27.5	30	33	31	29	26	28	30	31	33	30	28	26	25
Aleweya	1376	37.8914	4.96528	TMPMAX	2009	04	18:00	28	31	33	32	30	27	29	31	28	32	35	32	30	29	26	24	27	30	31	33	30	29	27	25	28	30	31	28	31	23
Aleweya	1376	37.8914	4.96528	TMPMAX	2009	05	18:00	31	33	31	29	26	28	32	35	27	36	34	31	33	29	28	26	27	30	28	32	29	34	33	30	27	28	28	30	25	28	36
Aleweya	1376	37.8914	4.96528	TMPMAX	2009	06	18:00	32.5	33.5	35.5	37	36	35.5	34	31	30	32.5	35	34.5	33	36	32	35.5	37	31.5	34.5	33.5	30	34.5	35.5	37.5	30	28	31.5	33.5	32.5	35
Aleweya	1376	37.8914	4.96528	TMPMAX	2009	07	18:00	28.5	32.5	33.5	30.5	27.5	29.5	31.5	30.5	32.5	29	31.5	33.5	29.5	31.5	28.5	30.5	31.5	33.5	35	37	34.5	32.5	31	29.5	33.5	31.5	30.5	28.5	32.5	35	33.5
Aleweya	1376	37.8914	4.96528	TMPMAX	2009	08	18:00	31.5	30.5	32.5	35.5	29.5	31.5	33.5	34.5	36.5	38.5	35.5	37.5	35	34.5	31.5	33.5	35	31.5	33.5	30.5	21.5	31	35.5	34.5	33.5	36	31.5	34.5	32.5	31	37.5
Aleweya	1376	37.8914	4.96528	TMPMAX	2009	09	18:00	33.5	35.5	31.5	33	37	32	35	27.5	31.5	35	33.5	32.5	30.5	31.5	28.5	29.5	31.5	29.5	32.5	28.5	32.5	35.5	29.5	31.5	30	22.5	27.5	30.5	31.5	32.5
Aleweya	1376	37.8914	4.96528	TMPMAX	2009	10	18:00	28.5	30.5	27.5	29.5	30.5	32.5	34.5	30.5	29.5	31.5	33.5	36.5	34.5	32.5	31.5	29.5	33.5	30.5	27.5	29.5	28.5	30.5	27.5	26.5	27.5	32.5	35.5	37.5	33.5	31.5	30.5
Aleweya	1376	37.8914	4.96528	TMPMAX	2009	11	18:00	29.5	31.5	33.5	29.5	33.5	30.5	34	37.8	35	34.5	31.5	34.5	36.5	37.5	34.5	32.5	33.5	35	32.5	36.5	29.5	33.5	34.5	37.5	35	32.5	34.5	31	35	37.5
Aleweya	1376	37.8914	4.96528	TMPMAX	2009	12	18:00	34.5	33.5	31.5	34.5	31.5	35.5	34.5	32.5	35.5	32.5	29.5	30.5	33.5	31.5	34.5	36.5	35.5	35	37.5	32.5	30.5	28.5	31.5	30	28.5	31.5	33.5	35.5	30	29.5
Aleweya	1376	37.8914	4.96528	TMPMAX	2010	01	18:00	33	34	36	32	31	35	37	31	35	32	31	30	35	35	29	31	33	34	32	35	37	36	35	32.5	35	33	35	32	37	36	34.5
Aleweya	1376	37.8914	4.96528	TMPMAX	2010	03	18:00	27	30	33	35	34	36	31	29	37	34	31	35	34	35	36	33	29	31	28	27	30	33	29	35	34	30	27	26	29	27	27
Aleweya	1376	37.8914	4.96528	TMPMAX	2010	04	18:00	23.5	24.5	24.3	24.5	24.5	24.6	24.7	24	24.3	24.5	24.3	24.3	24	24	24	24	24.6	24	24.3	23.3	23.5	24.7	24.7	24.7	26	24	24.3	24.5	24	24.7
Aleweya	1376	37.8914	4.96528	TMPMAX	2010	05	18:00	24	24.3	24.8	24.6	24.3	24	24.5	26.3	24.3	24.4	24	24	24.3	23.5	24.5	24.5	23.5	24	25	25	24.5	23.5	24.4	25	24	25	26	24	24	24.2	24.7
Aleweya	1376	37.8914	4.96528	TMPMAX	2011	01	18:00	34	36	32	35	37	34	35	36.5	35	34	34	32	35	34	35	35	34	37	35	33	35	36	35	34	35	33	35	36	33	31	35
Aleweya	1376	37.8914	4.96528	TMPMAX	2011	02	18:00	33	35	34	36	34	32	35	34	36	32	30	28	29	28	30	26	29	32	35	34	28	30	26	30	32	36	35	33
Aleweya	1376	37.8914	4.96528	TMPMAX	2011	03	18:00	36	34	32	28	30	34	36	33	30	32	26	31	35	33	32	35	37	34	31	33	35	32	33	31	30	29	32	34	35	30	32
Aleweya	1376	37.8914	4.96528	TMPMAX	2011	04	18:00	29	31	33	30	32	34	31	33	30	28	31	34	36	33	32	35	30	31	29	26	30	32	34	31	29	28	31	22	29	28
Aleweya	1376	37.8914	4.96528	TMPMAX	2011	05	18:00	29	31	33	30	28	31	30.8	28	30	31	29	33	35	33	30	28	30	32	29	33	35	34	29	31	34	30	32	34	31	29	33
Aleweya	1376	37.8914	4.96528	TMPMAX	2011	07	18:00	33.5	32.5	31	33	33	32.5	31	31.5	30.5	31	32	32.5	32	32	31.5	32	31	30.5	30	30	29.5	29	30	29.5	30.5	31	33	32.5	30	29	28.5
Aleweya	1376	37.8914	4.96528	TMPMAX	2011	08	18:00	29	30	29	28.5	29	29.5	28.5	29	29.5	29	24	26	25.5	25.5	26	28	28.5	29	28.6	29	28	28.5	27	27.5	26.5	28	27.5	28	28.5	29	28
Aleweya	1376	37.8914	4.96528	TMPMAX	2011	09	18:00	29.5	27.5	27	27.5	28	28.5	28	28.5	29	28	27.5	28	27	27.5	28.5	29	30	31	31.5	30.5	30	29	29.5	31	32.5	33	30.5	31	30.5	30
Aleweya	1376	37.8914	4.96528	TMPMAX	2011	10	18:00	30	30.5	31	30	31.5	32	32.5	32	31.5	31.5	31	30	29	28.5	28	29	30	29.5	30.5	31	30	31	31.5	30.5	30	31.5	30	30.5	29	29.5	27
Aleweya	1376	37.8914	4.96528	TMPMAX	2011	11	18:00	31.5	32	31	30.5	30	29.5	30	28	27	28.5	27.5	28.5	29.5	30	30.5	31	30	30.5	31	30	30.5	31	30.5	31	30.5	29.5	29.5	29	28.5	28
Aleweya	1376	37.8914	4.96528	TMPMAX	2011	12	18:00	29	29.5	29.5	30	30.5	30.5	31	31.5	31	31.5	32	32.5	32	31.5	31	31	31.5	31.5	32	32.5	32.5	32	32.5	31.5	31	30.5	30.5	31	31.5	32	32.5
Aleweya	1376	37.8914	4.96528	TMPMAX	2012	02	18:00	33.5	33.5	34	33.5	34	34.5	34.5	34	34	34	35	35	35	35	35.5	35.5	34.5	34	33.5	33.5	33	33.5	33.5	34	34.5	34	34	34	34.5
Aleweya	1376	37.8914	4.96528	TMPMAX	2012	03	18:00	34.5	34.5	35	35	35	35.5	34.5	34.5	33.5	33.5	33.5	34	34	34.5	35	35	35	35.5	35.5	35	35	35.5	35	35	35.5	36	36	35.5	35.5	35	35
Aleweya	1376	37.8914	4.96528	TMPMAX	2012	04	18:00	35.5	35	34.5	34.5	35	34.5	34.5	35	35.5	35	34	33.5	33.5	33	33	32.5	32	31	30.5	30.5	31	31.5	30.5	31.5	32	31	29.5	28.5	28	27
Aleweya	1376	37.8914	4.96528	TMPMAX	2014	02	18:00	33.7	33.6		33.3	33.1	33	32.8	32.8	32.7	32.5	32.3	32	32.7	32.7	32.6	32.8	33	33.1	32.2	32.9	32.5	32.6	32.8	32.8	32.8	32.9	33	33.2
Aleweya	1376	37.8914	4.96528	TMPMAX	2014	03	18:00	33.3	33.5		33.2	33	32.8	32.8	32.9	32.7	32.5	32.6	32.8	31.8	30	30.5	30.8	30	30	29.5	29.7	29.5	29	28.8	28.7	28.6	27.9	27.8	27.5	27	27	26.8
Aleweya	1376	37.8914	4.96528	TMPMAX	2014	04	18:00		27	27.2	27.4	27.7	27.5	27	26.8	26.7	26.8	26.7	26.8	26.5	26.4	25.8	25.7	25.5	25.3	25.5	26.2	27	27.2	27.5	26.9	26.8	27.2	27.4	27	27	27.3
Aleweya	1376	37.8914	4.96528	TMPMAX	2015	01	18:00	30.5	30.4	31	31.1	31.5	32	32.5	32.4	32.4	32.2	32.2	32	32	31.8	31.9	31.7	31.5	31.4	31	30.9	30.8	30.7	30.5	30.5	30	29.9	29.8	28.5	30	30.2	30.5
Aleweya	1376	37.8914	4.96528	TMPMAX	2015	02	18:00	30.7	30.6	31	31	31.2	31.3	32	32	31.6	31.8	31.9	32	32	32.5	32.5	32.7	32.9	33	33.2	33.9	33.5	33.2	33	32.9	32.9	32.9	32.5	32.3
Aleweya	1376	37.8914	4.96528	TMPMAX	2015	03	18:00	32.2	33	33.2	33.4	33.5	33.7	33.2	32.9	32.8	32.9	33	33.1	33.2	33.3	33	32.8	32.7	32.6	32.5	32.9	32.3	32	31.5	31.9	31	30	30	29.8	29.6	29.5	29.6
Aleweya	1376	37.8914	4.96528	TMPMAX	2015	04	18:00	29.7	29.8	30	28.5	28.6	28.9	29	29.2	29.1	29	28.8	28.6	28.5	28.4	28.3	28	27.8	27.9	27.5	27	27.1	26.9	26.8	26.9	27	27.5	28.3	28.5	29	29.6
Aleweya	1376	37.8914	4.96528	TMPMAX	2015	05	18:00	29	29.3	29.5	29.8	28.7	28.5	28.4	27.8	27.8	27.7	27.5	27.7	27.8	27.8	27.9	28	28.2	28.3	29	29.2	29.3	29.1	29.5	29.4	29.5	30	30.2	30.3	30.2	30.3	30.2
Aleweya	1376	37.8914	4.96528	TMPMAX	2017	01	18:00	30.5	31.2	31.5	31	32	31.5	31.6	32	32.1	31	31.2	31.5	32.5	32.6	32.8	33	33.1	33.2	33.4	32.5	32.6	31.8	32.9	33	33.2	33.5	33.6	33.7	33.5	33.4	34
Aleweya	1376	37.8914	4.96528	TMPMAX	2017	02	18:00	32.8	32.9	32.8	33	33.1	33.2	33.3	34	34.2	34.1	33.8	33.9	34	34	34.2	34.3	33.9	33.8	33.7	32.9	32.8	32.9	33	33.1	33.2	33.3	33.5	33.6
Aleweya	1376	37.8914	4.96528	TMPMAX	2017	03	18:00	32.8	32.9	33	33.1	33	33.2	33.5	33.7	33.9	31	31	31.1	34.2	34.4	34.5	34.7	34.8	35	35	35.1	34.8	34.7	34.5	34.4	34.5	33.8	33.9	33.8	33.7	33.5
Aleweya	1376	37.8914	4.96528	TMPMAX	2018	01	18:00	29.7	29.9	28.9	28.9	27.8	28	29.2	29.3	27.7	27.8	28.2	26.8	26.9	27.8	26.9	27	27.5	28.2	28.8	29	29.2	29.9	29.8	30	30.1	29.9	29.8	28.8	28.5	28.2	29
Aleweya	1376	37.8914	4.96528	TMPMAX	2018	02	18:00	28.2	28	27.8	27.5	28.2	29	29.3	29.5	29.8	29.9	30	30.2	30.5	30.6	31	31.2	31.1	30.2	30	29.8	29.6	28.8	28.9	29	27.7	27.5	28.6	28.7
Aleweya	1376	37.8914	4.96528	TMPMAX	2018	03	18:00	28.2	28	27	27.1	26.8	26.9	26.1	26.7	27	27.1	28.2	28.5	28.2	26.9	26.8	27	27.2	26.9	27	27.5	26.8	26.9	27.2	28.1	28.2	28	26.8	29.1	29.3	29.5	28.4
Aleweya	1376	37.8914	4.96528	TMPMAX	2018	04	18:00	26.7	26.3	25.7	25.9	26.8	27.2	27.8	28	28.2	28	27.9	28	28.2	27.9	28	27.7	27.8	28.3	29	29.2	29	28.5	28.2	27.7	26.9	26.7	26.9	27.2	27.5	26.9
Aleweya	1376	37.8914	4.96528	TMPMIN	2007	05	09:00																										16.5	15.5	16	14.5	15	11
Aleweya	1376	37.8914	4.96528	TMPMIN	2007	06	09:00	10	8	10	12	12	13	15	12.5	13.5	14	12	10	11	10	14	12	10	11	12	16	12.5	12	11	12	11	8	10	8	12.5	10
Aleweya	1376	37.8914	4.96528	TMPMIN	2007	07	09:00	10	8	8.5	6	8	10	11.5	13.5	12.5	10	11	12.5	10.5	8.5	10.5	13.5	11.5	10	11.5	11.5	11.5	13.5	10.5	11	15	13	10.5	11	10	11.5	10
Aleweya	1376	37.8914	4.96528	TMPMIN	2007	08	09:00	8	8	10	11	9	12	11	8	8	7	7.5	8	9	10	11.5	10	9	8	10	11	8	10	11	8	8	9	12	8	10	8	11
Aleweya	1376	37.8914	4.96528	TMPMIN	2007	09	09:00	10	11	8	7	9	12	11	12	10	8	6	10	10	8	10	8	6	10	11	8	9	8	13.5	10	12.5	7	9	10	11	8
Aleweya	1376	37.8914	4.96528	TMPMIN	2007	10	09:00	10	6	9	10	13	8	11	8	10	8	9	16	6	11	10	12	11	9	6	8	10	9	12	12	10	6	10	16	11	8	9
Aleweya	1376	37.8914	4.96528	TMPMIN	2007	11	09:00	10	6	9	11	18	16	8	6	11	10	12	5	6	15	6	8	12	16	17	18	16	15	6	10	6	16	14.5	13	17	15
Aleweya	1376	37.8914	4.96528	TMPMIN	2007	12	09:00	17	15	17.5	16	14	16	14	17.5	14.5	17.5	16.5	15	17.5	14	14	17	16	15	15	11	10	14	16	17	16	16	15	13	15	17.5	17
Aleweya	1376	37.8914	4.96528	TMPMIN	2008	01	09:00	17	15	13	14	17	13	14	12.5	11	13	13.5	16	13	11	12.5	15	17	14	18	16	14	15	17	12.5	13	15	13	12	11	11	14
Aleweya	1376	37.8914	4.96528	TMPMIN	2008	02	09:00	17	16	15	13	16	14	15	13	12	12.5	12.5	16	14	10	12.5	14	16	12	11	14	15	12	16	14	13	15	12	15	17
Aleweya	1376	37.8914	4.96528	TMPMIN	2008	03	09:00	17	15	13	13	12	16	14	12	13	12.5	11	12.5	12.5	11	12.5	10	11	12.5	12.5	15	15.5	14.5	14.5	12	11	11	10	9	10	10	9
Aleweya	1376	37.8914	4.96528	TMPMIN	2008	04	09:00	11	10	8	10.5	11.5	14	13	11	14.5	10	10	13	14.5	12.5	13.5	14	11.5	9	8	8	10	8	10	10	12.5	10	10	9	8	9
Aleweya	1376	37.8914	4.96528	TMPMIN	2008	08	09:00	11	14	10.5	9.5	9	8	9.5	9	9	11	14	15	18	16	15	14	8	11	9.5	11	16	14	9.5	9	8	9.5	8.5	9.5	8.5	9	8.5
Aleweya	1376	37.8914	4.96528	TMPMIN	2008	09	09:00	11.5	10	10.5	11.5	12	13	18	17	16	14.5	8	9.5	10.5	11	16	11	10	9.5	9	10	11.5	11	11	11.5	12	12.5	10.5	11.5	12.5	13
Aleweya	1376	37.8914	4.96528	TMPMIN	2008	10	09:00	6	9	8	10.5	10.5	11.5	12	11.5	12	10.5	10	6.5	10.5	11.5	10	6.5	9	10.5	10	9	6	10.5	11.5	10	10.2	10.5	9.5	10.5	11.5	10.5	6
Aleweya	1376	37.8914	4.96528	TMPMIN	2008	12	09:00	13	14	14.5	16	16.5	16.5	14	13	12.8	11.5	14	12.5	16	8	17.5	14	12.5	11.5	16.5	14.5	12.5	16	15	13	11	12	14.5	15	17	18	15
Aleweya	1376	37.8914	4.96528	TMPMIN	2009	03	09:00	10	11	12	10.5	7	6.5	10.5	12	11.5	10.5	14	13	16.5	14.5	13.5	10	9	6	10	10.5	10	9	8	9	10.5	11.5	12.5	10	11	8	11
Aleweya	1376	37.8914	4.96528	TMPMIN	2009	04	09:00	9	13	14	12	10	8	9.5	10	9	10	13.5	14.5	13.5	9.5	3.5	6.1	8	9	9.5	11.5	10.5	10	10.5	6.5	9	10.5	13.5	9.5	13.5	11
Aleweya	1376	37.8914	4.96528	TMPMIN	2009	05	09:00	13.5	11	10	9.5	7.5	9	10.5	13.5	17	16.5	15	12	12.5	10.5	9	8	9	11.5	9.5	10.5	9.5	15	12.5	11.5	9.5	8.5	9	10.5	14.5	18	17.5
Aleweya	1376	37.8914	4.96528	TMPMIN	2009	06	09:00	10	12.5	14.5	18	17.5	14	13.5	12.5	11.5	11.5	14.5	13	12.5	17.5	13.5	17.5	18	13.5	13.5	12.5	11	14.5	14.5	18	11.5	9.5	12.5	12	11.5	14.5
Aleweya	1376	37.8914	4.96528	TMPMIN	2009	07	09:00	10.5	11	12.5	10	9.5	10.5	11.5	10.5	11.5	10.5	12.5	12.5	10	11.5	10.5	10	11	12.5	17	18.5	13.5	11.5	11.5	19.5	12.5	11	10.5	10	11.5	14.5	12.5
Aleweya	1376	37.8914	4.96528	TMPMIN	2009	08	09:00	9.5	11.5	12.5	13.5	9	11	12.5	13.5	17	18	16.5	18	16.5	12.5	11.5	12	14.5	11	12	11.5	10	10	13	18.5	12.5	17.5	11	13.5	12.5	11.5	18
Aleweya	1376	37.8914	4.96528	TMPMIN	2009	09	09:00	11.5	14.5	11.5	11.5	10.5	10.5	14.5	9.5	11	14	11.5	10	10	8.5	9.5	10	11.5	9.5	10	9.5	11.5	14.5	9.5	9	10.5	8.5	7.5	10.5	11	11
Aleweya	1376	37.8914	4.96528	TMPMIN	2009	10	09:00	9.5	10.5	9	10.5	10	11.5	13.5	10.5	10	11.5	18.5	17	13.5	11.5	11	10	19.5	10.5	9	10	9.5	10	8.5	7.5	9	11.5	16.5	18	11.5	10.5	10
Aleweya	1376	37.8914	4.96528	TMPMIN	2009	11	09:00	10	11.5	12	10.5	12.5	11.5	12.5	12	12.5	12	11	13.5	16.5	18	13.5	11	12	15	11.5	17	9	12.5	13.5	18	14.5	11.5	13.5	11.5	14.5	18
Aleweya	1376	37.8914	4.96528	TMPMIN	2009	12	09:00	13.5	12.5	11.5	13.5	11.5	16.5	13.5	12.5	14.5	11.5	9	10.5	12.5	11.5	13.5	17.5	16.5	14.5	18.5	11.5	11.5	9.5	11.5	9.5	8	11.5	12	16.5	9.5	9	8.5
Aleweya	1376	37.8914	4.96528	TMPMIN	2010	01	09:00	12.5	13.5	14.5	11.5	10.5	15.5	18	10.5	15.5	11.5	10.5	11.5	16.5	15	9.5	11.5	12.5	12.5	12.5	16.5	18.5	17.5	18	11.5	15.5	12.5	15.5	11.5	18.5	16.5	13.5
Aleweya	1376	37.8914	4.96528	TMPMIN	2010	03	09:00	7.5	9.5	11.5	16.5	13.5	16.5	10.5	9.5	18.5	13.5	10.5	16.5	13.5	16.5	17.5	11.5	8.5	10.5	8	7.5	9.5	11.5	8.5	14.5	13.5	9.5	7.5	6.5	8.5	10.5	7.5
Aleweya	1376	37.8914	4.96528	TMPMIN	2010	04	09:00	13.3	13.1	12.8	12.8	13	13.3	12.7	12.3	12.5	13	12.6	12.4	12.6	12.7	13.2	12.8	13.5	13.6	13.4	13.2	14.1	13.7	12.6	14.3	13	14.3	14	13.8	14	15
Aleweya	1376	37.8914	4.96528	TMPMIN	2010	05	09:00	13.3	13.2	13.6	14	14.3	13.4	15.3	14.8	13.3	14.5	13.9	15	15	15	14	14	15	14.5	14.3	14.5	13.9	14.3	14.3	14.3	14.5	13.8	14.5	14.3	13.5	13.2	13.6
Aleweya	1376	37.8914	4.96528	TMPMIN	2011	01	09:00	13.5	17.5	12.5	15.5	18.5	15.5	16.5	17.5	14.5	13.5	15	12.5	14.5	13.5	15.5	14.5	13.5	18.5	16.5	12.5	14.5	17.5	15	15.5	14.5	12.5	15.5	16.5	13.5	11.5	16.5
Aleweya	1376	37.8914	4.96528	TMPMIN	2011	02	09:00	12.5	14.5	13.5	16.5	13.5	11.5	14.5	13.5	17.5	12.5	10.5	8.5	8.5	8.5	10.5	6.5	9.5	11.5	14.5	8.5	8.5	9.5	6.5	9.5	11.5	17.5	16.5	12.5
Aleweya	1376	37.8914	4.96528	TMPMIN	2011	03	09:00	17.5	15	11.5	8.5	10.5	15	17.5	12.5	10.5	11.5	6.5	10.5	16.5	12.5	11.5	16.5	18.5	15.5	10.5	12.5	16.5	11.5	12.5	10.5	10.5	8.5	11.5	15.5	16.5	10.5	11.5
Aleweya	1376	37.8914	4.96528	TMPMIN	2011	04	09:00	9.5	11.5	12.5	9.5	11.5	13.5	10.5	12.5	9.5	8.5	11.5	13.5	17.5	12.5	11.5	16.5	9.5	10	9.5	7.5	10.5	11.5	13.5	10.5	9.5	3.5	10.5	11.1	9.5	8.5
Aleweya	1376	37.8914	4.96528	TMPMIN	2011	05	09:00	9.5	10.5	12.5	9.5	8.5	11.5	9.5	8.5	10.5	11.5	9.5	12.5	16.5	13.5	9.5	8.5	10.5	12.5	9.5	11.5	16.5	13	9.5	10.5	13	9.5	11.5	13	10.5	9.5	11.5
Aleweya	1376	37.8914	4.96528	TMPMIN	2011	07	09:00	13.5	12	11.5	11.5	11.5	12	12	11.5	11	11.5	12.5	12	12.5	11.5	12.5	12	13	12.5	11.5	12	11	11.5	12	12.5	11	12.5	12	12	11.5	11	11.5
Aleweya	1376	37.8914	4.96528	TMPMIN	2011	08	09:00	12.5	11.5	11	12	12.5	11.5	12	12.5	11.5	11	11.5	11	11	11.5	12	12.5	12	11.5	11.5	11	11.5	11	11	11.5	11.5	11	10.5	11.5	12	12.5	12
Aleweya	1376	37.8914	4.96528	TMPMIN	2011	09	09:00	12.5	11	11	11.5	11.5	12	12.5	12	12	11.5	11	10.5	10	11	12	11.5	12.5	13	12.5	12	12	11.5	12.5	12	12.5	12	9.5	10.5	11.5	11
Aleweya	1376	37.8914	4.96528	TMPMIN	2011	10	09:00	12	11.5	12	12	12.5	13	12.5	12.5	12	11.5	12	11	10	10.5	8.5	9.5	9.5	10	11	11.5	11	11.5	11	12	11.5	11	11	11.5	10.5	9.5	8.5
Aleweya	1376	37.8914	4.96528	TMPMIN	2011	11	09:00	12	12.5	11.5	11.5	11	11	11.5	9.5	7.5	8.5	8	9	10	9.5	10	9.5	9	9.5	10.5	10	10.5	11	10.5	10.5	10	10	9.5	9	8	8
Aleweya	1376	37.8914	4.96528	TMPMIN	2011	12	09:00	9.5	10	10	11.5	11.5	11.5	12	12.5	12.5	12.5	12	12	11.5	11.5	11	11.5	12	12	12.5	12.5	12	12.5	12.5	12	12	11.5	11	11.5	12	12	12.5
Aleweya	1376	37.8914	4.96528	TMPMIN	2012	02	09:00	12.5	13	13.5	13.5	13.5	14	14	14	14	15	14.5	15	15	15	15	15	14	15	15	14.5	14.5	14	14.5	15.5	15	14.5	15	14	14.5
Aleweya	1376	37.8914	4.96528	TMPMIN	2012	03	09:00	0	0	0	0	0	0	0	0	0	0	0	0	0	0	0	0	0	0	0	0	0	0	0	0	0	0	0	0	0	0	0
Aleweya	1376	37.8914	4.96528	TMPMIN	2014	02	09:00	13.5	13.5		12.2	13	12.8	12.8	12.7	12.7	12.4	12.2	11.8	11.7	11.7	11.8	12	12	12.2	12.3	12.5	12.4	12.2	12.4	12.5	12.5	12.7	12.7	12.9
Aleweya	1376	37.8914	4.96528	TMPMIN	2014	03	09:00	12.8	12.9		12.5	12.5	12.5	12.6	12.7	12.5	12.4	12.6	11.7	11	11	10.7	10.5	10.5	10.5	10	10	9.8	9.5	9.4	9.2	9.1	8.8	8.7	8.5	8.2	8	7.8
Aleweya	1376	37.8914	4.96528	TMPMIN	2014	04	09:00		7.7	7.6	7.5	7.6	7.9	7	6.7	6.8	6.6	6.7	6.6	6.4	6.5	8.5	7.4	6.7	6.4	6	6.9	7	7.1	7.3	7	7.2	7.4	7.2	7	7	7.2
Aleweya	1376	37.8914	4.96528	TMPMIN	2015	01	09:00	11	11.2	11.1	11	10.1	10.8	10.9	10.7	10.5	10.3	10.3	10	10	9.9	9.7	9.5	9.2	9	9	9.5	8.9	8.8	8.5	8.8	8.7	9	9	9.1	10	10.3	10.2
Aleweya	1376	37.8914	4.96528	TMPMIN	2015	02	09:00	10.7	10.3	10.5	11	11	11.2	12	12	12.1	11.9	11.8	11.9	12	12.3	12.5	12.5	12.4	12.6	12.5	12.6	12.8	12.9	12.5	12.2	12.2	12.3	12.1	12
Aleweya	1376	37.8914	4.96528	TMPMIN	2015	03	09:00	12	12.5	12.8	12.7	12.5	12.3	12	11.8	11.9	12	12.2	12.1	12	11.8	11.9	11.7	11.5	11.5	11.3	11.4	11.2	11	10.5	11.2	11.3	11.5	11.9	11.3	10.9	10.8	10.7
Aleweya	1376	37.8914	4.96528	TMPMIN	2015	04	09:00	10.5	10.3	10.1	9.4	9.5	9.5	9.6	10	10.2	10.5	10.3	10	10.2	10.1	10	9.5	9.3	9	9	8.9	8.7	8.6	8.7	8	8.2	8.5	8.7	9	9.3	9.7
Aleweya	1376	37.8914	4.96528	TMPMIN	2015	05	09:00	9	9.3	9.5	9.7	9	8.5	8.4	8	8	7.9	7.8	7.9	8.2	8.5	7.8	7.7	7.8	8	8.5	8.4	8.5	8.8	9	9.1	9.2	9.3	9.2	9.6	8.8	8.5	8.4
Aleweya	1376	37.8914	4.96528	TMPMIN	2017	01	09:00	9.5	9.8	10	10.1	11.2	11.3	11.5	11.4	11.5	12	12.1	11.8	11.9	10.8	10.9	10	11	10.8	10.9	10.8	11.2	11.5	12	12.2	12.5	12.6	13.7	13.2	12.9	13	12.5
Aleweya	1376	37.8914	4.96528	TMPMIN	2017	02	09:00	11.5	11.7	11.8	12	12.1	12.2	12.3	13	13.1	13.2	12.8	12.9	11.8	12	12.7	13	12.8	12.9	12.6	12.8	11.9	11.8	12.2	12.3	13.6	13.2	13.5	12.8
Aleweya	1376	37.8914	4.96528	TMPMIN	2017	03	09:00	12.5	12.6	12.8	12.7	13	13.2	13.4	13.5	13.8	12.8	12.9	12.7	12.6	11.9	11.8	11.7	11.5	11.3	11.2	12.5	12.6	12.8	12.7	11.9	12	12.3	12.2	12.3	11.5	11.6
Aleweya	1376	37.8914	4.96528	TMPMIN	2018	01	09:00	8.8	8.7	8	8.2	7.5	7.4	8	7.8	8.8	7.5	7.8	6.8	7.2	8.1	8.2	7.7	7.4	7.5	8	8.2	7.9	7.8	8.2	9.2	9.5	9	8.8	8.2	8	8.2	7.9
Aleweya	1376	37.8914	4.96528	TMPMIN	2018	02	09:00	6.7	7	7.2	8	7.9	8.2	8.5	8.7	7.9	7.8	7.1	7.6	9	9.2	9.5	10	10.1	9.9	9.7	9.5	9.2	8.9	8.8	8.7	8.5	8.2	7.8	7.9
Aleweya	1376	37.8914	4.96528	TMPMIN	2018	03	09:00	6.7	6.2	7	7.3	7.5	6.7	6.5	6.7	7.2	6.8	7	7.2	7.5	6.8	6.9	7	6.5	6.2	6.4	6.2	6.3	7.2	7.3	8	7.7	7.5	8.2	8.4	7.9	7.8	7.9
Aleweya	1376	37.8914	4.96528	TMPMIN	2018	04	09:00	7.8	7.5	6.8	7	6.9	7.2	7.6	7	6.8	6.5	8	8.2	8.5	7.7	7.5	6.8	6.9	7	6.8	7.5	8.1	7.8	6.6	7.1	7	6.9	6.8	7	7.6	7
Arero	1785	38.8319	4.07167	PRECIP	1999	10	09:00																		0	0	0	0	0	1.6	2.3	0	0	0	9.4	1.9	6.5	0	14
Arero	1785	38.8319	4.07167	PRECIP	1999	11	09:00	0	0	0	0	0	0	0	0	0	2.1	0	0	0	8.5	11.5	0	8.3	0	0	0	0	0	0	0	0	0	0	0	0	2.9		30
Arero	1785	38.8319	4.07167	PRECIP	1999	12	09:00	2.5	3.2	0	0	0	0	0	0	0	0	6.5	0	0	0	0	0	0	0	0	0	0	0	0	0	0	0	0	0	0	0	0	31
Arero	1785	38.8319	4.07167	PRECIP	2000	01	09:00	0	0	0	0	0	0	0	0	0	0	0	0	0	0	0	0	0	0	0	0	0	0	0	0	0	0	0	0	0	0	0	31
Arero	1785	38.8319	4.07167	PRECIP	2000	02	09:00	0	0	0	0	0	0	0	0	0	0	0	0	0	0	0	0	0	0	0	0	0	0	0	0	0	0	0	0	0			29
Arero	1785	38.8319	4.07167	PRECIP	2000	03	09:00	0	0	0	0	0	0	0	0	0	0	0	0	0	0	0	0	0	0	0	0	0	0	0	0	0	4	0	0	0	0	0	31
Arero	1785	38.8319	4.07167	PRECIP	2000	04	09:00	0	0	0	0	0	0	0	0	0	12	0	7.3	0.5	0	0	0	0	0	0	0	0	0	0	1.6	0.6	0	0	0	8	0		30
Arero	1785	38.8319	4.07167	PRECIP	2000	05	09:00	22.4	4.4	82.3	40.6	6.5	2.4	4	54.3	4.8	0.8	3.4	0	0	1.9	0	0	0	0	0	0	0	1.8	0	0	0	0	0	0	0	0	0	31
Arero	1785	38.8319	4.07167	PRECIP	2000	06	09:00	0	0	0	1.2	1.2	0.9	0	0	0	0	0	0	1.2	0	0	0	0	0	1	0	0	0	0	0	1.3	0	0	0	0	0		30
Arero	1785	38.8319	4.07167	PRECIP	2000	07	09:00	0	0	0	0	0	0	0	0	0	0	0	0	0	0	0	0	0	0	0	1	0	3.9	0	0.7	3.5	1.1	0	0	0	0	0	31
Arero	1785	38.8319	4.07167	PRECIP	2000	08	09:00	0	0	0	0	0	0	0	0	0	0	0	1.4	0	0	0	0	1.5	0	0	1	0	0	0	0	0	0	0	0	0	0	0	31
Arero	1785	38.8319	4.07167	PRECIP	2000	09	09:00	0	0	0	0	0	0	0	0	4.8	0	0	0	0	0	0	0	0	0	0	0	0	0	0	0	0	0	0	0	0	0		30
Arero	1785	38.8319	4.07167	PRECIP	2000	10	09:00	0	0	0	4.5	0	0	0	22.4	0	0	0	0	4	0	0	0	0	9.1	0	0	40.9	2.4	0	0	0	0	0	0	6	2.5	0.7	31
Arero	1785	38.8319	4.07167	PRECIP	2000	11	09:00	0	0	0	0	0	0	43.7	20	5.4	2.8	4.2	0	0	0	0	0	5.7	0	2.4	0	0	0	0.5	0	0	0	0	0	0	0		30
Arero	1785	38.8319	4.07167	PRECIP	2000	12	09:00	0	0	0	0	0	0	0	0	0	22	1.2	0	2.2	0	0	5.5	2	0	0	0	0	0	0	0	0	0	0	0	0	0	0	31
Arero	1785	38.8319	4.07167	PRECIP	2001	01	09:00	0	0	0	0	0	0	0	0	0	0	0	0	0	0	0	0	0	0	0	0	14.6	0	0	0	0	0	0	0	0	0	0	31
Arero	1785	38.8319	4.07167	PRECIP	2001	02	09:00	0	0	0	0	0	0	0	0	0	0	1.8	0	0	0	0	0	0	0	0	0	0	0	0	0	0	0	0	0				28
Arero	1785	38.8319	4.07167	PRECIP	2001	03	09:00	0	0	0	0	0	0	0	0	0	0	0	0	0	0	0	0	3.1	0	2	1.2	0.6	0	17.4	8	14	13.5	0	1	0	0	0	31
Arero	1785	38.8319	4.07167	PRECIP	2001	04	09:00	0	4.5	0	0	0	0	31	0	3.1	5.9	18.6	0	0	18.3	3.4	0.6	0	0	0	0	0	27.4	34.4	1.2	8	17.7	0	4.3	0	0		30
Arero	1785	38.8319	4.07167	PRECIP	2001	05	09:00	3	0	0	2.6	0	0	0	0	3	0	0	0	0	1	1	0	0	0	0	0	0	0	0	0	0	0	0	0	0	0	0	31
Arero	1785	38.8319	4.07167	PRECIP	2001	06	09:00	1.4	0	0	0	0	0	0	0	0	1.4	0	0	0	0	1.5	0	0	0	0	0	0	0	0	0	0	7.5	2.8	1.1	0	0		30
Arero	1785	38.8319	4.07167	PRECIP	2001	07	09:00	0	0.5	0	0	0	0	0	0	0	3.2	0	0	0	0	0	0	0	0	0	0.8	0	0	0	0	0	0	0	1.5	0	0	0	31
Arero	1785	38.8319	4.07167	PRECIP	2001	08	09:00	5.2	21.4	0	0	0	0	0	5.7	3	0	0	0	0	0	0	0	0	0	0	0	0	0	0	0	0	0	0	0	0	0	0	31
Arero	1785	38.8319	4.07167	PRECIP	2001	09	09:00	9.3	0	0	0	0	0	0	0	0	0	1.2	0	0	0	0	0	0	0	11.3	0	0	0	0	1.3	0	0	0	0	1	0		30
Arero	1785	38.8319	4.07167	PRECIP	2001	10	09:00	0	0	0	0	0	0	0	0	0	0	6	0	3	0	0	0	0	0	2	18.7	5.5	17.7	0	1	13	12.2	0	0	0	0	0	31
Arero	1785	38.8319	4.07167	PRECIP	2001	11	09:00	2.7	1.6	0	0	0	0	24	0	0	0	0	0	7.8	0	0	0	0	0	3.7	3.7	7.9	5.7	0	0	0	0	0	0	0	0		30
Arero	1785	38.8319	4.07167	PRECIP	2001	12	09:00	0	0	0	0	0	0	0	0	0	0	0	0	0	0	0	0	0	0	0	0	0	0	0	0	0	0	0	0	0	0	0	31
Arero	1785	38.8319	4.07167	PRECIP	2002	01	09:00	0	0	0	0	0	0	0	0	0	0	4	0	0	0	0	0	0	0	0	0	0	0	0	0	0	0	0	0	0	0	0	31
Arero	1785	38.8319	4.07167	PRECIP	2002	02	09:00	0	0	0	0	0	0	0	0	0	0	0	0	0	0	0	0	0	2.6	0	0	0	0	0	0	0	0	0	0				28
Arero	1785	38.8319	4.07167	PRECIP	2002	03	09:00	0	0	12.3	7.1	0	0	0	0	0	4	0	0	0	0	0	0	0	2.2	30.1	0	0	10	2.1	0	0	0	0	0	0	10.4	0	31
Arero	1785	38.8319	4.07167	PRECIP	2002	04	09:00	0	0	0	0	0	0	0	0	0	0	0	0	0	0	0	36.2	0	36.2	30.7	3.6	38.1	7.1	14.1	0	0	0	0	11	0	0		30
Arero	1785	38.8319	4.07167	PRECIP	2002	05	09:00	17.1	15.3	2.1	8.7	0	35.8	12	0	25.1	0	0	0	7.2	8.1	0	0	0	2.8	0	25.1	0	0	0	0	9.7	0	2	0	0	0	0	31
Arero	1785	38.8319	4.07167	PRECIP	2002	06	09:00	0	0	0	1.2	0	0	0	0	0	0	0	0.8	0	0	1.2	2	0	0	0	0.4	0	0	0	2	0	0	0	0	0	0		30
Arero	1785	38.8319	4.07167	PRECIP	2002	07	09:00	0	0	0	3.7	2.8	0	0	0	0	0	3.4	0	4.2	0	0	0	0	1	0	0	0	0	0	0	0	0	0	0	0	0	0	31
Arero	1785	38.8319	4.07167	PRECIP	2002	08	09:00	0	0	0	0	0	0	0	0	0	0	0	0	0	0	0	0	0	0	0	0	0	0	0	0	5.1	0	0	0	0	0		30
Arero	1785	38.8319	4.07167	PRECIP	2002	09	09:00	0	0	0	0	0	0	0	0	0	0	0	0	0	0	7.3	0	7.5	0	0	0	0	10.3	8.1	0	0	0	9.6	6.5	7.1	0.8		30
Arero	1785	38.8319	4.07167	PRECIP	2002	10	09:00	6.3	0	0	0	0	0	8.5	11.7	0	0	18.1	10.1	0	7.5	3.5	2.5	0.1	0	0	0	0	0	0	0	0	0	0	0	0	0		30
Arero	1785	38.8319	4.07167	PRECIP	2002	11	09:00	0	0	0	0	0	8.8	3.9	0	0	12.4	0	0	0	0	0	0	29.2	0	0	14	10.7	0	0	0	0	0	0	0	0	0		30
Arero	1785	38.8319	4.07167	PRECIP	2002	12	09:00	0	0	0	0	11.2	0	0	0	0	8.3	0	0	0	0	0	0	0	0	0	80	0	73	0	0	0	0	4.1	0	0	0	0	31
Arero	1785	38.8319	4.07167	PRECIP	2003	01	09:00	0	0	0	0	0	0	0	0	0	0	0	0	0	0	0	0	8.5	2.1	0	13.2	7.8	0	0	0	0	0	0	0	0	0	0	31
Arero	1785	38.8319	4.07167	PRECIP	2003	02	09:00	0	0	0	0	0	0	0	0	0	0	0	0	0	0	0	0	0	0	0	0	0	0	0	0	0	0	0	0				28
Arero	1785	38.8319	4.07167	PRECIP	2003	03	09:00	0	0	0	0	0	0	0	0	0	0	0	0	0	0	0	0	0	0	0	0	0	0	0	0	0	0	5.7	0	0	35.7		30
Arero	1785	38.8319	4.07167	PRECIP	2003	04	09:00	0	0	0	0	0	0	0	0	0	10.6	0	21	0	0	54	38	0	64.2	2	23	34.4	0	56.5	0	10.2	0	13	7.2	0	0		30
Arero	1785	38.8319	4.07167	PRECIP	2003	05	09:00	0	5	0	0	15.4	12.1	10.3	12.5	7.2	0	0	0	30	6.9	12.8	0	0	0	0	0	0	0	0	0	13	0	0	8	0	0	0	31
Arero	1785	38.8319	4.07167	PRECIP	2003	06	09:00	0	0	0	0	0	0	0	0	0	0	0	0	0	0	0	3.6	0	0	7.8	0	0	0	2.5	0	0	0	0	0	0	0		30
Arero	1785	38.8319	4.07167	PRECIP	2003	07	09:00	0	0	0	0	0	0	0	0	0	0	5.4	0	0	0	1.2	2	0	0	0	0	0	0	0	0	0	0	0	0	0	0	0	31
Arero	1785	38.8319	4.07167	PRECIP	2003	08	09:00	0	0	0	0	0	0	0	0	0	0	0	0	0	0	0	0	0	0	0	0	0	0	0	0	0	0	0	0	0	0	0	31
Arero	1785	38.8319	4.07167	PRECIP	2003	09	09:00	0	0	0	0	0	0	0	0	0	0	0	0	0	0	0	0	0	0	0	0	0	0	0	0	0	0	0	0	0	0		30
Arero	1785	38.8319	4.07167	PRECIP	2003	10	09:00	0	0	0	0	9.2	0	3.7	0	0	0	0	0	6.3	0	8.5	0	0	0	0	0	0	0	0	0	0	0	0	0	0	0	0	31
Arero	1785	38.8319	4.07167	PRECIP	2003	11	09:00	0	0	0	0	10.1	4.3	4.5	3.8	6.3	3.2	0	0	0	0	0	3	0	0	3.2	0	0	0	0	0	0	0	0	0	0	0		30
Arero	1785	38.8319	4.07167	PRECIP	2003	12	09:00	0	0	0	0	0	0	0	17.2	9.3	0	0	0	0	0	0	0	0	0	1.2	0	0	0	0	0	0	0	0	0	0	0	0	31
Arero	1785	38.8319	4.07167	PRECIP	2004	02	09:00	17.3	24.1	0	0	0	0	0	0	0	0	0	0	0	0	0	0	0	0	0	0	0	0	0	0	0	0	0	0	0			29
Arero	1785	38.8319	4.07167	PRECIP	2004	03	09:00	0	0	0	0	0	2.1	0	9.1	0	0	0	0	0	0	0	0	7.2	0	0	0	0	0	2.3	0	0	0	0	0	0	0	0	31
Arero	1785	38.8319	4.07167	PRECIP	2004	04	09:00	0	13.3	9.2	14.6	80.7	19.5	0	5.7	0	0	0	3.6	0	0	0	12.3	0	0	0	0	0	0	0	0	3.4	24.2	0	0	0	0		30
Arero	1785	38.8319	4.07167	PRECIP	2004	05	09:00	0	0	2.2	0	0	0	0	0	0	0	0	0	0	11.7	2.8	0	0	0	0	0	7.3	0	0	0	2.6	0	0	0	0	0	0	31
Arero	1785	38.8319	4.07167	PRECIP	2004	07	09:00	0	0	0	0	0	0	0	0	0	0	0	0	0	0	0	0	0	0	0	0	0	0	0	0	0	0	0	0	0	0	0	31
Arero	1785	38.8319	4.07167	PRECIP	2004	08	09:00	0	0	0	0	0	0	0	0	0	0	0	0	0	0	0	2.7	0	0	0	0	0	0	0	0	0	0	0	0	0	0	0	31
Arero	1785	38.8319	4.07167	PRECIP	2004	09	09:00	0	0	1.2	0	0	0	0	0	0	0	0	0	0	0	0	0	0	0	0	0	0	0	0	0	0	0	12.1	2.4	0	0		30
Arero	1785	38.8319	4.07167	PRECIP	2004	10	09:00	4.6	0	16.7	0	12.2	0	5.3	18.8	0	0	18.1	21.4	0	6.5	0	14.1	3.6	7.3	0	0	0	0	0	0	21.7	0	0	0	12.8	0	0	31
Arero	1785	38.8319	4.07167	PRECIP	2004	11	09:00	0	26.8	48.3	0	0	0	0	0	0	0	0	0	0	0	6.4	0	0	10.8	5.8	34.3	0	0	60.9	0	0	0	0	0	0	0		30
Arero	1785	38.8319	4.07167	PRECIP	2004	12	09:00	0	9.3	0	0	0	0	0	0	0	4.2	0	0	0	0	0	0	0	0	0	0	0	0	0	0	0	0	0	0	0	0	0	31
Arero	1785	38.8319	4.07167	PRECIP	2005	01	09:00	0	0	0	0	0	0	0	0	0	0	0	0	0	0	0	0	0	0	0	0	0	0	0	0	0	0	6.3	11.6	0	0	0	31
Arero	1785	38.8319	4.07167	PRECIP	2005	02	09:00	0	0	0	0	0	0	0	0	0	0	0	0	0	0	0	0	0	0	0	0	0	0	0	0	0	0	0	0				28
Arero	1785	38.8319	4.07167	PRECIP	2005	03	09:00	3	49.4	0	0	0	0	0	0	0	0	0	0	0	0	6.7	0	0	0	0	3.7	0	0	7.8	6.6	0	0	0	20.7	0	0	0	31
Arero	1785	38.8319	4.07167	PRECIP	2005	04	09:00	0	0	18.3	12.3	0	0	0	40.3	0	28.5	12.8	0	0	11.8	0	0	14.2	0	7.7	9.3	0	0	0	0	22.4	0	70.2	0	0	0		30
Arero	1785	38.8319	4.07167	PRECIP	2005	05	09:00	3.2	21.2	0	0	1.7	0	2.1	0	0	7.5	0	13.9	61.6	0	0	0	0	31.7	0	0	0	14.2	27.8	0	0	7.3	0	0	0	0	19.1	31
Arero	1785	38.8319	4.07167	PRECIP	2005	06	09:00	5.6	0	0	1.2	1.1	2.4	0	0	0	0	0	0	0	0	0	0	2.1	0	3.2	2.5	2.8	2.2	6.7	0	0	6.2	0	6.8	0	0		30
Arero	1785	38.8319	4.07167	PRECIP	2005	07	09:00	0	0	0	0	0	0	0	0	0	0	0	9.3	0	0	0	0	0	2.2	13.5	0	0	3.8	0	0	11.2	0	0	0	4.2	0	0	31
Arero	1785	38.8319	4.07167	PRECIP	2005	08	09:00	0	0	4.4	0	0	0	0	0	0	0	0	2.7	0	0	0	0	6.3	0	0	0	0	0	0	0	0	0	0	0	0	0	0	31
Arero	1785	38.8319	4.07167	PRECIP	2005	09	09:00	0	0	0	0	0	0	0	0	0	0	0	0	0	0	0	0	0	0	0	0	0	0	0	0	0	0	0	0	8.8	0		30
Arero	1785	38.8319	4.07167	PRECIP	2005	10	09:00	0	0	0	9.8	4.2	0	0	0	0	0	0	7.2	0	0	0	0	0	0	0	0	0	0	0	9.3	0	0	5.5	11.2	4.2	0	22.8	31
Arero	1785	38.8319	4.07167	PRECIP	2005	11	09:00	4.5	7.3	5.2	0	17.3	0	0	0	0	0	0	0	11.6	0	0	18.3	0	14.8	0	0	0	10.2	0	0	0	0	0	0	0	0		30
Arero	1785	38.8319	4.07167	PRECIP	2005	12	09:00	0	0	0	0	0	0	0	0	0	0	0	0	0	0	0	0	0	0	0	0	0	0	0	0	0	0	0	0	0	0	0	31
Arero	1785	38.8319	4.07167	PRECIP	2006	01	09:00	0	0	0	0	0	0	0	0	0	0	0	0	0	0	4.4	0	0	0	0	2	0	0	0	0	0	0	0	0			1.1	29
Arero	1785	38.8319	4.07167	PRECIP	2006	02	09:00	0	0	0	0	0	0	0	0	0	0	0	0	0	0	0	0	0	0	0	2.6	0	5.1	4	5.9	3.3	1.6	0	0				28
Arero	1785	38.8319	4.07167	PRECIP	2006	03	09:00	0	0	0	0	0	0	0	0	0	0	3.3	0	0	0	0	0	8.9	0	0	0	0	10.8	0	0	0	0	0.7	0	8.4	10	0	31
Arero	1785	38.8319	4.07167	PRECIP	2006	04	09:00	14.7	0	36.8	26.8	9.4	0	0	0	0	0	18.3	7.2	0	0	0	0	22.4	16.6	9.2	11	7.8	6.2	0	0	0	0	11.7	0	0	0		30
Arero	1785	38.8319	4.07167	PRECIP	2006	05	09:00	4.4	0	0	0	6.6	0	0	0	0	6.3	0	0	13.6	7.3	8.8	3.9	0	0	0	1.3	0	1.6	0	0	0	0	0	0	2.3	0	0	31
Arero	1785	38.8319	4.07167	PRECIP	2006	06	09:00	0	0	0	0	0	0	0	0	0	0	0	0	0	0	0	0	0	0	0	0	0	0	0	0	0	0	1.3	0	0	0		30
Arero	1785	38.8319	4.07167	PRECIP	2006	07	09:00	0	0	0	0	0	0	0	0	0	0	0	0	0	0	0	0	0	0	0	0	0	0	0	0	0	0	0	0	0	0	0	31
Arero	1785	38.8319	4.07167	PRECIP	2006	08	09:00	0	0	0	0	0	0	0	0	0	0	0	0	0	0	0	0	0	0	0	0	0	0	0	0	0	0	0	0	2.5	0	0	31
Arero	1785	38.8319	4.07167	PRECIP	2006	09	09:00	0	0	0	3.8	0	0	0	0	0	0	0	0	0	0	0	0	0	0	0	0	0	0	0	0	0	0	0	0	6.1	0		30
Arero	1785	38.8319	4.07167	PRECIP	2006	10	09:00	2.3	0	0	0	0	0	0	0	0	0	0	4	6.2	0	0	0	3.5	10.2	4.7	7.8	5.4	0	2.5	0	0	0	0	9.2	0	10.2	20.8	31
Arero	1785	38.8319	4.07167	PRECIP	2006	11	09:00	0	0	0	0	0	0	3.3	1.7	0	0	0	0	1.4	9.3	0	0	0	0	2.2	0.4	1.7	41.7	4.6	0	0	0	0	0	0	0		30
Arero	1785	38.8319	4.07167	PRECIP	2006	12	09:00	0	0	24	14.1	8.3	0	0	0	0	0	0	0	0	0	0	0	0	0	0	0	0	0	0	0	0	0	0	0	0	0	0	31
Arero	1785	38.8319	4.07167	PRECIP	2007	01	09:00	0	0	0	0	0	0	0	0	0	0	0	0	0	0	0	0	0	0	0	0	0	0	0	0	0	0	0	0	0	0	0	31
Arero	1785	38.8319	4.07167	PRECIP	2007	02	09:00	0	0	0	0	0	0	0	0	0	0	0	0	0	0	0	0	4.2	0	0	0	0	0	0	0	0	0	0	0				28
Arero	1785	38.8319	4.07167	PRECIP	2007	03	09:00	0	0	0	0	0	0	0	0	0	0	0	0	5.2	0	0	0	0	0	0	2.2	1.6	14.3	0	0	0	2.3	0	0	0	6.5	0	31
Arero	1785	38.8319	4.07167	PRECIP	2007	04	09:00	0	0	0	0	0	0	0	0	0	0	0	9.1	0	8.8	10.2	19.6	0	0	0	0	10.6	0	0	0	21.7	7.3	23.4	2.4	18.8	0		30
Arero	1785	38.8319	4.07167	PRECIP	2007	05	09:00	35.4	11.8	19.3	2.1	14.6	32.3	0	0	0	0	0	0	7.8	0	0	0	0	0	6.2	0	0	0	0	3.4	0	0	0	0	0	0	0	31
Arero	1785	38.8319	4.07167	PRECIP	2007	06	09:00	7.2	48.3	51.6	1.5	0	0	0	0	0	0	0	0	0	0	0	0	0	0	0	0	0	0	0	4.2	2.6	0	1.8	0	0	0		30
Arero	1785	38.8319	4.07167	PRECIP	2007	07	09:00	2.2	0	0	0	0	0	0	0	0	0	0	0	0	0	0	0	0	0	0	0	0	0	0	0	0	0	0	0	0	0	0	31
Arero	1785	38.8319	4.07167	PRECIP	2007	08	09:00	0.8	0	0	0	0	0	0	0	0	1.7	0	2	6.6	0	0	0	0	0	0	0	0	0	0	0	0	0	0	0	0	0	0	31
Arero	1785	38.8319	4.07167	PRECIP	2007	09	09:00	0	0	0	0	0	0	0	0	0	0	0	0	0	0	0	0	0	0	0	0	0	0	0	0	18.4	41.3	0.8	23.6	7	0		30
Arero	1785	38.8319	4.07167	PRECIP	2007	10	09:00	0	0	0	0	0	0	0	0	0	0	0	0	9.2	3.1	0	0	19.7	13.4	15.3	15.2	10.3	10.4	0	0	0	0	0	0	0	0	0	31
Arero	1785	38.8319	4.07167	PRECIP	2007	11	09:00	0	0	0	0	12.3	7.8	19.1	0	1.3	2.1	7.6	1.2	0	0	0	0	0	0	0	0	0	0	0	0	0	0	0	0	0	0		30
Arero	1785	38.8319	4.07167	PRECIP	2007	12	09:00	0	0	0	0	0	0	0	0	0	0	0	0	0	0	0	0	0	0	0	0	0	0	0	0	0	0	0	0	0	0	0	31
Arero	1785	38.8319	4.07167	PRECIP	2008	01	09:00	0	0	0	0	0	0	1.3	0	0	0	0	0	0	0	0	0	0	0	0	0	0	0	0	0	0	0	0	0	0	0	0	31
Arero	1785	38.8319	4.07167	PRECIP	2008	02	09:00	0	0	0	0	0	0	0	0	0	0	0	0	0	0	0	0	0	0	0	0	0	0	0	0	0	0	0	0	0			29
Arero	1785	38.8319	4.07167	PRECIP	2008	03	09:00	0	0	0	0	0	0	0	0	0	0	9.6	30.3	8.2	0	0	0	0	0	0	0	6.2	0	0	0	0	3.2	2.9	0	5.7	0	6.6	31
Arero	1785	38.8319	4.07167	PRECIP	2008	04	09:00	0	0	0	0	0	0	0	0	0	0	0	0	0	1.8	6.1	2.2	0	0	0	0	7.8	11.3	0	0	8.8	0	0	0	0	0		30
Arero	1785	38.8319	4.07167	PRECIP	2008	05	09:00	21.2	0	0	13.4	0	0	0	0	0	0	4.2	2.2	0	0	0	0	0	0	0	0	1.6	1.9	0	0	0	3.2	2.2	0	0	5.5	2.9	31
Arero	1785	38.8319	4.07167	PRECIP	2008	06	09:00	3.2	1.2	0	0	0	0	2.7	0	0	11.2	0	0	0	3.4	1.2	4.4	2.7	3.4	0	0	0	9.2	6.3	0	0	0	11.4	6.6	13.4	0		30
Arero	1785	38.8319	4.07167	PRECIP	2008	07	09:00	0	0	0	0	0	7.4	10.2	9.9	0	0	0	0	0	12.8	13.1	10.2	11.2	0	0	0	0	1.1	0	2.3	0	0	0	0	0	5.2	8.2	31
Arero	1785	38.8319	4.07167	PRECIP	2008	08	09:00	0	0	0	0	0	0	0	0	0	0	0	0	0	0	0	0	0	0	0	0	0	0	0	0	0	0	0	0	0	0	0	31
Arero	1785	38.8319	4.07167	PRECIP	2008	09	09:00	0	0	0	21.6	0	0	0	0	0	0	0	0	0	0	0	0	0	0	0	0	0	0	0	0	0	0	0	0	0	0		30
Arero	1785	38.8319	4.07167	PRECIP	2008	10	09:00	0	0	0	7.7	96.2	18.3	11.4	10.4	0	31.7	0	0	0	8.1	4.2	16.6	20.1	0	0	6.7	8.8	11.3	3.7	0	2.4	0	0	0	8.3	4.7	32.4	31
Arero	1785	38.8319	4.07167	PRECIP	2008	11	09:00	19.2	0	0	32.4	0	18.7	0	0	0	0	0	0	0	0	0	0	0	0	0	0	0	0	0	0	0	0	0	0	0	0		30
Arero	1785	38.8319	4.07167	PRECIP	2008	12	09:00	0	0	0	0	0	0	0	0	0	0	0	0	0	0	0	0	0	0	0	0	0	0	0	0	0	0	0	0	0	0	0	31
Arero	1785	38.8319	4.07167	PRECIP	2009	01	09:00	0	0	0	0	0	0	0	0	0	3.2	0	0	0	0	0	0	0	0	0	0	0	0	0	0	0	0	0	0	0	0	0	31
Arero	1785	38.8319	4.07167	PRECIP	2009	02	09:00	0	0	0	0	0	0	0	0	0	0	0	0	0	0	0	0	0	0	0	0	0	0	0	0	0	0	0	0				28
Arero	1785	38.8319	4.07167	PRECIP	2009	04	09:00	28.6	11.2	0	0	0	0	0	0	6.2	1.5	4.2	0	0	0	2.4	6.8	3.2	4.2	28.2	15.8	18.2	0	0	0	0	0	0	0	11.8	0		30
Arero	1785	38.8319	4.07167	PRECIP	2009	05	09:00	0	22.8	10.3	0	0	0	30.4	21.7	0	19.6	54.3	0	0	0	12.2	0	22	19.1	23.4	30.8	25.2	20.8	0	0	0	0	0	0	0	0	0	31
Arero	1785	38.8319	4.07167	PRECIP	2009	06	09:00	0	0	0	0	0	4.2	0	0	0	0	5.8	0	0	0	0	0	1.4	0	1.3	0	0	0	0	2.1	0	0	0	0	0	0		30
Arero	1785	38.8319	4.07167	PRECIP	2009	07	09:00	0	0	0	0	2.4	0	0	0	0	0	0	0	0	0	0	0	0	0	0	0	0	0	0	0	0	0	0	0	0	0	0	31
Arero	1785	38.8319	4.07167	PRECIP	2009	08	09:00	0	0	0	0	0	0	0	0	0	0	0	0	0	0	0	0	0	0	0	0	0	0	0	0	0	0	0	0	0	0	0	31
Arero	1785	38.8319	4.07167	PRECIP	2009	09	09:00	0	0	0	0	0	0	0	0	0	0	0	0	0	0	0	0	0	0	0	24.3	0	0	0	11.7	4.5	0	0	0	0	0		30
Arero	1785	38.8319	4.07167	PRECIP	2009	10	09:00	0	0	0	0	4.8	0	0	0	0	0	18.4	0	2.2	0	0	10.6	0	7.2	0	0	11.5	0	0	0	0	0	0	6.3	0	2.2	0	31
Arero	1785	38.8319	4.07167	PRECIP	2009	11	09:00	0	0	0	0	0	3.2	0	0	0	0	0	0	0	0	0	0	0	0	0	0	0	0	2.4	0	0	0	0	0	0	0		30
Arero	1785	38.8319	4.07167	PRECIP	2009	12	09:00	0	0	0	0	0	0	0	0	0	0	0	0	0	0	0	0	0	0	0	0	0	0	0	0	0	0	0	0	0	0	0	31
Arero	1785	38.8319	4.07167	PRECIP	2010	01	09:00	0	0	0	0	0	0	0	0	0	0	0	0	0	0	0	0	0	0	0	0	0	0	0	0	0	0	0	0	0	0	0	31
Arero	1785	38.8319	4.07167	PRECIP	2010	02	09:00	0	0	0	0	0	0	0	0	0	0	0	0	0	0	0	0	0	0	0	0	0	0	0	0	0	8.4	2.3	0				28
Arero	1785	38.8319	4.07167	PRECIP	2010	03	09:00	0	3.7	16.3	0	0	0	0	0	0	0	0	0	0	14.2	0	0	21.7	0	0	0	0	0	0	0	0	0	0	0	22.4	13.2	4.7	31
Arero	1785	38.8319	4.07167	PRECIP	2010	04	09:00	18.3	24.3	0	0	0	16.4	21.2	7.8	0	14.2	9.6	0	0	0	0	0	38.8	24.6	9.4	32.1	0	0	0	52.2	28.3	0	0	0	11.4	0		30
Arero	1785	38.8319	4.07167	PRECIP	2010	05	09:00	0	0	0	0	0	0	0	0	0	0	0	0	0	0	0	0	0	0	0	0	0	0	0	0	0	0	0	0	0	0	0	31
Arero	1785	38.8319	4.07167	PRECIP	2010	06	09:00	0	0	0	0	0	0	0	0	0	8.9	0	0	0	0	0	0	0	0	0	0	10.9	0	0	0	0	0	1.3	0	0	0		30
Arero	1785	38.8319	4.07167	PRECIP	2010	07	09:00	0	0	0	0	0	0	0	0	0	0	0	0	0	0	0	0	0	0	0	0	0	0	0	0	0	0	0	0	0	0	0	31
Arero	1785	38.8319	4.07167	PRECIP	2010	08	09:00	0	0	0	0	0	0	0	0	0	0	0	0	0	0	0	0	0	0	0	0	0	0	0	0	0	0	0	0	0	0	0	31
Arero	1785	38.8319	4.07167	PRECIP	2010	09	09:00	0	0	0	0	0	0	0	0	0	0	0.8	0	0	0	0	0	0	0	1.4	3.7	0	0	0	0	0	0	0	0	0	0		30
Arero	1785	38.8319	4.07167	PRECIP	2010	10	09:00	0	6.2	12.1	0	0	0	19.7	11.4	4.6	0	0	0	0	0	0	4.7	23.2	0	10.8	0	23.3	0	0	0	0	0	0	0	0	0	0	31
Arero	1785	38.8319	4.07167	PRECIP	2010	11	09:00	0	0	0	0	0	0	0	0	0	0	12.4	8.6	0	19.2	4.9	0	0	0	0	0	0	0	0	0	0	0	0	0	0	0		30
Arero	1785	38.8319	4.07167	PRECIP	2010	12	09:00	0	0	0	0	0	0	0	0	0	0	0	0	0	0	0	0	0	0	0	0	0	0	0	0	0	0	0	0	0	0	0	31
Arero	1785	38.8319	4.07167	PRECIP	2011	01	09:00	0	0	0	0	0	0	0	0	0	0	0	0	0	0	0	0	0	0	0	0	0	0	0	0	0	0	0	0	0	0	0	31
Arero	1785	38.8319	4.07167	PRECIP	2011	02	09:00	0	0	0	0	0	0	0	0	0	0	0	0	0	0	0	0	0	3.2	0	0	0	0	0	0	0	0	0	0				28
Arero	1785	38.8319	4.07167	PRECIP	2011	03	09:00	0	0	0	0	0	0	0	0	0	0	0	0	0	0	0	0	0	0	0	0	0	0	0	0	0	0	0	0	0	0	0	31
Arero	1785	38.8319	4.07167	PRECIP	2011	04	09:00	0	0	0	0	0	0	0	0	0	0	0	0	0	0	3.1	0	0	0	0	0	0	9.7	0	0	9.2	0	12.5	20.4	7	0		30
Arero	1785	38.8319	4.07167	PRECIP	2011	05	09:00	0	0	4.2	3.6	0	0	0	0	8.9	2.2	0	0	0	0	0	2.8	0	0	0	11.1	0	0	0	0	0	0	0	12.3	0	0		30
Arero	1785	38.8319	4.07167	PRECIP	2011	06	09:00	0	0	0	2.1	0	0	0	0	0	0	1.3	0	0	0	0	0	0	0	0	2	0	0	0	0	0	0	0	0	0	0		30
Arero	1785	38.8319	4.07167	PRECIP	2011	07	09:00	0	0	0	1.8	2	0	1.3	0	0	0	0	0	0	0	0	0	0.8	0	0	0	0	0	0	0	0	0	0	0	0	0	0	31
Arero	1785	38.8319	4.07167	PRECIP	2011	08	09:00	0	0	0	0	0	0	0	0	0	0	0	0	0	0	0	0	0	0	0	0	0	0	0	0	0	0	0	0	0	0	0	31
Arero	1785	38.8319	4.07167	PRECIP	2011	09	09:00	0	0	0	0	0	0	0	0	0	0	0	0	0	0	0	0	0	0	0	0	0	0	0	0	0	0	0	0	10.6	0		30
Arero	1785	38.8319	4.07167	PRECIP	2011	10	09:00	0	0	0	0	0	0	0	0	0	0	0	0	0	0	0	0	0	3.4	0	0	0	0	0	0	0	0	0	20.8	16.2	0	6.5	31
Arero	1785	38.8319	4.07167	PRECIP	2011	11	09:00	0	0	22.8	3.4	7.7	20.4	32.6	0	12.1	18.3	6.2	0	0	0	0	0	0	0	0	0	0	0	0	0	0	0	0	0	0	0		30
Arero	1785	38.8319	4.07167	PRECIP	2012	02	09:00	0	0	0	0	0	0	0	0	0	0	0	0	0	0	0	0	0	0	0	0	0	0	0	0	0	0	0	0	0			29
Arero	1785	38.8319	4.07167	PRECIP	2015	01	09:00	0	0	0	0	0	0	0	0	0	0	0	0	0	0	0	0	0	0	0	0	0	0	0	0	0	0	0	0	0	0	0	31
Arero	1785	38.8319	4.07167	PRECIP	2015	02	09:00	0	0	0	0	0	0	0	0	0	0	0	0	0	0	0	0	0	0	0	0	0	0	0	0	0	0	0	0				28
Arero	1785	38.8319	4.07167	PRECIP	2015	03	09:00	0	0	0	0	0	0	0	0	0	0	0	9.2	4.7	0	0	0	21.2	0	0	0	6.8	0	0	0	0	4.3	0	0	0	0	0	31
Arero	1785	38.8319	4.07167	PRECIP	2015	04	09:00	7.8	21.2	0	13.3	9.7	44.8	0	0	0.8	0	0	29	38.8	0	0	14.2	16	0	53.6	9.3	0	0.6	11.4	0	0	0	2.7	0	0	0		30
Arero	1785	38.8319	4.07167	PRECIP	2015	05	09:00	0	3.8	0	0	0	7.3	0	0	0	0	0	0	0	0	0	0	0	0	2.6	0	0	0	0	0	3.5	0	0	0	0	4.4	0	31
Chew Bet	1472	38.3882	4.18483	PRECIP	1989	06	09:00													0	0	0	0	0	0	0	0	0	0	0	0	0	0	0	0	0	0		18
Chew Bet	1472	38.3882	4.18483	PRECIP	1989	07	09:00	0	0	0	0	0	0	0	0	0	0	0	0	0	0	0	0	0	0	0	0	0	0	0	0	0	0	0	0	0	0	0	31
Chew Bet	1472	38.3882	4.18483	PRECIP	1989	08	09:00	0	0	0	0	0.1	0	0	0	0	0	0	0	0	0	0	0	0	0	0	0	0	0	0	0	0	0	0	0	0	0	0	31
Chew Bet	1472	38.3882	4.18483	PRECIP	1989	09	09:00	0	1.5	0	13.8	0	0	29	0	0	0	0	0	0	0	0	1	0	20	0	0	0	0	0	0	0	0	0	0	0	0		30
Chew Bet	1472	38.3882	4.18483	PRECIP	1989	10	09:00	0	1.5	0	13.8	0	0	29	0	0	0	0	0	0	0	0	0	0	1	0	20	0	0	0	0	0	0	0	0	0	0	0	31
Chew Bet	1472	38.3882	4.18483	PRECIP	1989	11	09:00	0	0	0	0	0	0	16	0	0	0	0	0	17	0	0	0	0	7.5	2.2	0	0	0	0	0	1.2	1.3	0	0	0	0		30
Chew Bet	1472	38.3882	4.18483	PRECIP	1989	12	09:00	0	0	0	0	0	0	0	0	0	0	0	0	0	0	0	0	0	0	0	0	0	0	0	0	0	0	0	0	3	3.4	0	31
Chew Bet	1472	38.3882	4.18483	PRECIP	1990	01	09:00	0	0	0	0	0	0	0	0	0	0	0	0	0	0	0	0	0	0	0	0	0	0	0	0	0	0	0	0	0	0	0	31
Chew Bet	1472	38.3882	4.18483	PRECIP	1990	02	09:00	0	0	0	0	0	0	0	2.5	0	0	0	0	0	0	0	0	0	0	0	0	0	2.5	30	1	1	7	1.5	9				28
Chew Bet	1472	38.3882	4.18483	PRECIP	1990	03	09:00	0	0	4	1.4	0	0	0	0	0	0	0	0	0	0	0	0	0	0	0	0	9	1.2	0	4	10	10	5	0	0	0	0	31
Chew Bet	1472	38.3882	4.18483	PRECIP	1990	04	09:00	0	6	0	8.9	4	0	0	6	1.5	9	20	0	0	0	0	0	0	6	4	0	0	2.2	0	7.5	16	2	0	0	0	0		30
Chew Bet	1472	38.3882	4.18483	PRECIP	1990	05	09:00	0	0	0	0	0	0	0	0	0	0	0	0	0	0	0	0	0	0	0	0	0	0	0	0	0	0	0	0	0	0	0	31
Chew Bet	1472	38.3882	4.18483	PRECIP	1990	06	09:00	0	0	0	0	0	0	0	0	0	0	0	0	0	0	0	0	0	0	0	0	0	0	0	0	0	0	0	0	0	0		30
Chew Bet	1472	38.3882	4.18483	PRECIP	1990	07	09:00	0	0	0	0	0	0	0	0	0	0	0	0	0	0	0	0	0	0	0	0	0	0	0	0	0	0	0	0	0			29
Chew Bet	1472	38.3882	4.18483	PRECIP	1990	08	09:00	0	0	0	0	0	0	0	0	0	0	0	0	0	0	0	0	0	0	0	0	0	0	0	0	0	0	0	0	0	0	0	31
Chew Bet	1472	38.3882	4.18483	PRECIP	1990	11	09:00	0	0	35	67	0	0	0	0	0	6	25.2	8	57.3	92	28	12	0	0	0	0	0	0	0	0	0	0	0	0	0	0		30
Chew Bet	1472	38.3882	4.18483	PRECIP	1991	01	09:00	0	0	0	0.1	0	7.1	0	0	0	0	0	0	0	0	0	0	0	0	0	0	0	0	0	0	5	3.7	0	0	0	0	0	31
Chew Bet	1472	38.3882	4.18483	PRECIP	1991	02	09:00	0	0	0	0	0	0	1.9	1	2	0	0	0	0	0	0	0	0	0	4.6	0	1.2	0	6.1	0	0	0	0	0				28
Chew Bet	1472	38.3882	4.18483	PRECIP	1991	03	09:00	0	0	0	0	0	0	0	28.2	11.4	0	10	1.9	0	0	0	0	0	0	0	0	0	0	0	0	8.4	4.6	1.4	0	0	10.5	4.2	31
Chew Bet	1472	38.3882	4.18483	PRECIP	1991	04	09:00	0	0	1.5	0	0	0	1.3	3.5	0	0	0	0	0	0	0	0	0	0	0	0	0	0	2.1	2.4	0	0	9.2	0	2	5.1		30
Chew Bet	1472	38.3882	4.18483	PRECIP	1991	05	09:00	0	0	0	2.3	0	0	0	0	0	0	0	0	2.1	0	13.3	0	0	0	0	4	0	0	0	8.9	2	0	2.7	0	0	0	0	31
Chew Bet	1472	38.3882	4.18483	PRECIP	1991	06	09:00	0	0	0	0	0	0	0	0	0	0	0	0	0	0	0	0	0	0	0	0	0	0	0	0	0	0	0	0	0	0		30
Chew Bet	1472	38.3882	4.18483	PRECIP	1991	07	09:00	0	0	0	0	0	0	3.6	0	0	0	0	0	0	0	0	0	1.2	0	0	0	0	0	0	0	0	0	0	0	0	0	0	31
Chew Bet	1472	38.3882	4.18483	PRECIP	1991	08	09:00	0	0	0	0	0	0	0	0	0	0	0	0	0	0	0	0	0	0	0	0	0	0	0	0	0	0	0	0	0	0	0	31
Chew Bet	1472	38.3882	4.18483	PRECIP	1991	09	09:00	0	0	0	0	0	0	0	0	0	0	0	0	0	0	0	0	0	0	0	0	0	0	0	0	0	0	0	0	0	0		30
Chew Bet	1472	38.3882	4.18483	PRECIP	1991	10	09:00	0	0	0	0	0	0	0	0	0	1.6	0	0	0	0	2.3	10.8	0	7	3.5	0	0	1.3	0	7.2	0	0	0	0	0	0	0	31
Chew Bet	1472	38.3882	4.18483	PRECIP	1991	11	09:00	0	0	0	0	0	0	15.9	1.6	0	0	0	0	0	0	0	0	0	0	0	0	0	0	0	0	0	0	0	0	0	0		30
Chew Bet	1472	38.3882	4.18483	PRECIP	1991	12	09:00	0	0	0	0	0	0	0	0	0	0	0	0	0	0	0	0	0	0	0	0	0	0	0	0	0	0	0	0	0	0	0	31
Chew Bet	1472	38.3882	4.18483	PRECIP	1992	01	09:00	0	0	0	0	0	0	0	0	0	0	0	0	0	0	0	0	0	0	0	0	0	0	0	0	0	0	0	0	0	6.2	5.6	31
Chew Bet	1472	38.3882	4.18483	PRECIP	1992	02	09:00	0	0	0	0	0	0	0	0	0	0	0	0	0	0	0	0	0	0	0	0	0	0	0	0	0	0	0	0	0			29
Chew Bet	1472	38.3882	4.18483	PRECIP	1992	03	09:00	0	0	0	0	0	0	0	0	0	0	0	0	0	0	0	0	0	0	0	0	0	0	0	6.2	10.5	0	0	0	4.3	0	0	31
Chew Bet	1472	38.3882	4.18483	PRECIP	1992	04	09:00	0	0	2.6	0	0	0	0	0	0	0	0	0	0	0	0	0	0	0	0	0	0	0	0	0	0	0	0	0	3	5		30
Chew Bet	1472	38.3882	4.18483	PRECIP	1992	05	09:00	5.6	0	0	0	0	0	0	0	0	0	0	0	0	0	0	0	0	0	0	0	0	0	0	0	0	0	0	0	0	0	0	31
Chew Bet	1472	38.3882	4.18483	PRECIP	1992	06	09:00	0	0	0	0	0	0	0	0	0	0	0	0	0	0	0	0	0	0	0	0	0	0	0	0	0	0	0	0	0	0		30
Chew Bet	1472	38.3882	4.18483	PRECIP	1992	07	09:00	0	0	0	0	0	0	0	0	0	0	0	0	0	0	0	0	0	0	0	0	0	0	0	0	0	0	0	0	0	0	0	31
Chew Bet	1472	38.3882	4.18483	PRECIP	1992	08	09:00	0	0	0	0	0	0	0	0	0	0	0	0	0	0	0	0	0	0	0	0	0	0	0	0	0	0	0	0	0	0	0	31
Chew Bet	1472	38.3882	4.18483	PRECIP	1992	09	09:00	0	0	0	0	0	0	0	0	0	0	0	0	0	0	0	0	0	0	0	0	0	0	0	0	0	0	0	0	0	0		30
Chew Bet	1472	38.3882	4.18483	PRECIP	1992	10	09:00	0	0	0	0	0	0	0	0	0	0	0	0	0	0	0	0	0	0	0	0	2.7	6.2	6.8	7.9	9.7	0	0	0	0	0	0	31
Chew Bet	1472	38.3882	4.18483	PRECIP	1992	11	09:00	0	0	0	0	0	0	0	0	0	0	0	0	0	0	0	0	0	0	0	0	0	0	0	0	0	0	0	0	0	0		30
Chew Bet	1472	38.3882	4.18483	PRECIP	1992	12	09:00	0	0	0	0	0	0	0	0.1	0	2.4	0	0	0	0	0	0	0	0	0	0	0	0	0	0	0	0	0	0	0	0	0	31
Chew Bet	1472	38.3882	4.18483	PRECIP	1993	01	09:00	0	0	0	0	0	0	0	0	0	0	0	0	0	2.5	4.2	0	3.6	6.4	0	0	0	0	0	7.5	0	3.4	3.8	0	0	0	0	31
Chew Bet	1472	38.3882	4.18483	PRECIP	1993	02	09:00	0	0	0	0	0	0	0	0	0	0	0	0	0	0	0	0	0	0	0	0	0	0	0	0	0	0	0	0				28
Chew Bet	1472	38.3882	4.18483	PRECIP	1993	03	09:00	0	0	0	0	0	0	0	0	0	0	0	0	0	0	0	0	0	0	0	0	0	0	0	0	0	0	0	0	0	0	0	31
Chew Bet	1472	38.3882	4.18483	PRECIP	1993	04	09:00	0	0	0	0	0	0	0	0	0	0	0	2.6	3.4	9.3	7.8	0	0	0	0	0	0	4.5	0	6.2	9.8	2.6	0	0	0	0		30
Chew Bet	1472	38.3882	4.18483	PRECIP	1993	05	09:00	0	8.4	10	0	0	1.5	0	0	0	0	0	0	0	9.8	11.3	0	0	0	0	0	0	0	0	0	0	0	0	0	0	0	0	31
Chew Bet	1472	38.3882	4.18483	PRECIP	1993	06	09:00	0	0	0	0	0	0	0	0	0	0	0	0	0	0	0	0	0	0	0	0	0	0	0	0	0	0	0	0	0	0		30
Chew Bet	1472	38.3882	4.18483	PRECIP	1993	07	09:00	0	0	0	0	0	0	0	0	0	0	0	0	0	0	0	0	0	0	0	0	0	0	0	0	0	0	0	0	0	0	0	31
Chew Bet	1472	38.3882	4.18483	PRECIP	1993	08	09:00	0	0	0	0	0	0	0	0	0	0	0	0	0	0	0	0	0	0	0	0	0	0	0	0	0	0	0	0	0	0	0	31
Chew Bet	1472	38.3882	4.18483	PRECIP	1993	09	09:00	0	0	0	0	0	0	0	0	0	0	0	0	0	0	0	0	0	0	0	0	0	0	0	0	0	0	0	0	0	0		30
Chew Bet	1472	38.3882	4.18483	PRECIP	1993	10	09:00	0	0	0	0	0	0	0	0	0	0	0	0	0	0	0	0	0	0	0	0	0	0	0	0	7.2	3.6	0	3.6	19	0	1.7	31
Chew Bet	1472	38.3882	4.18483	PRECIP	1993	11	09:00	0	0	1.8	0	0	0	0	0	0	0	0	0	0	0	0	0	1.8	0	0	0	0.9	9	0	0	0	0	0	0	0	0		30
Chew Bet	1472	38.3882	4.18483	PRECIP	1993	12	09:00	0	0	0	0	0	0	0	0	0	0	0	0	0	0	0	0	0	0	0	0	0	0	0	0	0	0	0	0	0	0	0	31
Chew Bet	1472	38.3882	4.18483	PRECIP	1994	01	09:00	0	0	0	0	0	0	0	0	0	0	0	0	0	0	0	0	0	0	0	0	0	0	0	0	0	0	0	0	0	0	0	31
Chew Bet	1472	38.3882	4.18483	PRECIP	1994	02	09:00	0	0	0	0	0	0	0	0	0	0	0	0	0	0	0	0	0	0	0	0	0	0	0	0	0	0	0	0				28
Chew Bet	1472	38.3882	4.18483	PRECIP	1994	03	09:00	0	0	0	0	0	0	0	0	0	0	0	2.7	0	2.1	0	0	0	1.1	0	0	0	0	5.4	0	3.7	19.5	0	0.2	0	0	0	31
Chew Bet	1472	38.3882	4.18483	PRECIP	1994	04	09:00	8.7	0	0	0	0.9	0	0	0	0	0	0	0	0	0	8.5	0	0	0	5.9	35.6	0	0	13.6	0	11	0	0.8	0	0	0		30
Chew Bet	1472	38.3882	4.18483	PRECIP	1994	05	09:00	8.7	0	0	0	0	0	0	0	0	0	0	0	0	0	0	0	0	0	0	0	0	0	0	0	0	0	0	0	0	0	0	31
Chew Bet	1472	38.3882	4.18483	PRECIP	1994	06	09:00	0	0	0	0	0	0	0	0	0	0	0	0	0	0	0	0	0	0	0	0	0	0.7	0	0	0	0	0	0	10.8	0		30
Chew Bet	1472	38.3882	4.18483	PRECIP	1994	07	09:00	0	0	0	0	0	0	0	0	0	0	0	0	0	0	0	0	0	0	0	0	0	0	0	0	0	0	0	0	0	0	0	31
Chew Bet	1472	38.3882	4.18483	PRECIP	1994	08	09:00	0	0	0	0	0	0	0	0	0	0	0	0	0	0	0	0	0	0	0	0	0	0	0	0	0	0	0	0	0	0	0	31
Chew Bet	1472	38.3882	4.18483	PRECIP	1994	09	09:00	0	0	0	0	0	0	0	0	0	0	0	0	0	0	0	0	0	0	0	0	0	0	0	0	0	0	3.4	0	0	0		30
Chew Bet	1472	38.3882	4.18483	PRECIP	1994	10	09:00	0	0	0	0	0	0	0	0	0	12.4	0	0	1.7	22.6	0	0	8.2	0	0	0	1.5	0	0	0	0	0	6.3	7.1	17.8	3.9	0	31
Chew Bet	1472	38.3882	4.18483	PRECIP	1994	11	09:00	2.2	17	4.1	0	0	0	0	3.6	14.1	1	0	0	0	0	0	0	0	0	0	19.2	1.2	0	0	0	0	0	0	0	0	0		30
Chew Bet	1472	38.3882	4.18483	PRECIP	1994	12	09:00	0	0	0	0	1.2	0	0	0	0	0	0	0	0	0	0	0	0	0	0	0	0	0	0	0	0	0	0	0	0	0	0	31
Chew Bet	1472	38.3882	4.18483	PRECIP	1995	01	09:00	0	0	0	0	0	0	0	0	0	0	0	0	0	0	0	0	0	0	0	0	0	0	0	0	0	0	0	0	0	0	0	31
Chew Bet	1472	38.3882	4.18483	PRECIP	1995	02	09:00	0	0	0	0	0	0	0	0	1.7	4.3	2.5	6.5	2.8	0	3.8	0	0	0	0	0	0	0	0	0	0	0	0	0				28
Chew Bet	1472	38.3882	4.18483	PRECIP	1995	03	09:00	0	4.5	13.5	0	0	10.8	0.6	37.9	0.6	0	0	3.4	0	4.2	32.4	0	0	1.5	0	0	0	12.7	0	0	0	0	0	0	0	0	0	31
Chew Bet	1472	38.3882	4.18483	PRECIP	1995	04	09:00	0	0	0	0	0	0	2.1	11.1	0	10.3	0	0	0	0.6	1	9.7	0	0	0	1	9	16	0	0	0	46.4	8.4	1	2.5	0		30
Chew Bet	1472	38.3882	4.18483	PRECIP	1995	05	09:00	0	0	0	0	0	0	0	1.5	0	0	15.5	0.5	0	0	0	0	0	0	0	0	0	0	0	0	0	0	0	0	0	0	0	31
Chew Bet	1472	38.3882	4.18483	PRECIP	1995	06	09:00	0	0	0	0	0	0	0	0	0	0	0	0	0	0	0	0	0	0	0	0	0	0	0	0	0	0	0	0	0	0		30
Chew Bet	1472	38.3882	4.18483	PRECIP	1995	07	09:00	0	0	0	0	0	0	0	0	0	0	0	0	0	0	0	0	0	0	0	0	0	0	0	0	0	0	0	0	0	0	0	31
Chew Bet	1472	38.3882	4.18483	PRECIP	1995	08	09:00	0	0	0	0	0	0	0	0	0	0	0	0	0	0	0	0	0	0	0	0	0	0	0	0	0	0	0	0	0	0	0	31
Chew Bet	1472	38.3882	4.18483	PRECIP	1995	09	09:00	0	0	0	0	0	0	0	0	0	0	0	0	0	0	0	0	0	0	0	0	0	0	0	0	0	0	0	0	0	0		30
Chew Bet	1472	38.3882	4.18483	PRECIP	1995	10	09:00	0	0	0	0.8	0	0	0.4	2.6	5.6	0.6	0	0	0	0	0	0	0.5	0	0	0	0	0	20	0	2.9	1	0	0	0	0	0	31
Chew Bet	1472	38.3882	4.18483	PRECIP	1995	11	09:00	0	0	1	3	0	0	2	0	0	0	0	0	0	0	0	0	0	0	0	0	0	0	0	0	0	0	0	0	0	0		30
Chew Bet	1472	38.3882	4.18483	PRECIP	1995	12	09:00	0	0	0	0	0	0	0	0	0	0	0	2.6	0	0	0	0	0	23.3	0	0	0	0	0	0	0	0	0	0	0	0	0	31
Chew Bet	1472	38.3882	4.18483	PRECIP	1996	01	09:00	0	0	0	5.9	0	0	0	0	0	0	0	0	0	0	0	0	2.6	0	0	0	0	0	0	0	0	0	0	0	0	0	0	31
Chew Bet	1472	38.3882	4.18483	PRECIP	1996	02	09:00	0	0	0	0	0	0	0	0	0	0	0	0	0	0	0	0	0	0	0	0	0	2.3	0	0	0	0	0	0	0			29
Chew Bet	1472	38.3882	4.18483	PRECIP	1996	03	09:00	2	6.2	0.7	0	0	0	0	0	0	0	0	0	0	0	0	0	0	7.5	13.6	0	0	0	2.6	0	0	36.2	0.6	0	0	0	0	31
Chew Bet	1472	38.3882	4.18483	PRECIP	1996	04	09:00	0	0	0	0	0	0	11.5	13.5	0	0	0	0	0	10.3	9.5	3.5	7.7	20.2	0	0	0	0	0	0	4.9	0	0	2.5	0	0		30
Chew Bet	1472	38.3882	4.18483	PRECIP	1996	05	09:00	0	0	0	0	0	0	0	0	0	0	0	0	0	0	0	12.6	10.2	9.7	24.5	15.8	0	0	0	0	0	0	0	0	0	0	0	31
Chew Bet	1472	38.3882	4.18483	PRECIP	1996	06	09:00	3.5	0	0	0	0	0	0	0	0	0	0	0	0	0	0	4.4	0	0	0	0	0	0	0	0	0	0	0	0	0	0		30
Chew Bet	1472	38.3882	4.18483	PRECIP	1996	07	09:00	0	0	0	0	0	0	0	0	0	0	0	0	0	0	0	0	0	0	0	0	0	0	0	0	0	0	0	0	0	0	0	31
Chew Bet	1472	38.3882	4.18483	PRECIP	1996	08	09:00	0	0	0	0	0	0	0	0	0	0	0	0	0	0	0	0	0	0	0	0	0	0	0	0	0	0	0	0	0	0	0	31
Chew Bet	1472	38.3882	4.18483	PRECIP	1996	09	09:00	0	0	0	0	0	0	0	0	0	0	0	0	0	7.5	2.3	0	0	0	0	0	0	0	0	0	0	0	0	0	0	0		30
Chew Bet	1472	38.3882	4.18483	PRECIP	1996	10	09:00	0	0	0	0	0	0	0	0	0	0	0	0	0	0	0	2.6	0	14.2	4.3	0	0	0	0	0	9.5	0	0	0	0	0	0	31
Chew Bet	1472	38.3882	4.18483	PRECIP	1996	11	09:00	0	0	0	0	0	0	0	0	0	0	0	0	0	0	0	7	0	2.2	2	0	0	0	11.5	19.6	8.3	0	0	0	3	0		30
Chew Bet	1472	38.3882	4.18483	PRECIP	1996	12	09:00	0	0	0	0	0	0	0	0	0	0	0	0	0	0	0	0	0	0	0	0	0	0	0	0	0	0	0	0	0	0	0	31
Chew Bet	1472	38.3882	4.18483	PRECIP	1997	01	09:00	0	0	0	0	0	0	0	0	0	0	0	0	0	0	0	0	0	0	0	0	0	0	0	0	0	0	0	0	0	0	0	31
Chew Bet	1472	38.3882	4.18483	PRECIP	1997	02	09:00	0	0	0	0	0	0	0	0	0	0	0	0	0	0	0	0	0	0	0	0	0	0	0	0	0	0	0	0				28
Chew Bet	1472	38.3882	4.18483	PRECIP	1997	03	09:00	0	0	0	0	0	0	0	0	3.8	0	0	0	0	0	0	0	0	0	0	0	0	0	0	0	0	0	0	0.5	0	5.4	12.7	31
Chew Bet	1472	38.3882	4.18483	PRECIP	1997	04	09:00	12.7	19.3	17.1	0	6.3	0	26.4	6.5	0	0	0	0	0	0	0	0	0	0	0	25.6	11.3	1.1	17.4	9.5	16	6.5	0	0	0	12.8		30
Chew Bet	1472	38.3882	4.18483	PRECIP	1997	05	09:00	0	0	0	0	0	0	0	0	0	0	0	0	0	0	0	0	0	0	0	0	0	0	0	0	0	0	0	0	0	0	2.2	31
Chew Bet	1472	38.3882	4.18483	PRECIP	1997	06	09:00	0	0	0	0	0	0	0	0	0	0	0	0	0	0	0	0	0	0	5.1	0	0	0	0	0	0	0	0	0	0	0		30
Chew Bet	1472	38.3882	4.18483	PRECIP	1997	07	09:00	0	0	0	0	0	0	0	0	0	0	0	0	0	0	0	0	0	0	0	0	0	0	0	0	0	0	0	0	0	0	0	31
Chew Bet	1472	38.3882	4.18483	PRECIP	1997	08	09:00	0	0	0	0	0	0	0	0	0	0	0	0	0	0	0	0	0	0	0	0	0	0	0	0	0	0	0	0	0	0	0	31
Chew Bet	1472	38.3882	4.18483	PRECIP	1997	09	09:00	0	0	0	0	0	0	0	0	0	0	0	0	0	0	0	0	0	0	0	0	0	0.3	0	0	0	0	0	0	0	0		30
Chew Bet	1472	38.3882	4.18483	PRECIP	1997	10	09:00	0	0	0	11.7	1.2	0	13.5	1.3	1.5	38.2	0	0	0	2.4	4.1	7.5	8.8	31.5	0	0	7.2	0	0	8	1.7	7.4	5.1	18.5	3.8	0	0	31
Chew Bet	1472	38.3882	4.18483	PRECIP	1997	11	09:00	0	0	0	0	0	0	0	0	0	0	19.1	18.6	6.9	7.1	3.7	0	5.6	30	0	15.2	39.5	1.2	6.9	4.4	1.3	3.8	4.1	0	0	0		30
Chew Bet	1472	38.3882	4.18483	PRECIP	1997	12	09:00	0	6.3	2.4	1.3	0	6.1	0.2	0	0	0	0	0	0	0	0	0	0	0	0	0	0	0	0	0	0	0	14.3	0	0	0	0	31
Chew Bet	1472	38.3882	4.18483	PRECIP	1998	01	09:00	0	13.5	0	0	0	0	0	0	0	0	0	20	50	9.5	24.2	0	0	0	0	0	0	0	0	0	0	0	0.6	0	0	0	0	31
Chew Bet	1472	38.3882	4.18483	PRECIP	1998	02	09:00	0	0	0	0	0	0	0	0	0	0	0	8.5	0	2.2	14	1.2	10.4	6.1	0	0	0	0	0	0	0	0	0	0				28
Chew Bet	1472	38.3882	4.18483	PRECIP	1998	03	09:00	0	0	0	0	0	2.3	0	0	0	0	4.3	1.2	0	0	0	0	0	0	0	0	17.5	0	0	0	0	0	0	0	0	0	0	31
Chew Bet	1472	38.3882	4.18483	PRECIP	1998	04	09:00	0	0	0	0	0	13.6	18.8	0	12	0	0	0	0	0	0	0	0	3.8	0	0	0	0	0	14.9	1.2	2.7	0	14.2	0.4	0		30
Chew Bet	1472	38.3882	4.18483	PRECIP	1998	05	09:00	0	0	0	53.4	1.4	0	0	10.1	32.7	0	0	0	0	21.1	0	0	0	0	0	0	0	0	0	0	0	0	0	0	0	0	0	31
Chew Bet	1472	38.3882	4.18483	PRECIP	1998	06	09:00	0	0	0	0	0	8.2	4	0	0	0	0	0	0	0	0	0	0	0	0	0	0	0	0	0	0	0	0	0	0	0		30
Chew Bet	1472	38.3882	4.18483	PRECIP	1998	07	09:00	0	0	0	0	0	0	0	0	0	0	0	0	0	0	0	0	0	0	0	0	0.5	0	0	0	0	0	0	0	0	0	0	31
Chew Bet	1472	38.3882	4.18483	PRECIP	1998	08	09:00	1.7	0	0	0	0	0	0	0	0	0	0	0	0	0	0	0	0	0	0	0	0	0	0	0	0	0	0	0	0	0.6	0	31
Chew Bet	1472	38.3882	4.18483	PRECIP	1998	09	09:00	0	0	0	0	0	0	0	0	0	0	0	0	0	0	0	0	0	0	0	0	0	0	0	0	0	22	0	0	0	0		30
Chew Bet	1472	38.3882	4.18483	PRECIP	1998	10	09:00	0	0	0	0	0	0	0	0	0	0	0	0	0	0	0	0	0	0	0	0	0	0	0	0	0	0	0	0	0	0	0	31
Chew Bet	1472	38.3882	4.18483	PRECIP	1998	11	09:00	0	0	0	0	0	0	0	0	0	1.5	0	3.5	0	0	2.9	0	0	0	0	0	0	0	0	0	0	0	0	0	0	0		30
Chew Bet	1472	38.3882	4.18483	PRECIP	1998	12	09:00	0	0	0	0	0	0	9	0	0	0	0	0	0	0	0	0	0	0	0	0	0	0	0	0	0	0	0	0	0	0	0	31
Chew Bet	1472	38.3882	4.18483	PRECIP	1999	01	09:00	0	0	0	0	0	0	0	0	0	0	0	0	0	0	0	0	0	0	0	0	0	0	0	0	0	0	0	0	0	0	0	31
Chew Bet	1472	38.3882	4.18483	PRECIP	1999	02	09:00	0	0	0	0	0	0	0	0	0	0	0	0	0	0	0	0.3	0	0	0	0	0	0	0	0	0	0	0	3.6				28
Chew Bet	1472	38.3882	4.18483	PRECIP	1999	03	09:00	5	10	0	0	27	3.2	8.8	0	3	12.4	0	21.5	0	0.3	30	4.5	29	0.3	0	0	0	0	0	0	0	0	0	60	16.4	9.1	13.4	31
Chew Bet	1472	38.3882	4.18483	PRECIP	1999	04	09:00	0	0	0	0	0	0	0	0	0	0	0	0	0	2.3	6.5	1.8	15.8	7.6	0	0	0	0	0	0	0	0	0	0	10	9.5		30
Chew Bet	1472	38.3882	4.18483	PRECIP	1999	05	09:00	1.5	0	0	0	0	5.4	2.5	0	0	0	0	0	0	0	0	0	0	0	0	0	0	0	0	0	0	0	0	0	0	0.4	0	31
Chew Bet	1472	38.3882	4.18483	PRECIP	1999	06	09:00	0	0	0	0	0	0	0	0	0	0	0	0	0	0	0	0	0	0	0	0	0	0	0	0	0	0	0	0	0.4	0.2		30
Chew Bet	1472	38.3882	4.18483	PRECIP	1999	07	09:00	0	0	0	0	0	0	0	0	0	0	0	0	0	0	0	0	0	0	0	0	0	0	0	0	0	0	0	0	0	0	0	31
Chew Bet	1472	38.3882	4.18483	PRECIP	1999	08	09:00	0	0	0	0	0	0	0	0	0	0	0	0	0	0	0	0	0	0	0	0	0	0	0	0	0	0	0	0	0	0	0	31
Chew Bet	1472	38.3882	4.18483	PRECIP	1999	09	09:00	0	0	0	0	0	0	0	0	0	0	0	0	0	0	0	0	0	0	0	0	0	0	0	0	0	0	0	0	0	0		30
Chew Bet	1472	38.3882	4.18483	PRECIP	1999	10	09:00	0	0	0	0	0	22.6	0	0	0	0	0	0	0	0	0	0	0	0	0	0	0	11.6	0	0	0	0	0	8.6	12	1.8	0	31
Chew Bet	1472	38.3882	4.18483	PRECIP	1999	11	09:00	0	0	0	8.1	0	0	0	0	0	0	0	0	0	0	0	0	0	0	0	0	0	0	0	0	0	0	0	0	0	4.8		30
Chew Bet	1472	38.3882	4.18483	PRECIP	1999	12	09:00	1.1	2.2	0	0	0	0	0	0	0	0	0	0	0	0	0	0	0	0	0	0	0	0	0	0	0	0	0	0	0	0	0	31
Chew Bet	1472	38.3882	4.18483	PRECIP	2000	01	09:00	0	0	0	0	0	0	0	0	0	0	0	0	0	0	0	0	0	0	0	0	0	0	0	0	0	0	0	0	0	0	0	31
Chew Bet	1472	38.3882	4.18483	PRECIP	2000	02	09:00	0	0	0	0	0	0	0	0	0	0	0	0	0	0	0	0	0	0	0	0	0	0	0	0	0	0	0	0	0			29
Chew Bet	1472	38.3882	4.18483	PRECIP	2000	03	09:00	0	0	0	0	0	0	0	0	0	0	0	0	0	0	0	0	0	0	0	0	0	0	0	0	0	0	0	0	0	0	0	31
Chew Bet	1472	38.3882	4.18483	PRECIP	2000	04	09:00	0	0	0	0	0	0	4	0	0	4	0	0	14.2	6.9	0	0	3.9	0	0	0	0	0	0	0	0	0	0	0	0	0		30
Chew Bet	1472	38.3882	4.18483	PRECIP	2000	05	09:00	1.1	0	0	0	0	0	0	0	24	2.4	0	0	0	0	0	0	0	0	0	0	0	0	0	0	0	0	0	0	0	0	0	31
Chew Bet	1472	38.3882	4.18483	PRECIP	2000	06	09:00	0	0	0	0	0	0	0	0	0	0	0	0	0	0	0	0	0	0	0	0	0	0	0	0	0	0	0	0	0	0		30
Chew Bet	1472	38.3882	4.18483	PRECIP	2000	07	09:00	0	0	0	0	0	0	0	0	0	0	0	0	0	0	0	0	0	0	0	0	0	0	0	0	0	0	0	0	0	0	0	31
Chew Bet	1472	38.3882	4.18483	PRECIP	2000	08	09:00	0	0	0	0	0	0	0	0	0	0	0	0	0	0	0	0	0	0	0	0	0	0	0	0	0	0	0	0	0	0	0	31
Chew Bet	1472	38.3882	4.18483	PRECIP	2000	09	09:00	0	0	0	0	0	0	0	0	0	0	0	0	0	0.2	0	0	0	0	0	0	0	0	0	0	0	0	0	0	0	0		30
Chew Bet	1472	38.3882	4.18483	PRECIP	2000	10	09:00	0	0	0	0	0	3.1	1.4	1.3	0	0	0	0.6	0	0	0	0	0	25	0	0	20.5	0	0	0	0	0	0	12.1	3.1	18.4	0	31
Chew Bet	1472	38.3882	4.18483	PRECIP	2000	11	09:00	5.6	0	0	0	0	0	0	0	6.1	0	0	0	0	0	0	0	2.5	0	0	0	0	0	1.2	0	0	0	0	0	0	0		30
Chew Bet	1472	38.3882	4.18483	PRECIP	2000	12	09:00	0	0	0	0	0	0	0	0	0	0	5.3	0	0	0	0	0	12.7	0	0	0	0	0	0	0	0	0	0	0	0	0	0	31
Chew Bet	1472	38.3882	4.18483	PRECIP	2001	01	09:00	0	0	0	0	0	0	0	0	0	0	0	0	0	0	0	0	0	0	0	0	10.3	0.7	1.5	0	0	0	0	0	0	0	0	31
Chew Bet	1472	38.3882	4.18483	PRECIP	2001	02	09:00	0	0	0	0	0	0	5.7	7.3	0	0	0	0	0	0	0	0	0	0	0	0	0	0	0	0	0	0	0	0				28
Chew Bet	1472	38.3882	4.18483	PRECIP	2001	03	09:00	0	0	0	0	0	0	0	0	0	0	0	3.2	0	2.3	7	0	2.8	0	0	0	0	0	0	0	0	24.2	6.3	1.6	8.4	27.2	25.4	31
Chew Bet	1472	38.3882	4.18483	PRECIP	2001	04	09:00	8.4	0	0	0	0	0	0	7.1	3.4	0	0	0	2.7	47	0.4	3.9	0	2.2	5.6	12.3	0	5.3	24.8	11.3	0	27	0	0	0	0		30
Chew Bet	1472	38.3882	4.18483	PRECIP	2001	05	09:00	0	0	0	1	0	0	0	6.3	0	0	0	0	0	0	0	0	0	0	0	0	0	0	0	0	0	0	0	0	0	0	0	31
Chew Bet	1472	38.3882	4.18483	PRECIP	2001	06	09:00	0	0	0	0	0	0	0	0	0	0	0	0	0	0	0	0	0	0	0	0	0	0	0	0	0	0	0	0	0	0		30
Chew Bet	1472	38.3882	4.18483	PRECIP	2001	07	09:00	0	0	0	0	0	0	0	0	0	0	0	0	0	0	0	0	0	0	0	0	0	0	0	0	0	0	0	0	0	0	0	31
Chew Bet	1472	38.3882	4.18483	PRECIP	2001	08	09:00	0	0	0	0	0	0	0	0	0	0	0	0	0	0	0	0	0	0	0	0	0	0	0	0	0	0	0	0	0	0	0	31
Chew Bet	1472	38.3882	4.18483	PRECIP	2001	09	09:00	0	0	0	0	0	0	0	0	0	0	0	0	0	0	0	0	0	0	0	0	0	0	0	0	0	0	0	0	0	0		30
Chew Bet	1472	38.3882	4.18483	PRECIP	2001	10	09:00	0	0	0	0	0	0	0	0	0	0	0	0	0	0	0	0	0	0	8.6	9.9	0	0	0	0	0.6	0	4	5.4	7.4	0	0	31
Chew Bet	1472	38.3882	4.18483	PRECIP	2001	11	09:00	0	0	0	1.7	0	0	0	17.1	23.3	0	0	0	15	0	0	0	0	0	0	7.2	22.6	8.3	0	0	0	6.6	0	0	0	0		30
Chew Bet	1472	38.3882	4.18483	PRECIP	2001	12	09:00	0	0	0	0	0	0	0	0	3.2	0	0	0	0	17.3	0	0	0	0	0	0	0	0	0	0	0	0	0	0	0	0	0	31
Chew Bet	1472	38.3882	4.18483	PRECIP	2002	01	09:00	0	0	0	0	9.2	0	0	0	0	0	0	0	0	0	0	0	0	0	0	0	0	0	0	0	0	0	0	0	0	0	0	31
Chew Bet	1472	38.3882	4.18483	PRECIP	2002	02	09:00	0	0	0	0	0	0	0	0	0	0	0	0	0	0	0	0	0	0	0	0	0	0	0	0	0	0	0	0				28
Chew Bet	1472	38.3882	4.18483	PRECIP	2002	03	09:00	0	0	0	0	24.8	0	0	0	0	8.5	0	0	0	0	0	0	0	10.2	5	14.3	20	0	0	0	0	0	0	0	0	7.8	0	31
Chew Bet	1472	38.3882	4.18483	PRECIP	2002	04	09:00	0	0	0	0	0	0	0	0	0	0	0	8.1	32.5	12.6	0	4.5	0	2.6	2.7	0	0	3.8	0	2.4	3.2	0	0	8.4	0	3.4		30
Chew Bet	1472	38.3882	4.18483	PRECIP	2002	05	09:00	3.6	5.4	10.5	0	0	0	0	0	0	0	0	0	0	0	0	0	0	0	0	0	0	0	0	0	0	0	0	0	0	0	0	31
Chew Bet	1472	38.3882	4.18483	PRECIP	2002	06	09:00	0	0	0	0	0	0	0	0	0	0	0	0	0	0	0	0	0	0	0	0	0	0	0	0	0	0	0	0	0	0		30
Chew Bet	1472	38.3882	4.18483	PRECIP	2002	07	09:00	0	0	0	0	0	0	0	0	0	0	0	0	0	0	0	0	0	0	0	0	0	0	0	0	0	0	0	0	0	0	0	31
Chew Bet	1472	38.3882	4.18483	PRECIP	2002	08	09:00	0	0	0	0	0	0	0	0	0	0	0	0	0	0	0	0	0	0	0	0	0	0	0	0	0	0	0	0	0	0	0	31
Chew Bet	1472	38.3882	4.18483	PRECIP	2002	09	09:00	0	0	0	0	0	0	0	0	0	0	0	0	0	0	0	0	0	0	0	0	0	0	0	0	0	0	0	0	0	0		30
Chew Bet	1472	38.3882	4.18483	PRECIP	2002	10	09:00	0	0	7.5	2.8	19.6	12	0	2.4	0	0	3.5	0	0	0	0	0	0	0	0	0	0	0	0	4.5	40	0	0	0	0	0	0	31
Chew Bet	1472	38.3882	4.18483	PRECIP	2002	11	09:00	0	0	0	0	0	7	1.5	0	0	0	0	0	0	0	0	4.2	0	0	0	0	0	13.5	0	0	0	0	0	0	0	0		30
Chew Bet	1472	38.3882	4.18483	PRECIP	2002	12	09:00	0	0	0	0	0	0	0	0	0	0	11.5	0	0	0	0	0	0	0	0	0	0	30.5	0	0	0	2.5	0	0	0	0	0	31
Chew Bet	1472	38.3882	4.18483	PRECIP	2003	01	09:00	0	0	0	0	0	0	0	0	0	0	0	0	0	0	0	0	0	0	0	0	24.5	5.4	3.2	0	0	0	0	0	0	0	0	31
Chew Bet	1472	38.3882	4.18483	PRECIP	2003	02	09:00	0	0	0	0	0	0	0	0	0	0	0	0	0	0	0	0	0	0	0	0	0	0	0	0	0	0	0	0				28
Chew Bet	1472	38.3882	4.18483	PRECIP	2003	03	09:00	0	0	0	0	0	0	0	0	0	0	0	0	0	0	0	0	0	0	0	2.9	2.5	0	0	0	0	0	0	0	0	0	11.5	31
Chew Bet	1472	38.3882	4.18483	PRECIP	2003	04	09:00	0	0	0	0	0	0	0	0	0	0	0	0	0	0	0	16.7	0	0	30	4.2	0	0	0	0	29.5	0	71.5	0	0	0		30
Chew Bet	1472	38.3882	4.18483	PRECIP	2003	05	09:00	0	0	0	14.2	0	0	0	0	0	0	0	0	5.2	0	27	0	0	0	0	0	0	0	0	0	0	0	15.5	0	0	0		30
Chew Bet	1472	38.3882	4.18483	PRECIP	2003	06	09:00	0	0	0	0	0	0	0	0	0	0	0	0	0	0	0	0	0	0	0	0	0	0	0	0	0	0	0	0	0	0		30
Chew Bet	1472	38.3882	4.18483	PRECIP	2003	07	09:00	0	0	0	0	0	0	0	0	0	0	0	0	0	0	0	0	0	0	0	0	0	0	0	0	0	0	0	0	0	0	0	31
Chew Bet	1472	38.3882	4.18483	PRECIP	2003	08	09:00	0	0	0	0	0	0	0	0	0	0	0	0	0	0	0	0	0	0	0	0	0	0	0	0	0	0	0	0	0	0	0	31
Chew Bet	1472	38.3882	4.18483	PRECIP	2003	09	09:00	0	0	0	0	0	0	0	0	0	0	0	0	0	0	0	0	0	0	0	0	0	0	0	0	0	0	0	0	0	0		30
Chew Bet	1472	38.3882	4.18483	PRECIP	2003	10	09:00	0	0	0	0	0	0	15.2	0	0	11.5	0	0	0	0	0	0	0	0	0	0	0	0	0	0	0	0	0	0	0	0		30
Chew Bet	1472	38.3882	4.18483	PRECIP	2003	11	09:00	0	0	1.4	4	1	0	0	0	0	0	0	0	0	0	0	0	0	0	0	0	0	0	0	0	0	0	0	0	0	0		30
Chew Bet	1472	38.3882	4.18483	PRECIP	2004	01	09:00	0	0	0	0	0	0	0	0	0	0	0	0	37	26.5	0	0	0	0	30.2	0	0	0	0	0	0	0	0	0	0	0	0	31
Chew Bet	1472	38.3882	4.18483	PRECIP	2004	02	09:00	0	0	0	0	0	0	0	0	0	0	0	0	0	0	0	0	0	6.5	0	0	0	0	0	0	0	0	0	0	0			29
Chew Bet	1472	38.3882	4.18483	PRECIP	2004	03	09:00	0	0	0	0	0	0	0	0	0	0	0	0	0	0	0	0	0	0	0	1.5	0	0	0	0	0	0	0	0	0	0	0	31
Chew Bet	1472	38.3882	4.18483	PRECIP	2004	04	09:00	26.8	8.1	0	6.3	17.8	3.7	23.5	4	0	8.8	4.2	0	0	0	0	5.2	4.2	1	0	0	5.4	0	0	0	0	0	0	0	0	0		30
Chew Bet	1472	38.3882	4.18483	PRECIP	2004	05	09:00	0	0	0	0	0	0	0	0	0	0	0	0	0	0	0	0	0	0	0	0	0	0	0	0	0	0	0	0	0	0	0	31
Chew Bet	1472	38.3882	4.18483	PRECIP	2004	06	09:00	0	0	0	0	0	0	0	0	0	0	0	0	0	0	0	0	0	0	0	0	0	0	1.2	0	0	0	0	0	0	0		30
Chew Bet	1472	38.3882	4.18483	PRECIP	2004	07	09:00	0	0	0	0	0	0	0	0	0	0	0	0	0	0	0	0	0	0	0	0	0	0	0	0	0	0	0	0	0	0	0	31
Chew Bet	1472	38.3882	4.18483	PRECIP	2004	08	09:00	0	0	0	0	0	0	0	0	0	0	0	0	0	0	0	0	0	0	0	0	0	0	0	0	0	0	0	0	0	0	0	31
Chew Bet	1472	38.3882	4.18483	PRECIP	2004	09	09:00	0	0	0	0	0	0	0	0	0	0	0	0	0	0	0	0	0	0	0	0	0	0	0	0	0	0	29	0	0	0		30
Chew Bet	1472	38.3882	4.18483	PRECIP	2004	10	09:00	0	0	0	0	0	0	0	0	0	0	23.4	3.8	18.4	0	4.5	6.2	25.3	9	2	0	0	0	0	0	6.6	0	0	0	0	0	0	31
Chew Bet	1472	38.3882	4.18483	PRECIP	2004	11	09:00	15.5	15	6.4	13.2	2.3	6.2	0	0	0	0	0	0	0	0	0	3.2	4.2	10.4	10	0	4.6	5.3	10.5	0	0	0	0	0	0	0		30
Chew Bet	1472	38.3882	4.18483	PRECIP	2004	12	09:00	0	0	0	0	0	0	0	0	0	0	0	0	0	0	0	0	0	0	0	0	0	0	0	9.2	0	0	0	0	0	0	0	31
Chew Bet	1472	38.3882	4.18483	PRECIP	2005	01	09:00	0	0	0	0	0	0	0	0	0	0	0	0	0	0	0	0	0	0	0	0	0	0	0	0	0	10.3	0	14.6	5.4	6.8	0	31
Chew Bet	1472	38.3882	4.18483	PRECIP	2005	02	09:00	0	0	0	0	0	0	0	0	0	0	0	0	0	0	0	0	0	0	0	0	0	0	0	0	0	0	0	0				28
Chew Bet	1472	38.3882	4.18483	PRECIP	2005	03	09:00	0	0	4.6	0	0	0	3.5	0	0	0	5.4	3.2	0	2.4	3.2	6.7	0	0	0	0	0	8	4.5	0	0	0	0	0	0	0	0	31
Chew Bet	1472	38.3882	4.18483	PRECIP	2005	04	09:00	0	0	0	0	0	0	0	0	4.2	0	0	0	8	0	0	0	0	7.2	0	0	0	5.4	0	0	0	0	0	0	0	0		30
Chew Bet	1472	38.3882	4.18483	PRECIP	2005	05	09:00	0	0	0	0	0	0	0	0	0	8.4	0	0	0	5.6	0	0	0	0	12.2	9	0	10	8.5	0	8.4	0	18	0	19.6	4.5	0	31
Chew Bet	1472	38.3882	4.18483	PRECIP	2005	06	09:00	0	0	0	0	0	0	0	0	0	0	0	0	0	0	0	0	0	0	0	0	0	0	0	0	0	0	0	0	0	0		30
Chew Bet	1472	38.3882	4.18483	PRECIP	2005	07	09:00	0	0	0	0	0	0	0	0	0	0	0	0	0	0	0	0	0	0	0	0	0	0	0	0	0	0	0	0	0	0	0	31
Chew Bet	1472	38.3882	4.18483	PRECIP	2005	08	09:00	0	0	0	0	0	0	0	0	0	0	0	0	0	0	0	0	0	0	0	0	0	0	0	0	0	0	0	0	0	0	0	31
Chew Bet	1472	38.3882	4.18483	PRECIP	2005	09	09:00	0	0	0	0	0	0	0	0	0	0	0	0	0	0	0	0	0	0	0	0	0	0	0	0	0	0	0	0	0	0		30
Chew Bet	1472	38.3882	4.18483	PRECIP	2005	10	09:00	0	0	0	0	0	0	0	0	0	0	0	0	4.5	2.2	0	3.7	0	0	0	0	0	0	0	0	0	0	0	0	0	0	0	31
Chew Bet	1472	38.3882	4.18483	PRECIP	2005	11	09:00	0	0	0	0	0	8.5	4.2	0	0	0	0	10.6	0	13.2	6.2	0	0	0	0	0	0	0	0	0	0	0	0	0	0	0		30
Chew Bet	1472	38.3882	4.18483	PRECIP	2005	12	09:00	0	0	0	0	0	0	0	0	0	0	0	0	0	0	0	0	0	0	0	0	0	0	0	0	0	0	0	0	0	0	0	31
Chew Bet	1472	38.3882	4.18483	PRECIP	2006	01	09:00	0	0	0	0	0	0	0	0	0	0	0	0	0	0	0	0	0	0	0	0	0	0	0	0	0	0	0	0	0	0	0	31
Chew Bet	1472	38.3882	4.18483	PRECIP	2006	02	09:00	0	3.4	0	0	0	0	0	0	0	0	0	0	0	0	0	0	0	0	0	0	0	4.2	0	0	0	2.3	0	0				28
Chew Bet	1472	38.3882	4.18483	PRECIP	2006	03	09:00	0	0	0	0	0	0	0	0	0.6	4.3	10	0	0	6.1	0	0	2.4	0	0	3.5	0	0	0	0	7.5	2.4	0	4.6	3.2	17.5	6.2	31
Chew Bet	1472	38.3882	4.18483	PRECIP	2006	04	09:00	3.2	4.2	0	19	3.6	9.9	17	18.5	0	0	0	0	0	0	0	0	0	0	0	0	0	15	0	5.5	11.2	0	0	0	0	9		30
Chew Bet	1472	38.3882	4.18483	PRECIP	2006	05	09:00	0	0	0	0	0	0	0	10	0	0	0	10.2	0	7.5	0	0	0	0	0	0	0	0	0	0	0	0	0	0	0	0	0	31
Chew Bet	1472	38.3882	4.18483	PRECIP	2006	06	09:00	0	0	0	0	0	0	0	0	0	0	0	0	0	0	0	0	0	0	0	0	0	0	0	0	0	0	0	0	0	0		30
Chew Bet	1472	38.3882	4.18483	PRECIP	2006	07	09:00	0	0	0	0	0	0	0	0	0	0	0	0	0	0	0	0	0	0	0	0	0	0	0	0	0	0	0	0	0	0	0	31
Chew Bet	1472	38.3882	4.18483	PRECIP	2006	08	09:00	0	0	0	0	0	0	0	0	0	0	0	0	6	24	0	0	0	0	0	0	0	0	0	0	0	0	0	0	0	0	0	31
Chew Bet	1472	38.3882	4.18483	PRECIP	2006	09	09:00	0	0	0	0	0	0	0	0	0	0	0	0	0	0	0	0	0	0	0	0	0	0	0	0	0	0	0	0	0	0		30
Chew Bet	1472	38.3882	4.18483	PRECIP	2006	10	09:00	47	0	0	0	0	0	0	0	0	0	0	0	0	0	0	0	0	0	0	5	0	0	0	0	43	24	25	0	0	0	0	31
Chew Bet	1472	38.3882	4.18483	PRECIP	2006	11	09:00	0	24.5	0	0	0	0	0	10	0	0	0	0	0	0	58	0	0	0	0	0	0	0	0	0	0	0	0	0	0	0		30
Chew Bet	1472	38.3882	4.18483	PRECIP	2006	12	09:00	0	0	0	0	0	0	45	0	0	0	0	0	0	0	0	0	0	0	0	0	0	0	0	0	0	0	0	0	0	0	0	31
Chew Bet	1472	38.3882	4.18483	PRECIP	2007	01	09:00	0	0	0	0	0	0	0	0	0	0	0	0	0	0	0	0	0	0	0	0	0	0	0	0	0	0	0	0	0	0	0	31
Chew Bet	1472	38.3882	4.18483	PRECIP	2007	02	09:00	0	0	0	0.1	0	0	0	0	0	0	0	0	0	0	0	0	0	0	0	0	0	0	0	0	0	0	0	0				28
Chew Bet	1472	38.3882	4.18483	PRECIP	2007	03	09:00	0	0	0	0	0	0	0	0	0	0	0	0	0	0	0	0	0	0	0	0	0.1	10	0	40	15	0	0	0.1	10	0	0	31
Chew Bet	1472	38.3882	4.18483	PRECIP	2007	04	09:00	24	0	0	0	0	0	0	0	0	0	0	6	12	5	4	33	10	15	20	15	16	15	0	0	18	30	10	28	0.5	15		30
Chew Bet	1472	38.3882	4.18483	PRECIP	2007	05	09:00	23	0	0.5	10	15	0	0	0	0	0	0	0	0	0	0	0	0	0	20	0	0	0	0	0	0	0.5	0	0	0	0	0	31
Chew Bet	1472	38.3882	4.18483	PRECIP	2007	06	09:00	0	0	0	0	0.5	0	0	0	0	0	0	0	0	0	0	0	0	0	0	0	0	0	0	0	0	0	0	0	0	0		30
Chew Bet	1472	38.3882	4.18483	PRECIP	2007	07	09:00	0	0	0	0	0	0	0	0	0	0	0	0	0	0	0	0	0	0	0	0	0	0	0	0	0	0	0	0	0	0.5	10	31
Chew Bet	1472	38.3882	4.18483	PRECIP	2007	08	09:00	0.5	0	0	10	10.5	0	0	0	0	0	0	0	0	0	0	0	0	0	0	0	0	0	0	0	0	0	0	0	0	0	0	31
Chew Bet	1472	38.3882	4.18483	PRECIP	2007	09	09:00	0	0	0	0	0	0	0	0	0	0	0	0	0	0	0	0	0	0	0	0	0	0	0	0	0	0	0	0	0	0		30
Chew Bet	1472	38.3882	4.18483	PRECIP	2007	10	09:00	0	0	0	0	0	0	0	0	0	0	0	0	0	0	0	30	10	10	36	26	20	25	0	0	0	0	0	0	0	0	0	31
Chew Bet	1472	38.3882	4.18483	PRECIP	2007	11	09:00	0	0	0	0	0	0	18	3	9	0	2	4	0	0	0	0	1	0	0	0	0	0	0	0	0	0	0	0	0	0		30
Chew Bet	1472	38.3882	4.18483	PRECIP	2008	01	09:00	0	0	0	0	0	0	0	0	0	0	0	0	0	0	0	0	0	0	0	0	0	0	0	0	0	0	0	0	0	0	0	31
Chew Bet	1472	38.3882	4.18483	PRECIP	2008	02	09:00	0	0	0	0	0	0	0	0	0	0	0	0	0	0	0	0	0	0	0	0	0	0	0	0	0	0	0	0	0			29
Chew Bet	1472	38.3882	4.18483	PRECIP	2008	03	09:00	0	0	0	0	0	0	0	0	0	0	0	0	0	0	0	0	0	0	0	27	18	4	0	0	0	0	0	0	5	0	32	31
Chew Bet	1472	38.3882	4.18483	PRECIP	2008	04	09:00	0	0	0	0	0	0	1	0	0	0	0	6	1	0	0	0	0	0	2	6	6	26	16	11	0	0	0	0	0	0		30
Chew Bet	1472	38.3882	4.18483	PRECIP	2008	05	09:00	0	0	0	0	0	0	0	0	0	0	0	0	6	0	0	0	0	0	0	0	0	0	0	0	0	0	0	0	0	0	0	31
Chew Bet	1472	38.3882	4.18483	PRECIP	2008	06	09:00	0	0	0	0	0	0	0	0	0	0	0	0	0	0	0	0	8	0	0	0	0	0	0	0	0	0	0	0	0	0		30
Chew Bet	1472	38.3882	4.18483	PRECIP	2008	07	09:00	0	0	0	0	0	0	0	0	0	0	0	0	0	0	0	0	0	0	0	0	0	0	0	0	0	0	0	0	0	0	0	31
Chew Bet	1472	38.3882	4.18483	PRECIP	2008	08	09:00	0	0	0	0	0	0	0	0	0	0	0	0	0	0	0	0	0	0	0	0	0	0	0	0	0	0	0	0	0	0	0	31
Chew Bet	1472	38.3882	4.18483	PRECIP	2008	09	09:00	3	0	0	0	0	0	0	0	0	0	0	0	0.1	0	0	0	0	0	0	0	0	0	0	0	0	0	0	0	0	0		30
Chew Bet	1472	38.3882	4.18483	PRECIP	2008	10	09:00	1	0	0	0	0	0	0	0	0	20	0	8	6	0	0	0	0	1	14	13	10	19	13	3	0	1	5	6	0	0	8	31
Chew Bet	1472	38.3882	4.18483	PRECIP	2008	11	09:00	0	0	0	0	0	0	0	0	0	0	0	0	0	0	0	0	0	0	0	0	0	0	3	0	15	5	4	0	0	0		30
Chew Bet	1472	38.3882	4.18483	PRECIP	2008	12	09:00	0	0	0	0	0	0	0	0	0	0	0	0	0	0	0	0	0	0	0	0	0	0	0	0	0	0	0	0	0	0	0	31
Chew Bet	1472	38.3882	4.18483	PRECIP	2009	01	09:00	0	0	0	0	0	0	0	0	0	0	0	0	0	0	0	0	0	0	0	0	0	0	1	3	2	7	0	5	0	0	0	31
Chew Bet	1472	38.3882	4.18483	PRECIP	2009	02	09:00	0	0	0	0	0	0	0	0	0	0	0	0	0	0	0	0	0	0	0	0	0	0	0	0	0	0	0	0				28
Chew Bet	1472	38.3882	4.18483	PRECIP	2009	03	09:00	0	0	0	0	0	0	0	0	0	0	0	0	0	0	0	0	0	0	0	0	0	0	0	0	0	4	0	0	0	0	0	31
Chew Bet	1472	38.3882	4.18483	PRECIP	2009	04	09:00	64	1	0	4	25	1	0	0	0	0	0	8	8	7	0	0	0	0	0	0	0	4	0	0	0	4	0	0	0	2		30
Chew Bet	1472	38.3882	4.18483	PRECIP	2009	05	09:00	3	0	0	0	0	0	0	0	9	0	2	38	0	0	0	0	0	0	11	14	0	0	0	0	0	0	0	0	0	0	0	31
Chew Bet	1472	38.3882	4.18483	PRECIP	2009	06	09:00	0	0	0	0	0	0	0	0	0	0	0	0	0	0	0	0	0	0	0	0	0	0	0	0	0	0	0	0	0	0		30
Chew Bet	1472	38.3882	4.18483	PRECIP	2009	07	09:00	0	0	0	0	0	0	0	0	0	0	0	0	0	0	0	0	0	0	0	0	0	0	0	0	0	0	0	0	0	0	0	31
Chew Bet	1472	38.3882	4.18483	PRECIP	2009	08	09:00	0	0	0	0	0	0	0	0	0	0	0	0	0	0	0	0	0	0	0	0	0	0	0	0	0	0	0	0	0	0	0	31
Chew Bet	1472	38.3882	4.18483	PRECIP	2009	09	09:00	0	0	0	0	0	0	0	0	0	0	0	0	0	0	0	0	0	0	0	0	0	0	0	0	0	0	0	0	0	0		30
Chew Bet	1472	38.3882	4.18483	PRECIP	2009	10	09:00	0	0	0	0	0	0	0	0	0	0	0	0	0	0	0	0	0	0	0	0	11	0	43	32	11	11	0	0	0	0	0	31
Chew Bet	1472	38.3882	4.18483	PRECIP	2009	11	09:00	0	24	0	0	0	0	0	0	0	0	0	0	0	14	3	0	0	0	0	0	0	0	0	0	6	0	0	0	0	43		30
Chew Bet	1472	38.3882	4.18483	PRECIP	2009	12	09:00	0	0	0	0	0	0	0	0	0	0	0	30	0	0	0	0	0	0	0	0	0	0	0	0	0	0	6	0	0	0	0	31
Chew Bet	1472	38.3882	4.18483	PRECIP	2010	01	09:00	15	10	0	0	0	0	0	0	0	0	0	0	0	0	0	0	0	0	0	0	0	0	0	0	0	0	0	0	0	0	0	31
Chew Bet	1472	38.3882	4.18483	PRECIP	2010	02	09:00	0	0	0	0	0	0	0	0	0	0	17	0	0	0	0	0	0	0	0	0	0	0	0	0	0	0	0	6				28
Chew Bet	1472	38.3882	4.18483	PRECIP	2010	03	09:00	17	24	0	10	46	0	0	0	0	0	0	0	0	0	0	0	0	0	14	0	6	0	0	0	0	6	0	21	26	0	0	31
Chew Bet	1472	38.3882	4.18483	PRECIP	2010	04	09:00	19	10	0	0	0	0	0	0	0	0	0	0	45	6	0	0	0	0	0	0	0	2	0	0	0	10	16	0	0	30		30
Chew Bet	1472	38.3882	4.18483	PRECIP	2010	05	09:00	16	0	0	0	0	0	0	0	0	0	6	0	0	0	0	0	0	0	0	0	0	0	0	10	0	0	0	0	0	0	0	31
Chew Bet	1472	38.3882	4.18483	PRECIP	2010	06	09:00	0	0	0	0	0	0	0	0	0	0	0	0	0	0	0	0	0	0	0	0	0	0	0	0	0	0	0	0	0	0		30
Chew Bet	1472	38.3882	4.18483	PRECIP	2010	07	09:00	0	0	0	0	0	0	0	0	0	0	0	0	0	0	0	0	0	0	0	0	0	0	0	0	0	0	0	0	0	0	0	31
Chew Bet	1472	38.3882	4.18483	PRECIP	2010	08	09:00	0	0	0	0	0	0	0	0	0	0	0	0	0	0	0	0	0	0	0	0	0	0	0	0	0	0	0	0	0	0	0	31
Chew Bet	1472	38.3882	4.18483	PRECIP	2010	09	09:00	0	0	0	0	0	0	0	0	0	0	0	0	0	0	0	0	0	0	0	0	0	0	0	0	0	0	0	0	0	0		30
Chew Bet	1472	38.3882	4.18483	PRECIP	2010	10	09:00	0	0	0	0	0	0	0	0	0	0	0	0	0	46	2.3	0	0	0	0	0	0	14	0	2.5	3.5	0	11.2	0	6.5	0	0	31
Chew Bet	1472	38.3882	4.18483	PRECIP	2010	11	09:00	0	0	0	0	0	0	0	0	0	0	0	0	0	0	0	0	0	0	0	0	0	0	0	0	0	0	0	0	0	0		30
Chew Bet	1472	38.3882	4.18483	PRECIP	2010	12	09:00	0	0	0	0	0	0	0	0	0	0	0	0	0	0	0	0	0	0	0	0	0	0	0	0	0	0	0	0	0	0	0	31
Chew Bet	1472	38.3882	4.18483	PRECIP	2011	01	09:00	0	0	0	0	0	0	0	0	0	0	0	0	0	0	0	0	0	0	0	0	0	0	0	0	0	0	0	0	0	0	0	31
Chew Bet	1472	38.3882	4.18483	PRECIP	2011	02	09:00	0	0	0	0	0	0	0	0	0	0	0	0	0	0	14	5	0	0	0	0	0	0	0	0	0	0	0	0				28
Chew Bet	1472	38.3882	4.18483	PRECIP	2011	03	09:00	0	0	0	0	0	0	0	0	0	0	0	0	2.7	0	5.2	0	0	0	0	0	0	0	0	0	0	0	0	0	0	0	0	31
Chew Bet	1472	38.3882	4.18483	PRECIP	2011	04	09:00	0	0	0	0	0	0	0	0	0	0	0	0	0	0	0	0	0	0	0	0	0	0	0	0	17.2	27.1	0	0	0	0		30
Chew Bet	1472	38.3882	4.18483	PRECIP	2011	05	09:00	0	0	0	3.2	0	10	0	0	0	0	0	0	0	0	0	0	11.8	0	0	0	0	0	0	0	0	0	0	0	0	0	0	31
Chew Bet	1472	38.3882	4.18483	PRECIP	2011	06	09:00	0	0	0	0	0	0	0	0	0	0	24.2	2	0	0	0	0	0	0	0	0	0	0	0	0	0	0	0	0	0	0		30
Chew Bet	1472	38.3882	4.18483	PRECIP	2011	07	09:00	0	0	0	0	0	0	0	0	0	0	0	0	0	0	0	0	0	0	0	0	0	0	0	0	0	0	0	0	0	0	0	31
Chew Bet	1472	38.3882	4.18483	PRECIP	2011	08	09:00	0	0	0	0	0	0	0	0	0	0	0	0	0	0	0	0	0	0	0	0	0	0	0	0	0	0	0	0	0	0	0	31
Chew Bet	1472	38.3882	4.18483	PRECIP	2011	09	09:00	0	0	0	0	0	0	0	0	0	0	0	0	0	0	0	0	0	0	0	0	0	0	0	0	0	0	0	0	0	0		30
Chew Bet	1472	38.3882	4.18483	PRECIP	2011	10	09:00	0	0	0	0	14.4	22.2	0	0	0	0	0	0	0	19.3	36	0	0	0	0	0	0	0	0	0	0	0	0	10	8.6	0	0	31
Chew Bet	1472	38.3882	4.18483	PRECIP	2011	11	09:00	0	0	27	0	0	20.4	8	11.4	25.2	20	20	0	0	0	0	0	0	0	0	0	0	0	0	7.6	9.2	0	0	0	10	20.2		30
Chew Bet	1472	38.3882	4.18483	PRECIP	2011	12	09:00	30	0	0	0	0	0	0	0	0	0	0	0	0	0	0	0	0	0	0	0	0	0	0	0	0	0	0	0	0	0	0	31
Chew Bet	1472	38.3882	4.18483	PRECIP	2012	01	09:00	0	0	0	0	0	0	0	0	0	0	0	0	0	0	0	0	0	0	0	0	0	0	0	0	0	0	0	0	0	0	0	31
Chew Bet	1472	38.3882	4.18483	PRECIP	2012	02	09:00	0	0	0	0	0	0	0	0	0	0	0	0	0	0	0	0	0	0	0	0	0	0	0	0	0	0	0	0	0			29
Chew Bet	1472	38.3882	4.18483	PRECIP	2012	03	09:00	0	0	0	0	0	0	0	0	0	0	0	0	0	0	0	0	0	0	0	0	0	0	0	0	0	0	0	0	0	0	0	31
Chew Bet	1472	38.3882	4.18483	PRECIP	2012	04	09:00	15	0	2.3	0	0	0	0	0	0	0	0	26	20	0	0	0	8.2	0	0	0	0	0	20.8	0	0	0	14.4	0	0	0		30
Chew Bet	1472	38.3882	4.18483	PRECIP	2012	06	09:00	0	0	0	0	0	0	0	0	0	0	0	0	0	0	0	0	0	0	0	0	0	0	0	0	0	0	0	0	0	0		30
Chew Bet	1472	38.3882	4.18483	PRECIP	2012	07	09:00	0	0	0	0	0	0	0	0	0	0	0	0	0	0	0	0	0	0	0	0	0	0	0	0	0	0	0	0	0	0	0	31
Chew Bet	1472	38.3882	4.18483	PRECIP	2012	08	09:00	0	0	0	0	0	0	0	0	0	0	0	0	0	0	0	0	0	0	0	0	0	0	0	0	0	0	0	0	0	0	0	31
Chew Bet	1472	38.3882	4.18483	PRECIP	2012	09	09:00	0	0	0	0	0	0	0	0	0	0	0	0	0	0	0	0	0	0	0	0	0	0	0	0	0	0	0	0	0	0		30
Chew Bet	1472	38.3882	4.18483	PRECIP	2012	11	09:00	0	0	0	0	0	5.2	7.3	0	0	0	0	13.2	11.2	0	2.4	22.3	0	0	0	0	0	0	0	0	0	0	0	0	0	0		30
Chew Bet	1472	38.3882	4.18483	PRECIP	2012	12	09:00	0	2.3	0	0	0	0	16.4	0	0	0	0	0	0	0	0	0	0	8.5	0	0	0	0	0	0	0	0	0	0	0	0	0	31
Chew Bet	1472	38.3882	4.18483	PRECIP	2013	01	09:00	0	0	0	0	0	0	0	11	3.1	4	0	0	0	0	0	0	0	0	0	0	0	0	0	0	0	0	0	0	0	0	0	31
Chew Bet	1472	38.3882	4.18483	PRECIP	2013	02	09:00	0	0	0	0	0	0	0	0	0	0	0	0	0	0	0	0	0	0	0	0	0	0	0	0	0	0	0	0				28
Chew Bet	1472	38.3882	4.18483	PRECIP	2013	03	09:00	0	0	0	0	0	0	0	0	0	0	0	0	8.2	0	0	0	0	0	0	25	15	25.4	0	15	0	5.2	45.2	0	0	27.2	3	31
Chew Bet	1472	38.3882	4.18483	PRECIP	2013	04	09:00	23.2	0	12.6	0	0	0	0	0	37.2	0	34.3	0	0	0	0	0	0	0	0	0	0	0	0	0	3.2	0	27	0	8	0		30
Chew Bet	1472	38.3882	4.18483	PRECIP	2013	05	09:00	0	0	0	0	0	0	0	0	0	0	0	0	0	0	0	0	0	0	0	0	0	0	0	0	0	0	0	0	0	0	0	31
Chew Bet	1472	38.3882	4.18483	PRECIP	2013	06	09:00	0	0	0	0	0	0	0	0	0	0	0	0	0	0	0	0	0	0	0	0	0	0	0	0	0	0	0	0	0	0		30
Chew Bet	1472	38.3882	4.18483	PRECIP	2013	07	09:00	0	0	0	0	0	0	0	0	0	0	0	0	0	0	0	0	0	0	0	0	0	0	0	0	0	0	0	0	0	0	0	31
Chew Bet	1472	38.3882	4.18483	PRECIP	2013	08	09:00	0	0	0	0	0	0	0	0	0	0	0	0	0	0	0	0	0	0	0	0	0	0	0	0	0	0	0	0	0	0	0	31
Chew Bet	1472	38.3882	4.18483	PRECIP	2013	09	09:00	0	0	0	0	0	0	0	0	0	0	0	0	0	0	0	0	0	0	0	0	0	0	0	0	0	0	0	0	0	0		30
Chew Bet	1472	38.3882	4.18483	PRECIP	2014	01	09:00	0	0		0	0	0	0	0	0	0	0	0	0	0	0	0	0	0	0	0	0	0	0	0	0	0	0	0	0	0	0	30
Chew Bet	1472	38.3882	4.18483	PRECIP	2014	02	09:00	0	0		0	0	0	0	0	0	0	0	0	0	0	0	0	0	0	0	0	0	0	0	0	0	0	0	0				27
Chew Bet	1472	38.3882	4.18483	PRECIP	2014	03	09:00	0	0		0	0	0	0	0	0	0	0	0	66.6	0	12	10	0	0	0	0	0	0	6.4	0	8.6	0	0	0	0	0	0	30
Chew Bet	1472	38.3882	4.18483	PRECIP	2014	04	09:00	12.2	0	0	0	0	0	13.6	0	0	0	0	0	0	0	0	0	11.3	0	0	0	0	8.4	4.2	0	0	0	0	0	0	14.2		30
Chew Bet	1472	38.3882	4.18483	PRECIP	2014	05	09:00	0	0		0	0	0	0	0	0	0	0	8.4	0	0	0	0	0	0	0	0	0	0	0	0	0	0	0	0	0	0	0	30
Chew Bet	1472	38.3882	4.18483	PRECIP	2014	06	09:00	0	0	0	0	0	0	0	0	0	0	0	0	0	0	0	0	0	0	0	0	0	0	0	0	0	0	0	0	0	0		30
Chew Bet	1472	38.3882	4.18483	PRECIP	2014	07	09:00	0	0		0	0	0	0	0	0	0	0	0	0	0	0	0	0	0	0	0	0	0	0	0	0	0	0	0	0	0	0	30
Chew Bet	1472	38.3882	4.18483	PRECIP	2014	08	09:00	0	0		0	0	0	0	0	0	0	0	0	0	0	0	0	0	0	0	0	0	0	0	0	0	0	0	0	0	0	0	30
Chew Bet	1472	38.3882	4.18483	PRECIP	2014	09	09:00	0	0	0	0	0	0	0	0	0	0	0	0	0	0	0	0	0	0	0	0	0	0	0	0	0	0	0	0	0	0		30
Chew Bet	1472	38.3882	4.18483	PRECIP	2014	10	09:00	0	0		0	0	0	0	9	0	0	7	0	0	0	0	0	0	0	0	13	33.3	0	27.1	0	4	0	0	0	8	0	0	30
Chew Bet	1472	38.3882	4.18483	PRECIP	2014	11	09:00	42.2	0	0	0	0	0	0	35	3.4	0	0	0	0	0	0	0	0	0	0	8.2	0	0	32.2	0	0	0	0	0	0	0		30
Chew Bet	1472	38.3882	4.18483	PRECIP	2015	01	09:00	0	0	0	0	0	0	0	0	0	0	0	0	0	0	0	0	0	0	0	0	0	0	0	0	0	0	0	0	0	0	0	31
Chew Bet	1472	38.3882	4.18483	PRECIP	2015	02	09:00	0	0	0	0	0	0	0	0	0	0	0	0	0	0	0	0	0	0	0	0	0	0	0	0	0	0	0	0				28
Chew Bet	1472	38.3882	4.18483	PRECIP	2015	03	09:00	0	0	0	0	0	0	0	0	0	0	0	0	0	0	0	0	0	0	0	0	0	11.8	0	8.6	5	0	0	0	0	0	0	31
Chew Bet	1472	38.3882	4.18483	PRECIP	2015	06	09:00	0	0	0	0	0	0	0	0	0	0	0	0	0	0	0	0	0	0	0	0	0	0	0	0	0	0	0	0	0	0		30
Chew Bet	1472	38.3882	4.18483	PRECIP	2015	07	09:00	0	0	0	0	0	0	0	0	0	0	0	0	0	0	0	0	0	0	0	0	0	0	0	0	0	0	0	0	0	0	0	31
Chew Bet	1472	38.3882	4.18483	PRECIP	2015	08	09:00	0	0	0	0	0	0	0	0	0	0	0	0	0	0	0	0	0	0	0	0	0	0	0	0	0	0	0	0	0	0	0	31
Chew Bet	1472	38.3882	4.18483	PRECIP	2015	09	09:00	0	0	0	0	0	0	0	0	0	0	0	0	0	0	0	0	0	0	0	0	0	0	0	0	0	0	0	0	0	0		30
Chew Bet	1472	38.3882	4.18483	PRECIP	2016	01	09:00	0	0	0	0	0	0	0	0	0	0	0	0	0	0	0	0	0	0	0	0	0	0	0	0	0	0	0	0	0	0	0	31
Chew Bet	1472	38.3882	4.18483	PRECIP	2016	02	09:00	0	0	0	0	0	0	0	0	0	0	0	0	0	0	0	0	0	0	0	0	0	0	0	0	0	20	0	0	0			29
Chew Bet	1472	38.3882	4.18483	PRECIP	2016	03	09:00	0	0	0	0	0	0	0	70	42.2	0	0	0	0	0	0	0	0	0	0	0	0	0	0	0	0	0	0	0	0	0	0	31
Chew Bet	1472	38.3882	4.18483	PRECIP	2016	04	09:00	0	0	0	0	0	0	0	0	40	0	0	0	17	0	0	0	10	0	0	7	0	0	0	0	0	9	40.2	5.2	0	16.4		30
Chew Bet	1472	38.3882	4.18483	PRECIP	2016	07	09:00	0	0	0	0	0	0	0	0	0	0	0	0	0	0	0	0	0	0	0	0	0	0	0	0	0	0	0	0	0	0	0	31
Chew Bet	1472	38.3882	4.18483	PRECIP	2016	08	09:00	0	0	0	0	0	0	0	0	0	0	0	0	0	0	0	0	0	0	0	0	0	0	0	0	0	0	0	0	0	0	0	31
Chew Bet	1472	38.3882	4.18483	PRECIP	2016	09	09:00	0	0	0	0	0	0	0	0	0	0	0	0	0	0	0	0	0	0	0	0	0	0	0	0	0	0	0	0	0	0		30
Chew Bet	1472	38.3882	4.18483	PRECIP	2017	01	09:00	0	0	0	0	0	0	0	0	0	0	0	0	0	0	0	0	0	0	0	0	0	0	0	0	0	0	0	0	0	0	0	31
Chew Bet	1472	38.3882	4.18483	PRECIP	2017	02	09:00	0	0	0	0	0	0	0	0	0	0	0	0	0	0	0	0	0	0	0	0	0	0	0	11.2	0	0	0	0				28
Chew Bet	1472	38.3882	4.18483	PRECIP	2017	04	09:00	0	0	13.5	0	0	0	0	0	0	0	0	0	0	0	0	0	0	15.5	0	0	0	0	0	0	0	0	0	0	64.7	9.3		30
Chew Bet	1472	38.3882	4.18483	PRECIP	2017	05	09:00	0	0	0	0	0	0	0	0	0	0	0	0	0	0	0	0	0	0	0	0	0	0	0	0	0	0	0	0	0	0	0	31
Chew Bet	1472	38.3882	4.18483	PRECIP	2017	06	09:00	0	0	0	0	0	0	0	0	0	0	0	0	0	0	0	0	0	0	0	0	0	0	0	0	0	0	0	0	0	0		30
Chew Bet	1472	38.3882	4.18483	PRECIP	2017	07	09:00	0	0	0	0	0	0	0	0	0	0	0	0	0	0	0	0	0	0	0	0	0	0	0	0	0	0	0	0	0	0	0	31
Chew Bet	1472	38.3882	4.18483	PRECIP	2017	08	09:00	0	0	0	0	0	0	0	0	0	0	0	0	0	0	0	0	0	0	0	0	0	0	0	0	0	0	0	0	0	0	0	31
Chew Bet	1472	38.3882	4.18483	PRECIP	2017	09	09:00	0	0	0	0	0	0	0	0	0	0	0	0	0	0	0	0	0	0	0	0	0	0	0	0	0	0	0	0	0	0		30
Chew Bet	1472	38.3882	4.18483	PRECIP	2017	10	09:00	0	0	0	0	0	0	0	0	0	0	0	0	0	0	0	0	0	0	15.4	0	0	0	0	0	0	0	0	0	29	0	5.4	31
Chew Bet	1472	38.3882	4.18483	PRECIP	2017	11	09:00	0	0	0	33.4	25	0	0	0	0	0	26	0	0	0	0	0	0	0	0	0	0	0	0	0	0	0	0	0	0	0		30
Chew Bet	1472	38.3882	4.18483	PRECIP	2018	01	09:00	0	0	0	0	0	0	0	0	0	0	0	0	0	0	0	0	0	0	0	0	0	0	0	0	0	0	0	0	0	0	0	31
Chew Bet	1472	38.3882	4.18483	PRECIP	2018	02	09:00	0	0	0	0	0	0	0	0	0	0	0	0	0	0	0	0	0	16.2	20.3	0	0	0	0	0	0	0	21.7	0				28
Chew Bet	1472	38.3882	4.18483	PRECIP	2018	03	09:00	0	22.7	0	11.6	0	0	0	0	0	0	0	0	22.7	0	0	0	0	0	0	0	0	0	0	0	0	0	0	0	0	22.7	0	31
Chew Bet	1472	38.3882	4.18483	PRECIP	2018	05	09:00	5.4	0	0	0	0	0	0	0	0	0	0	0	0	0	0	16.8	0	0	0	0	33	4	0	0	0	0	0	0	0	0	0	31
Chew Bet	1472	38.3882	4.18483	PRECIP	2018	06	09:00	0	0	0	0	0	0	0	0	0	0	0	0	0	0	0	0	0	0	0	0	0	0	0	0	0	0	0	0	0	0		30
Dadime	1579	38.0583	5.37433	PRECIP	1990	06	09:00	0	0	0	0	1.1	0	0	0	0	0	0.1	0.2	0	0	0	0	0	0	0.2	0	0	0	0	0	0	0	0	0	0	20.3		30
Dadime	1579	38.0583	5.37433	PRECIP	1990	07	09:00	0	0	0	0	0	0	0	0	0	0	0	0	0	0	0	0	0	0	0	0	0	0.4	0	0.5	0.7	0	0	0	0	0	0	31
Dadime	1579	38.0583	5.37433	PRECIP	1990	08	09:00	0	0	0	0	0	0	0	0	0	0	0	0	0	0	0	0	0	0	0	0	0	0	8.3	5.3	0	0	0	0	0	0	0	31
Dadime	1579	38.0583	5.37433	PRECIP	1990	09	09:00	0	0	0	0	0	0	0	0	0	0	0	0	0	0	0	0	0	0	0.5	18.3	27.3	0	1.3	0	0	0	0	0	0	14.1		30
Dadime	1579	38.0583	5.37433	PRECIP	1990	10	09:00	0	1.3	0	0	0	0	0	0	7.7	17.7	3.1	0	0	0	1.4	4.9	5.2	6.3	0.2	0	0	0	0	0	0	0	0	0	0	0	0	31
Dadime	1579	38.0583	5.37433	PRECIP	1990	11	09:00	0	12.4	0	11.1	0	0	0	0	0	0	0	11.8	0	0	0	0	0	0	0	0	0	0	0	0	0	0	0	0	0	0		30
Dadime	1579	38.0583	5.37433	PRECIP	1990	12	09:00	1.5	12.4	11.1	0	0	0	0	0	0	0	0	0.2	0.6	0	0	0	0	0	0	0	0	0	0	0	0	0	0	0	0	0		30
Dadime	1579	38.0583	5.37433	PRECIP	1991	01	09:00	0	25.1	0	0	0	8.7	17.6	6.6	0	0	0	0	0	0	0	0	0	0	0	0	0	0	0	0	4.6	0	0	0	0	0	0	31
Dadime	1579	38.0583	5.37433	PRECIP	1991	02	09:00	0	0	0	0	0	0	0	0	0	0	0	0	0	14.4	0	0	0	0	0	2.4	0	23.3	5	1.5	0.3	0.5	0	0				28
Dadime	1579	38.0583	5.37433	PRECIP	1991	04	09:00	0	0	0	0	0	0	0	0	0.4	7.2	14.8	0.2	3	0	0	0	0	0	0	0	0	0	0	0.6	9.8	3.4	0	36.5	12.8	4.1		30
Dadime	1579	38.0583	5.37433	PRECIP	1991	05	09:00	5.3	0.2	0	0.7	0.4	1.8	6.6	0.8	0	0	2.8	0	0	0	0	0	0	0	0	0	0	0	0.5	0	0	0	0	0	0	0	0	31
Dadime	1579	38.0583	5.37433	PRECIP	1991	07	09:00	0	3.2	0	0	0	0	0.5	0	0	0	0	0	0	0	0	8.2	0	0	0	0	0	0	0	0	0	0	0	0	0	0	0	31
Dadime	1579	38.0583	5.37433	PRECIP	1991	08	09:00	0	0	0	0	3.1	0	2.3	0.8	0	2.1	0	0	0	0	0	0	0	0	0	0	0	0	0	0	0	0	0	0	2.7	0	0	31
Dadime	1579	38.0583	5.37433	PRECIP	1991	09	09:00	0	0	0	0	0	0	0	0	0.3	0	0	0	0	7.1	0	0	0	0.1	4.4	0	0	0	0	0	0	0	0	0	0	0		30
Dadime	1579	38.0583	5.37433	PRECIP	1991	10	09:00	0.6	0	2.2	6.3	16.6	6.8	0.6	0	0	0	0	0	0	0	1.6	0.1	0	7.1	0	0	0	0	0	18.7	0	0	0	0	0	0	0	31
Dadime	1579	38.0583	5.37433	PRECIP	1991	11	09:00	0	0	0	0	228	0	0	0	0	0	0	18.7	0	0	0	0	0	0	0	0	0	0	0	10.4	0	0	0	0	0	0		30
Dadime	1579	38.0583	5.37433	PRECIP	1991	12	09:00	0	0	7.8	0	0	0	0	0	0	0	0	0	0	0	0	0	0	0	0	0	0	0	0	0	0	0	0	0	0	0	0	31
Dadime	1579	38.0583	5.37433	PRECIP	1992	01	09:00	0	0	0	0	0	0	0	0	0	0	0	0	0	0	0	0	0	0	0	0	0	0	0	0	0	0	0	0	0			29
Dadime	1579	38.0583	5.37433	PRECIP	1993	05	09:00	0	0	14.9	22.4	17.3	0	34.1	41.3	0	0	0	0	8.3	5.4	48.4	29.5	21.2	0	0	0	0	8	0	0	0	0	19.5	14.3	6.2	0	0	31
Dadime	1579	38.0583	5.37433	PRECIP	1993	06	09:00	0	5.4	9.3	3.2	0	0	0	0	0	0	0	0	0	0	0	0	0	0	0	0	0	0	0	0	0	0	0	0	0	0		30
Dadime	1579	38.0583	5.37433	PRECIP	1993	07	09:00	0	0	0	0	0	0	0	0	0	0	0	2.8	0	3.4	0	0	0	0	0	0	0	0	0	0	0	0	0	0	0	0	0	31
Dadime	1579	38.0583	5.37433	PRECIP	1994	01	09:00	0	0	0	0	0	0	0	0	0	0	0	0	0	0	0	0	0	0	0	0	0	0	0	0	0	0	0	0	0	0	0	31
Dadime	1579	38.0583	5.37433	PRECIP	1994	02	09:00	0	0	0	0	0	0	0	0	0	0	0	0	0	0	0	0	0	0	0	0	0	0	0	0	0	0	0	0				28
Dadime	1579	38.0583	5.37433	PRECIP	1994	03	09:00			0	0	0	0	0	0	0	0	0	0	0	5.2	4.9	0.6	0	0	0	0	0	2.6	8.2	18.3	7.2	1.9	2.3	0	11.4	9.6	0	29
Dadime	1579	38.0583	5.37433	PRECIP	1994	04	09:00	0	0	0	0	1.3	1.6	0	0	4.5	5.2	0.5	0	0	0	0	0	0	0.5	0	2.5	2.7	11.5	0	1.8	0	27.1	0	0	0	0		30
Dadime	1579	38.0583	5.37433	PRECIP	1994	05	09:00	4.3	17.2	55.6	41.7	1.9	0	0.7	0.6	0	11.5	3.3	0	4.4	0.2	0	0	0	0	0	4.8	0	7.7	0.8	0	0	0	0	0	0	0	0	31
Dadime	1579	38.0583	5.37433	PRECIP	1994	06	09:00	0	0	0	0	0	0	0	0	0	0.9	0	0	0	0	0	0	0	0	0	0	1.2	0	0	0	0	0	0	0	0	11.2		30
Dadime	1579	38.0583	5.37433	PRECIP	1994	07	09:00	0	2	9.4	0	0	4.6	0	0	0	0.5	0	0	0	0	0	0	0	0	0	0	0	0	0	0	0	0	0	0	0	0	0	31
Dadime	1579	38.0583	5.37433	PRECIP	1994	08	09:00	0	0	0	0	0	0	0	0	0	0	0	0	0	0	3.5	3.4	0.8	0	0	0	0.8	0	7.2	19.1	0	0	0	0	0	0	0	31
Dadime	1579	38.0583	5.37433	PRECIP	1994	09	09:00	0	0	0	0	0	0	0	0	0	0	0	0	0	0	0	0	0	0	0	0	0	0	0.8	0	0	8	0	8.6	2.5	5.9		30
Dadime	1579	38.0583	5.37433	PRECIP	1994	10	09:00	5.4	0	0	0	0	0	0	0	0	0	0	0	0	0	0	34.4	5.9	0.5	0.8	0.4	0	0	0	5.2	1.3	12.1	0.3	4.1	3.4	0.4	0	31
Dadime	1579	38.0583	5.37433	PRECIP	1994	11	09:00	0	0	0	0	0	0	0	0	8.6	2.3	4.2	0	0	0	0	0	0	0	0	0	0	7.4	0	0	0	0	0	0	0	0		30
Dadime	1579	38.0583	5.37433	PRECIP	1994	12	09:00	0	0	0	0	1.2	0	0	0	0	0	0	0	0	0	0	0	0	0	0	0	0	0	0	0	0	0	0	0	0	0	0	31
Dadime	1579	38.0583	5.37433	PRECIP	1995	01	09:00	0	0	2.5	0	0	0	0	0	0	0	0	0	0	0	0	0	0	0	0	0	0	0	0	0	0	0	0	0	0	0	0	31
Dadime	1579	38.0583	5.37433	PRECIP	1995	02	09:00	0	0	0	0	0	0	0	0	36.6	0	9.3	11.4	0	0	1.2	0	0	0	0	0	0	0	0	0	0	0	0	0				28
Dadime	1579	38.0583	5.37433	PRECIP	1995	03	09:00	0	2.9	2.4	16.6	9.2	0	3.3	0.4	11.1	0	0	0	0	0	1.8	3.5	1.2	0	0	0	0	8	0.6	2.4	0	0	0	0	0	0	0	31
Dadime	1579	38.0583	5.37433	PRECIP	1995	04	09:00	0	0	0	0	0	6.2	11.1	5.4	0	0	0	0	0.4	6.1	24.5	1.2	14.5	0	0	0	0	3.1	19.1	0	25.6	11.9	18.3	8.1	42.2	0		30
Dadime	1579	38.0583	5.37433	PRECIP	1995	05	09:00	0	0	0	0	0	0	8.9	9.5	15.6	0	3.3	7.6	0	0	0	0	0	0	0	0	0	0	0	0	0	0	0	0	0	0	0	31
Dadime	1579	38.0583	5.37433	PRECIP	1995	06	09:00	0	0.3	0	0	0	0	0	0	0	0	0	6.4	0	0	0	21.3	0	0	0	0	0	0	0	0	0	0	0	3.9	1.8	0		30
Dadime	1579	38.0583	5.37433	PRECIP	1995	07	09:00	0	0	4.3	0	0	0	0	0	18.3	0.6	0	0	0	0	0	0	0	0	0	0	0	0	0	2.4	1.6	0	0	0	0	0	0	31
Dadime	1579	38.0583	5.37433	PRECIP	1995	08	09:00	0	0	0	0	0	0	0	0.9	0	0	0	0	1.1	1	0	0	0	1	0	0	0	0	0	0	1	4.7	0	0	0.1	0	0	31
Dadime	1579	38.0583	5.37433	PRECIP	1995	09	09:00	0	0	0	12	13	5	9	0	0	0	0	0	0.4	0.1	3.1	0	0	0	0	6.5	0	0	0	0	0	11.5	0	0	1.4	0.2		30
Dadime	1579	38.0583	5.37433	PRECIP	1995	10	09:00	0.2	11.9	1.6	0	0	0	1.2	0.6	1.3	15.1	13.8	0.2	3.1	0	0	14.5	0	0	5.1	0	0	0	9.1	3.9	4.2	0	0	0	0	0	25.1	31
Dadime	1579	38.0583	5.37433	PRECIP	1995	11	09:00	34	13.6	6.5	0	2.3	0	0	0	0	0	0	0	0	0	0	0	0	0	0	0	0	0	0	0	0	0	0	0	0	0		30
Dadime	1579	38.0583	5.37433	PRECIP	1995	12	09:00	0	0	0	0	0	0	0	0	0	0	0	2.3	4.4	0	0	0	0	0	7.1	0	0	0	0	0	0	0	0	0	0	0	0	31
Dadime	1579	38.0583	5.37433	PRECIP	1996	01	09:00	0	0	0	0	2.1	0	0	1.9	0	0	0	0	0	0	0	0	0	0	0	0	0	0	0	3.1	0	0	0	0	0	0	0	31
Dadime	1579	38.0583	5.37433	PRECIP	1996	03	09:00	0	0	13.3	0.5	0	0	0	1.8	0	0	15.2	0	0	0	0	0	1.4	8.1	6.2	0	0	0	19.8	21.3	8.3	15	0	0	0	0	0	31
Dadime	1579	38.0583	5.37433	PRECIP	1996	04	09:00	9.8	14.2	7.3	7.5	1.4	0	13.8	0	0	0	0	0	1.2	0.3	0	26.6	3.3	11.7	3.1	0	0	0	0	0	0	0	0	0	0	0		30
Dadime	1579	38.0583	5.37433	PRECIP	1996	05	09:00	0	0	0	0	0	0	0	0	0	0	0	0	42.4	0	0	15.5	2.1	14.5	15.2	16.3	3.4	0	0	3.4	0	0	0.8	0.4	0	0	0	31
Dadime	1579	38.0583	5.37433	PRECIP	1996	06	09:00	0	13.5	12.2	0	0.3	0	0	0	0	0	0.5	0	0	5.6	0	2.3	0	0	1.7	0	0	0	0	0	0	0	0	0	0	0		30
Dadime	1579	38.0583	5.37433	PRECIP	1996	07	09:00	0	0	0	0	0	0	1.2	0	0	0	3.5	0.6	0	0.9	4.2	4.2	0	0	0	0	0	0	0	0	0	0	0	0	0	0	0	31
Dadime	1579	38.0583	5.37433	PRECIP	1996	08	09:00	0	0	0	0	0	0	0	0	0	0	0	0	0	0	0	0	0	0	0	0	0	0	0	0	1.3	0	0	0.6	0	0	0	31
Dadime	1579	38.0583	5.37433	PRECIP	1996	09	09:00	0	0	0	0	0	0	0	0	0	0	0	0	0	6.2	0	12.9	0	0	0	0	0	0	0	0	0	0	0	6.4	4.4	0		30
Dadime	1579	38.0583	5.37433	PRECIP	1996	10	09:00	0	3.2	0	0	0	0	0	0	0	0.8	0	0	0	0	3.4	0	2.5	4.6	1.9	1.6	0	0.2	0	0	0	0	8.4	9.5	0	14.1	8.9	31
Dadime	1579	38.0583	5.37433	PRECIP	1996	11	09:00	0	0	0	0	0	0	0	0	0	0	0	0	0	0	0	0	0	0	0	0	0	0	0	8.4	11.6	12.3	0	3.4	2.7	0		30
Dadime	1579	38.0583	5.37433	PRECIP	1996	12	09:00	0	0	0	0	0	0	0	0	0	0	0	0	0	0	0	0	0	0	0	0	0	0	0	0	0	0	0	0	0	0	0	31
Dadime	1579	38.0583	5.37433	PRECIP	1997	01	09:00	0	0	0	0	0	0	0	0	0	0	0	0	0	0	0	0	0	0	0	0	0	0	0	1.6	0	0	0	0.7	0	1.8	0	31
Dadime	1579	38.0583	5.37433	PRECIP	1997	02	09:00	0	0	0	0	0	0	0	0	0	0	0	0	0	0	0	0	0	0	0	0	0	0	0	0	0	0	0	0				28
Dadime	1579	38.0583	5.37433	PRECIP	1997	03	09:00	0	0	0	0	0	0	0	0	0	0	0	0	0	0	0	0	0	0	0	0	0	0	0	0	0	0	0	0	0	6.8	28.8	31
Dadime	1579	38.0583	5.37433	PRECIP	1997	04	09:00	3.8	52.2	0	26.1	22.2	36.2	11.3	7.9	0	21.6	0	5.2	0.2	0	0	0	0	9.6	0	0	0	16.3	5.9	16.6	5.7	18.5	0	0	0	0		30
Dadime	1579	38.0583	5.37433	PRECIP	1997	05	09:00	0	0	0	0	0	0	0	0	1.7	0	5.9	0	0	0	13.8	0	0	0	0	0	0	0	0	0	0	0	0	0.6	0	0	0	31
Dadime	1579	38.0583	5.37433	PRECIP	1997	06	09:00	0	0	0	0	0	0	0	0	0	0	0	0	0	0	0	0	0	0	0	0	0	0	0	0	0	0	0	0	1.4	1.6		30
Dadime	1579	38.0583	5.37433	PRECIP	1997	07	09:00	3.3	3.2	0	0	0	0	0	0	0	0	0	0	0	0	0	0	0	0	0	0	0	0	0	0	0	0	0	0	0	0	0	31
Dadime	1579	38.0583	5.37433	PRECIP	1997	08	09:00	0	0	0	0	0	0	0	0	0	0	0	0	0	0	0	0	0	0	0	0	0	0	0	0	0	0	0	0	0	0	0	31
Dadime	1579	38.0583	5.37433	PRECIP	1997	09	09:00	0	0	0	0	0	0	0	0	0	0	0	0	0	0	0	0	0	0	0	0	0	0	0.2	0	5.8	13.1	0	0	5	0.3		30
Dadime	1579	38.0583	5.37433	PRECIP	1997	10	09:00	0	0	0	0	0	24.7	0.9	9.9	9.2	0	0	0.5	3.2	1.2	0	1.5	3	24.3	0.2	0.8	0.6	2.2	15.6	0.7	7.6	0.9	54.3	42.8	15.2	2.9	0	31
Dadime	1579	38.0583	5.37433	PRECIP	1997	11	09:00	0	0	0	0.5	0	6.4	0	0	0	17.4	8.6	18.9	1.4	6.7	5.3	0.3	45.5	0	0.2	7.2	40.3	42.1	0.2	7.3	3.8	0	0	0	0	0		30
Dadime	1579	38.0583	5.37433	PRECIP	1997	12	09:00	0	0.8	0	0	0	0	0	0.1	0	0	0	0	0	0	0	0	0	0	0	0	0	0	0	1.1	0	1.3	0	1.8	0	0	0	31
Dadime	1579	38.0583	5.37433	PRECIP	1998	01	09:00	0	0	0	7.7	0	0	0	0	0	1.6	7.7	2.2	2.2	3.7	6.2	0	0	0	0	0	0	0	0	0	0	0	0	0	0	0	0	31
Dadime	1579	38.0583	5.37433	PRECIP	1998	02	09:00	0	0	0	0	0	0	0	0	0	0	0	9.7	0	17.8	15.9	11.6	0	0	2.9	0	0	0	0	0	0	0	0	0				28
Dadime	1579	38.0583	5.37433	PRECIP	1998	03	09:00	0	0	1.4	0	2.5	0	0	0	0	0	0	1.5	0	0	0	0	0	0	0	2.4	0	2.3	0	0	0	0	0	0	0	0	0	31
Dadime	1579	38.0583	5.37433	PRECIP	1998	04	09:00	0	0	0	0	0.2	0	0	0	30.6	0	2.4	0	0	0.2	0	0	0	0	1.8	26.6	0	1.7	0	39.9	12.8	0	0	0.4	0	0		30
Dadime	1579	38.0583	5.37433	PRECIP	1998	05	09:00	0	0	0	1.8	5.2	0	0	0	15.9	2.1	0	0.3	2.8	45.5	0	0	0	0	0	0	0	8	3.8	0	0	0	0	0	0	0	0	31
Dadime	1579	38.0583	5.37433	PRECIP	1998	06	09:00	0	7.4	0	0	0	0	0	4.5	0	0	0	0	0	0	0	0	0	0	0	0	0	0	0	0	0	0	0	0	2.2	0		30
Dadime	1579	38.0583	5.37433	PRECIP	1998	07	09:00	0	0	0	0	0	0	0	0	0	0	0	0	0	0	0	0	0	5.9	0	0	0	0	25.1	0.8	2.8	0	0	0	0	0	3.8	31
Dadime	1579	38.0583	5.37433	PRECIP	1998	08	09:00	0	0	0	0	0	0	0	0	0	0	0	0	0	0	0	0	0	0	0	0	0	0	0	0	0.6	0	0	0	0.5	0	0	31
Dadime	1579	38.0583	5.37433	PRECIP	1998	09	09:00	0	0	0	0	0	0	0	0	0	2.4	0	0	0	0	0	0	0	0	0	0	0	0	0	0	0	0	2.8	0	0	0		30
Dadime	1579	38.0583	5.37433	PRECIP	1998	10	09:00	8.1	0	0	22.8	5.8	0.2	0	0	0	0.5	0.3	0	0	0	0	14.7	0.2	0	0	0	0	3.2	7.4	0	0	0.6	0.6	0	0	0	0	31
Dadime	1579	38.0583	5.37433	PRECIP	1998	11	09:00	0	0	0	1.1	0	0	0	0	0	0.3	0.8	1.6	0	0	1.4	0.3	0	0	0	0	0	0	0	0	0	0	0	0	0	0		30
Dadime	1579	38.0583	5.37433	PRECIP	1998	12	09:00	0	0	0	0	0	0	0	0	0	0	0	0	0	0	0	0	0	1.6	0	0	0	0	0	0	0	0	0	0	0	0	0	31
Dadime	1579	38.0583	5.37433	PRECIP	1999	01	09:00	0	0	0	0	0	0	0	0	0	0	0	0	0	0	0	0	0	0	0	0	0	0	0	0	0	0	0	0	0	0	0	31
Dadime	1579	38.0583	5.37433	PRECIP	1999	02	09:00	0	0	0	0	0	0	0	0	0	0.4	0	0	0	0	0	0	0	0.3	0.4	1.1	0	2.8	0	0	5	0	0	0				28
Dadime	1579	38.0583	5.37433	PRECIP	1999	03	09:00	13.3	0	0	0	4.3	0	2.4	3.3	34.6	0	12.1	2	1.5	1.4	52.5	0	0	2	0	0	0	0	0	0	0	0	0	3.1	7.2	0	0	31
Dadime	1579	38.0583	5.37433	PRECIP	1999	04	09:00	0	0	0	0	0	0	0	0	0	0	0	0	0	12.8	0.9	0	9	0	0	0	0	0	11.4	0	9.8	0	0	0.5	0.6	0		30
Dadime	1579	38.0583	5.37433	PRECIP	1999	05	09:00	6.2	0	0	0	0	13.8	0	0	0	0	0	0	0	0	0	0	0	0	0	0	0	0	0	0						3.5	0	26
Dadime	1579	38.0583	5.37433	PRECIP	1999	06	09:00	0	0	0	0	0	0	0	0	0	0	0	0	0	0	0	0	0	0	0	0	0.8	0	0	0	0	0	0	0	0	0		30
Dadime	1579	38.0583	5.37433	PRECIP	1999	08	09:00	0	0.6	0	0.1	0	0	0	0	0	0	0	0	0	0	0	0.5	0	0	0	0	0	0	0	0	0	0	0	0	5	1.9	0	31
Dadime	1579	38.0583	5.37433	PRECIP	1999	09	09:00	0	0	0	0	0	0	0	0	0	0.9	12.3	0.3	0	0	0	0	0	0	0	0	0	0	0	0	0	0.6	0.8	0.5	0	0		30
Dadime	1579	38.0583	5.37433	PRECIP	1999	10	09:00	0	2.6	0	0	0.4	3.1	25.7	0	0	0	0	0	0	0	0	0	0	0	0.4	1.4	0	0	0	0	0	0	81.8	0	3	4.5	0	31
Dadime	1579	38.0583	5.37433	PRECIP	1999	11	09:00	0.4	0	0	0	0	0	0	0	0	0	0	0	0	0	0	0	0	0	0	0	0	0	0	0	0	0	0	0	0	7.7		30
Dadime	1579	38.0583	5.37433	PRECIP	1999	12	09:00	17.7	0.2	0	0	0	0	0	0	0	0	0	0	0	0	0	0	0	0	0	0	0	0	0	0	0	0	0	0	0	0	0	31
Dadime	1579	38.0583	5.37433	PRECIP	2000	01	09:00	0	0	0	0	0	0	0	0	0	0	0	0	0	0	0	0	0	0	0	0	0	0	0	0	0	0	0	0	0	0	0	31
Dadime	1579	38.0583	5.37433	PRECIP	2000	02	09:00	0	0	0	0	0	0	0	0	0	0	0	0	0	0	0	0	0	0	0	0	0	0	0	0	0	0	0	0	0			29
Dadime	1579	38.0583	5.37433	PRECIP	2000	03	09:00	0	0	0	0	0	0	0	0	0	0	0	0	0	0	0	0	0	0	0	0	0	7.9	0	0	0	0	0	0	0	0	0	31
Dadime	1579	38.0583	5.37433	PRECIP	2000	04	09:00	0	0	0	0	4	0.5	0	9.8	13.8	0.3	1.3	11.8	0	0	0	0	0	0	0	0	0	7.4	0	8.3	2.8	0	0	1.8	30	15		30
Dadime	1579	38.0583	5.37433	PRECIP	2000	05	09:00	6.7	8.6	13.4	0	0	0	0	0	0	0	0	0	0	0	0	0	0	0	0	0	0	0	0	0	0	0	0	0	0	0	0	31
Dadime	1579	38.0583	5.37433	PRECIP	2000	06	09:00	0	0	0	0	0	0	0	0	0	0	0	0	0	0	0	0	0	0	0	1.7	0	0	0	0	0	0	0	0	0	0		30
Dadime	1579	38.0583	5.37433	PRECIP	2000	07	09:00	0	0	0	0	0	0	0	0	0	0	0	0	0	0	0	0	0	0	0	0	0	0	0.4	0	0	0	0	0	0	0	0	31
Dadime	1579	38.0583	5.37433	PRECIP	2000	08	09:00	0	0	0	0	0	0	0.5	0	0	0	10.6	0.4	0.8	0.4	0.4	0	0	0	0	0	0	0	0	0	0	0	0	0	0	0	0	31
Dadime	1579	38.0583	5.37433	PRECIP	2000	09	09:00	0	0	0	0	0	0	1.5	1.7	0	0	0	0	0	31.8	9.1	0	0	0	3.5	0	0	0	0	0	0	0	0	0	0	0		30
Dadime	1579	38.0583	5.37433	PRECIP	2000	10	09:00	0	0	5.2	1.8	2.3	1.5	2.8	5.4	0	3.1	13.9	10.6	2.5	0	0	0.2	13.3	2	0.3	36.3	59	0	0	0	0	0.2	0	5.8	0	0	0	31
Dadime	1579	38.0583	5.37433	PRECIP	2000	11	09:00	0	0	0	0	0	0	4	6.5	0.2	0	0	0	0	0	0	0	0	0	0	49.6	0.9	0	0	0	0	0	0	0	0	0		30
Dadime	1579	38.0583	5.37433	PRECIP	2000	12	09:00	0	0	0	0	0	0	0	0	0	34.4	6.6	1	0	0	0	0	0	0	0	0	0	0	0	0	0	0	0	0	0	0	0	31
Dadime	1579	38.0583	5.37433	PRECIP	2001	01	09:00	0	0	0	0	0	0	0	0	0	2.3	0	0	0	2.9	0	0	0	0	0	0	3.1	18.5	1.4	0	0	0	0	0	0	0	0	31
Dadime	1579	38.0583	5.37433	PRECIP	2001	02	09:00	0	0	0	0	0	0	0	10.3	0	0	0	0	0	0	0	0	0	0	0	0	0	0	0	0	0	0	0	0				28
Dadime	1579	38.0583	5.37433	PRECIP	2001	03	09:00	0	0	0	0	0	0.4	0	0	0.2	0	0.3	0.3	0	0	0	0	0	0	0	3	4	0	16	0.2	0.3	0.8	6	0	4.4	2.2	37.2	31
Dadime	1579	38.0583	5.37433	PRECIP	2001	04	09:00	15.8	3.8	0	2.5	3.5	46.8	6.2	0.3	8.4	0	0.8	0	0	0	0	0	0	0	0.3	8.1	2.3	0.6	13.5	4.1	0	3.5	0.1	0	0	0		30
Dadime	1579	38.0583	5.37433	PRECIP	2001	05	09:00	0	0	0	7.5	0	34.7	16.5	2.7	0	0	0	0	0	0	0	0	0	0	0	0	0	1.8	1.5	0	0	0	0	4.2	0	0	0	31
Dadime	1579	38.0583	5.37433	PRECIP	2001	06	09:00	0	0	2.3	0	0	0	0	0	2	0	0	0	0	1.4	0	0	0	0	0	0	0	0	0	1	0.1	4	0.3	0	0	0		30
Dadime	1579	38.0583	5.37433	PRECIP	2001	07	09:00	0	0	0	0	0	0	0	0	0	0	0	0	0	0	0	0	0	0	0	9.5	0	0	0	0	0	0	0.6	0	0	0	7.2	31
Dadime	1579	38.0583	5.37433	PRECIP	2001	08	09:00	7.1	0.3	0	0	0	0.1	17.3	0.8	0	0	0	0	0	0	0	0.9	0	0	0	1.5	0	0	0	0	0	0	0	0	0	0	0	31
Dadime	1579	38.0583	5.37433	PRECIP	2001	09	09:00	5.8	0	0	0	0.4	0	0	0	0	1.5	0	0	0	0	0	0	1.6	0	0	0	5.1	1.6	2.6	1.1	0	0.5	3.9	1.8	1.5	0		30
Dadime	1579	38.0583	5.37433	PRECIP	2001	10	09:00	7.7	0	0	0	6.9	0	0	0	0	0	0	0	0	0	0	0	0	30.2	0	8.4	4.9	10.2	0	9.8	0.3	14.4	26.6	10.5	0	0	1.9	31
Dadime	1579	38.0583	5.37433	PRECIP	2001	11	09:00	1.4	1.7	0	0	0	0	3.2	0	0	0	0	0	6.3	0.2	0	0	0	18.1	0	0	1.4	0	0	0	0	0	0	0	0	0		30
Dadime	1579	38.0583	5.37433	PRECIP	2001	12	09:00	0	0	0	0	0	0	0	0	0	0	0	0	3	1.1	0	0	0	0	0	0	0	0	0	0	0	0	0	0	0	0	0	31
Dadime	1579	38.0583	5.37433	PRECIP	2002	01	09:00	0	0	0	0	2.6	0	0	0	0	0	0	0	4.4	4.8	0	0	0	0	0	0	0	0	0	0	0	0	0	0	0	0	0	31
Dadime	1579	38.0583	5.37433	PRECIP	2002	02	09:00	0	0	0	0	0	0	0	0	0	0	0	0	0	0	0	0	0.9	0	0	0	0	0	0	0	0	0	0	0				28
Dadime	1579	38.0583	5.37433	PRECIP	2002	03	09:00	0	0	1.1	0.7	0	0	0	0	0	29.1	0	0	0	0	0	0	9.7	9.8	0.3	1.5	0.9	0	0	0	0	0	0	0	7.4	0	0	31
Dadime	1579	38.0583	5.37433	PRECIP	2002	04	09:00	0	0	0	0	2.3	0	0	0	0	0	0	40	0	12.2	6.5	1	0	1.7	31.7	5.2	0	4.1	0	1.2	0	0	0	0	0	1.8		30
Dadime	1579	38.0583	5.37433	PRECIP	2002	05	09:00	51.7	0	0	30.1	16.8	1	13.1	0	0	0	24.1	10.2	16	0	0	0	0	0	0	0	1.6	8.4	0.8	0	0	0	0	0	0	0	0	31
Dadime	1579	38.0583	5.37433	PRECIP	2002	06	09:00	0	0	0	0	0	0	7.9	0	0	0	0	0	5.6	0	1.5	1.3	0.2	0	0	0	0	0	0	0	0	0	0	0	0	0		30
Dadime	1579	38.0583	5.37433	PRECIP	2002	07	09:00	0	0	0	0	0	0	0	0	0	0	0	0	0	0	0	0	0	0	2.8	0	0	0	0	0	0	0	2	0	0	0	0	31
Dadime	1579	38.0583	5.37433	PRECIP	2002	08	09:00	0	0	0.9	0	0	0	0	0	0	0	0	0	0	0	0	0	0	0	0	0	0	0	0	0	1.1	0	0	0	0	0	0	31
Dadime	1579	38.0583	5.37433	PRECIP	2002	09	09:00	0	0	0	0	0	0	34.7	0	0	0	12.6	2.5	0	0	0	0	0	0	0.1	0	0	0	0	0.3	10	0	0	0	0	0		30
Dadime	1579	38.0583	5.37433	PRECIP	2002	10	09:00	1	1.6	0	2.8	4.1	10.9	1.9	0.2	0	0.4	0	2.3	0	0.3	1.2	0.2	16.6	0.5	0	0	0	7.4	0	9.5	0.9	0	0	0	9.8	0.3	0	31
Dadime	1579	38.0583	5.37433	PRECIP	2002	11	09:00	1.7	0	0	0.5	1.1	0	0	0	0	0	0	0	0	0	1.2	0	0	0	0	0	0	0	0	0	0	0	0	0	0	0		30
Dadime	1579	38.0583	5.37433	PRECIP	2002	12	09:00	0	0	0	0	0	0	0	0	0	0	0	0	0	0	0	1.3	1	0	0.8	1.6	72.2	16.7	11.9	14.9	2.9	0.9	0	0	0	0	0	31
Dadime	1579	38.0583	5.37433	PRECIP	2003	01	09:00	0	0	0	0	0	0	0	0	0	0	0	0	0	0	0	0	0	0	0	12.6	0	0	0	0	0	0	0	0	0	0	0	31
Dadime	1579	38.0583	5.37433	PRECIP	2003	02	09:00	0	0	0	0	0	0	0	0	0	0	0	0	0	0	0	0	0	0	0	0	0	0	0	0	0	0	0	0				28
Dadime	1579	38.0583	5.37433	PRECIP	2003	03	09:00	0	0	0	0	0	0	0	0	0	0	0	0	0.2	0	0	0	0	0	0	0	0	0	0	0	0	0	0	39.6	0	31.9	0	31
Dadime	1579	38.0583	5.37433	PRECIP	2003	04	09:00	0	0	0	0	0	0	0	0	0	2.9	0	33	3	4.2	4.3	6.2	0	21	4.1	25.2	8.6	56.2	2.5	1.9	6	17.4	59.5	0	0	7		30
Dadime	1579	38.0583	5.37433	PRECIP	2003	05	09:00	8.6	39.4	46.4	1.8	5.3	31.1	6.3	22.1	1	3.6	0.7	0	0	43.6	0	0	0	0	0	0	0	0	0	0	17.1	15.4	0	0	0	0	1.1	31
Dadime	1579	38.0583	5.37433	PRECIP	2003	06	09:00	0	0	0	0	0	0	0	0	0	0	0	0	0	0	0	0	0	0	0	0	0	0	0	0	0	0	0	0	0	0		30
Dadime	1579	38.0583	5.37433	PRECIP	2003	07	09:00	0	0	0	0	0	0	0	0	0	0	0.3	0	0	0	0	1.2	0	0	0	0	0	0	0	0	0	0	0	0	0	0	0	31
Dadime	1579	38.0583	5.37433	PRECIP	2003	09	09:00	0	0	0	0	0	0	0	0	0	0	0	3.7	0.3	0	0	0	0	0	6.1	0	0	0	0	0	0	0	0	2.1	0	0		30
Dadime	1579	38.0583	5.37433	PRECIP	2003	10	09:00	0	0	0	0	0	0	0	1.2	0	0	0	0	10.2	7.2	0	0	0	0	0	0	0	0	0	0	0	0	0	0	0	0	0	31
Dadime	1579	38.0583	5.37433	PRECIP	2003	11	09:00	0	0	0	0	0	0	0.9	0	2.3	0.8	5.8	0	0	0	1.8	0	0	0	0	0	0	0	0	0	0	0	1.5	0.3	0	2.3		30
Dadime	1579	38.0583	5.37433	PRECIP	2003	12	09:00	0	0	0	0	14.4	30.5	25.5	0.5	0	0	0	0	0	0	0	0	0	0	0	0	0	0	0	0	0	0	0	0	0	0	0	31
Dadime	1579	38.0583	5.37433	PRECIP	2004	01	09:00	0	0	0	0	0	0	0	0	0	0	0	0	1.4	15	1.3	0	0	0	0	2.2	0	0.7	13.2	3	0	0	0	0	0	20.6	0	31
Dadime	1579	38.0583	5.37433	PRECIP	2004	02	09:00	6.3	8.1	3.6	9.1	1.5	0	0	0	0	0	0	0	0	0	3.8	11.5	0	0.1	0	0	0	0	0	0	0	0	0	0	0			29
Dadime	1579	38.0583	5.37433	PRECIP	2004	03	09:00	0	0	0	0	0	0	0	0	0	0	2.8	0	0	0	0	9.6	3.7	1.4	0	0	0	0	0	0	0	2.5	0	0	0	0	0.6	31
Dadime	1579	38.0583	5.37433	PRECIP	2004	04	09:00	0	40.5	10.3	3.9	15.4	8.7	0.4	17.7	12.4	8.5	13.8	11.7	6.8	0.5	1.5	0	0	0	1.2	16.6	0	13.3	0	0	0	12.9	0	10.4	4.6	16.8		30
Dadime	1579	38.0583	5.37433	PRECIP	2004	05	09:00	0	0	6	8.1	8.9	0	0	2.3	9.2	0.6	0	0	0	0	0	0	1.6	0.8	0	0.2	0	0	0	0	0	0	0	0	0	0	0.1	31
Dadime	1579	38.0583	5.37433	PRECIP	2004	06	09:00	0	0	0	0	0	0	0	0.4	0	0	0	0	0	0	0	0	0.6	0.4	0	0	0	0	0	0	0	0	0	0	0	0		30
Dadime	1579	38.0583	5.37433	PRECIP	2004	07	09:00	0	0	0	0	0	0	0	0	0	0	0	0	0	0	0	0	0	0	0	0	0	0	0	0.3	0	0.3	0	0	0	0	0	31
Dadime	1579	38.0583	5.37433	PRECIP	2004	08	09:00	6.3	0	0	0	0	0	0	0	0	0	0	0	0	0	0	0	0	0	0	0	0	0	0	0	0	0	0	0	0	0	0	31
Dadime	1579	38.0583	5.37433	PRECIP	2004	09	09:00	3.3	27.7	0	0	0	0	0	0	0	0	0	0	2.8	0	0	0	0	0	0	0	0	0	0	0	14.2	1.6	4.3	0.7	24.5	24.6		30
Dadime	1579	38.0583	5.37433	PRECIP	2004	10	09:00	0.4	0	0	0	0	0	1.5	0	0.4	6.2	1.1	4.4	2	0	0	2.7	0	0	0	0	0	0	0	0	1.3	7.1	0	5.8	0	0	36.8	31
Dadime	1579	38.0583	5.37433	PRECIP	2004	11	09:00	1.5	31.2	36.9	9.1	0	0	0	0	0.4	0	0	3	0	0	0	40.4	5.8	0	0	7.1	9.3	0	5.9	0.3	3.1	0	0	0	0	0		30
Dadime	1579	38.0583	5.37433	PRECIP	2004	12	09:00	0	0	0	0	0	0	0	0	0	0	0	0	0	0	0	0	0	0	0	0	0.4	0	0	0.3	0	0	0	0	0	0	0	31
Dadime	1579	38.0583	5.37433	PRECIP	2005	01	09:00	0	0	0	0	0	0	0	0	0	0	0	0	0	0	0	0	0	0	0	0	0	0	0	0	5.6	18.3	7.7	8	0.3	0	0	31
Dadime	1579	38.0583	5.37433	PRECIP	2005	02	09:00	0	0	0	0	0	0	0	0	0	0	0	0	0	0	0	0	0	0	0	0	0	0	0	0	0	0.1	0	4.7				28
Dadime	1579	38.0583	5.37433	PRECIP	2005	03	09:00	5.4	4.7	17.3	8.8	0.4	0	4.9	0	0	0	3.4	0	1	0	0	0	0	0.8	16.4	2.3	1.2	0	15.3	0	0	0	0	0	0	0	0	31
Dadime	1579	38.0583	5.37433	PRECIP	2005	04	09:00	0	0	0	2.5	0	18.9	0.3	1.6	0.7	0	0	2.7	9.3	0.9	23.2	0.3	0	1.6	0	0	1.9	0.3	3.1	0.8	15.3	9.5	0	41.7	7.8	2.8		30
Dadime	1579	38.0583	5.37433	PRECIP	2005	05	09:00	1.4	10.3	6	6.6	65.8	10.5	22.8	32.6	1	8.1	20.9	0.4	0	0	0.1	1.1	4.2	13.7	0.8	24.9	5.6	0	0	0	2.2	0	0	0	8.8	10.3	0	31
Dadime	1579	38.0583	5.37433	PRECIP	2005	06	09:00	4.8	0	0	0	0	0	0	0	2.9	0	0	0	0	0	0	0	0.3	0.6	12.7	0	0	0	0	0	0	0	0	0	0	0		30
Dadime	1579	38.0583	5.37433	PRECIP	2005	07	09:00	0	0	0	0	0	0	0	0	0	0	0.3	0	0	0	0.6	0	0.3	0	0	0	0	0	5.9	0	0	0	0.3	0	0	0	0	31
Dadime	1579	38.0583	5.37433	PRECIP	2005	08	09:00	0.3	0	0	0	0	0	0	0	0	0	0	0	0	0	0.1	0	2.4	0	0	0	0	0	0	0	0	0	0	0	0	0	0	31
Dadime	1579	38.0583	5.37433	PRECIP	2005	09	09:00	1.7	0	0	0	1.2	0	0	0	0	0	0	0	0	0	0.6	0	0	0	0	0	0.4	0	0	0	0	0	0	0	0	0.5		30
Dadime	1579	38.0583	5.37433	PRECIP	2005	10	09:00	8	0	0	0	0	0	0	3.8	0	1.1	3.9	1.8	0.8	0	0	0	0	0	0	0	0	25.2	4	0	0	0	0	1.1	0	8.5	0	31
Dadime	1579	38.0583	5.37433	PRECIP	2005	11	09:00	9.3	0.7	0.3	0	0	0	0	0	0	0	0	0	0	0	0	0	0	0.6	23.9	10.3	0	0	0	0	0	0	0	0	0	0		30
Dadime	1579	38.0583	5.37433	PRECIP	2005	12	09:00	0	0	0	0	0	0	0	0	0	0	0	0	0	0	0	0	0	0	0	0	0	0	0	0	0	0	0	0	0	0	0	31
Dadime	1579	38.0583	5.37433	PRECIP	2006	01	09:00	0	0	0	0	0	0	0	0	0	0	0	0	0	0	0.5	0	0	0	0	0	0	0	0	0	0	0	0	0	0	0	0.7	31
Dadime	1579	38.0583	5.37433	PRECIP	2006	02	09:00	0	0	0	0	0	0	0	0	0	0	0	0	0	0	0	0	0	0	5.9	11.2	1.6	0	0.3	16	17.3	4.9	0	3.4				28
Dadime	1579	38.0583	5.37433	PRECIP	2006	03	09:00	0	0	0.1	0	0	0	0	0	0	5.1	3.2	0.3	0	1.5	0	0	8.3	6.6	1.6	0.7	0	0	3.9	35.3	0.3	0	0	0	0	16.4	1	31
Dadime	1579	38.0583	5.37433	PRECIP	2006	04	09:00	13.7	4.7	27.5	4.4	8.6	18.9	2.7	0	0	0	4.5	0	0	0	0	0	4.7	2.5	3.4	72.6	0.3	0	0	7.1	40.1	0.6	0.9	2	9.8	0		30
Dadime	1579	38.0583	5.37433	PRECIP	2006	05	09:00	0	0	2.5	3	0.1	0	0	0	0	0	0	0	0	0	0	0	0	3	0	0	0	0	0	2.7	0	0.3	0	0	0	0	0	31
Dadime	1579	38.0583	5.37433	PRECIP	2006	06	09:00	6.4	0	8	5.4	0	0	0	0	0	1.7	9.2	0	0	0	0	0	0	0	0	0	3	5.7	0	0	0	0	0	0	0	0		30
Dadime	1579	38.0583	5.37433	PRECIP	2006	07	09:00	3.4	0	0	0	0	0.6	2.4	0	0	0	0	3.1	4.6	0	0	0	0	3.7	0	0	0	0	0	0	0	0	0	0	0			29
Dadime	1579	38.0583	5.37433	PRECIP	2006	08	09:00	0	0	0	9.9	0	3.7	4.7	0	15.7	0	0	0	0	0	0	0	0	0	3.6	4.2	0	0	0	0	0	22.6	0	0	0	12	0	31
Dadime	1579	38.0583	5.37433	PRECIP	2006	09	09:00	0	0	4	0.6	0	0	5.6	1.8	0	0	0	0	15.1	39.8	3.2	0	19.9	5	29	23.6	4.4	0	0	0	0	0	0	0	0	0		30
Dadime	1579	38.0583	5.37433	PRECIP	2006	11	09:00	0	0	0	0	0	0	0	0	0	17.9	0	0	0	0	9.8	6.2	0	2.5	3.8	5.2	3.7	0	5	0	0	0	0	2.8	0	0		30
Dadime	1579	38.0583	5.37433	PRECIP	2006	12	09:00	0	0	3.1	0	0	0	0	0	0	0	6.2	0	0	0	0	0	0	0	0	0	0	0	0	0	0	0	0	0	0	0	0	31
Dadime	1579	38.0583	5.37433	PRECIP	2007	01	09:00	0	0	0	0	0	0	0	0	0	0	0	0	0	0	0	0	0	0	0	0	0	0	0	0	0	0	0	0	0	0	0	31
Dadime	1579	38.0583	5.37433	PRECIP	2007	02	09:00	0	0	0	0	25	18	0	0	0	0	0	0	0	0	0	0	0	0	0	0	0	0	0	0	0	0	0	0				28
Dadime	1579	38.0583	5.37433	PRECIP	2007	03	09:00	0	0	0	0	0	0	0	0	0	0	9	0	0	0	0	0	0	0	10.7	0	0	18	0	0	0	0	0	0	0	3.2	0	31
Dadime	1579	38.0583	5.37433	PRECIP	2007	04	09:00	0	0	0	0	0	0	0	0	0	10	11	0	20	26	65.2	46.3	6.5	0.3	9.6	0	0	0	0	0	3.2	0	0	5.6	0	0		30
Dadime	1579	38.0583	5.37433	PRECIP	2007	05	09:00	0	36	10	0	0	0	0.3	0	0	0	24.5	5.3	0	0	10	4	0	3.3	6.3	0	0	0	0	3	8.3	1.4	0	0	0	0	6.5	31
Dadime	1579	38.0583	5.37433	PRECIP	2007	06	09:00	7.4	5.5	8	0	0	0	0	0	31	0	1	0	0	0	0	0	0	0	0	0	0	0	0	0	0	0	0	0	0	0		30
Dadime	1579	38.0583	5.37433	PRECIP	2007	07	09:00	0	0	0	0	0	0	0	0	0	0	0	0	0	0	0	0	0	0	0	0	0	0	10	0	4.9	0	0	0	0	0.6	0	31
Dadime	1579	38.0583	5.37433	PRECIP	2007	08	09:00	0	8.5	10.5	0	0	0	0	0	0	0	0	0	0	0	0	0	0	10	0	0	0	0	0	4.9	0	0	0	0	0	0	8.5	31
Dadime	1579	38.0583	5.37433	PRECIP	2007	09	09:00	2.7	0	0.6	0	0.8	0	0	0	27.5	0	10.5	0	7.5	0	3.9	0	0	3.5	7.5	0	0	0	12	0	19.5	0	0	0	0	0		30
Dadime	1579	38.0583	5.37433	PRECIP	2007	12	09:00							0	0	0	0	0	0	0	0	0	0	0	0	0	0	0	0	0	0	0	0	0	0	0	0	0	25
Dadime	1579	38.0583	5.37433	PRECIP	2008	01	09:00	0	0	0	0	0	0	0	0	0	0	0	0	0	0	0	0	0	0	0	0	0	0	0	0	0	0	0	0	0	0	0	31
Dadime	1579	38.0583	5.37433	PRECIP	2008	02	09:00	0	0	0	0	0	0	0	0	0	0	0	0	0	0	0	0	0	0	0	0	0	0	0	0	0	0	0	0	0			29
Dadime	1579	38.0583	5.37433	PRECIP	2008	03	09:00	0	0	0	0	0	0	0	0	0	0	0	0	0	0	0	0	0	0	0	4	11.5	4.5	3.8	0	0	0	0	0	0	0	0	31
Dadime	1579	38.0583	5.37433	PRECIP	2008	04	09:00	36	35.5	0	0	0	0	0	0	0	0	0	8.8	0	0	6.8	3.5	0	2.8	2	9.5	10.8	4	0	3.5	0	2.8	0	0	0	0		30
Dadime	1579	38.0583	5.37433	PRECIP	2008	05	09:00	0	2.5	3	4.8	2.9	0	0	0	4.5	8.5	10.5	11.6	0	0	0	0	0	0	0	0	0	0	0	0	0	0	0	0	0	0	0	31
Dadime	1579	38.0583	5.37433	PRECIP	2008	06	09:00	0	0	0	0	0	0	0	0	0	0	0	0	0	0	0	3.5	2	0	0	1.5	0	0	0	0	0	0	0	0	0	0		30
Dadime	1579	38.0583	5.37433	PRECIP	2008	07	09:00	0	0	0	0	0	0	0	0	0	0	0	0	0	0	0	0	0	0	0	0	0	0	0	0	0	0	0.5	0.5	0	0	0	31
Dadime	1579	38.0583	5.37433	PRECIP	2008	08	09:00	0	6.5	8.5	0	0	0	0	0	0	0	0.3	0	0	0	0	0	0	0	5.5	0	0	0	0	3.8	0	0	0	0	5	0	0	31
Dadime	1579	38.0583	5.37433	PRECIP	2008	09	09:00	0	0	0	0.8	0	0	0	0	0	3.5	0	6.5	0	0	3.5	0	0	0	4	2.5	0	3	10	0	2	0	4.5	3.5	0	0		30
Dadime	1579	38.0583	5.37433	PRECIP	2008	10	09:00	4.5	6	2.5	8.5	9.5	0	0	10.6	4.5	0	2.8	3.7	8.5	2.4	14.5	0.8	4.5	0	5.6	6.7	0	5	10.5	18.5	38.5	4	3.5	15.5	12	4	0	31
Dadime	1579	38.0583	5.37433	PRECIP	2008	11	09:00	48.9	56	10.5	60.9	16	8.8	36.9	0.5	0	0	0	0	0	0	0	0	0	0	0	0	0	0	0	0	0	0	0	0	0	0		30
Dadime	1579	38.0583	5.37433	PRECIP	2008	12	09:00	0	0	0	0	0	0	0	0	0	0	0	0	0	0	0	0	0	0	0	0	0	0	0	0	0	0	0	0	0	0	0	31
Dadime	1579	38.0583	5.37433	PRECIP	2009	01	09:00	0	0	0	0	0	0	0	0	0	0	0	0	0	0	0	0	0	0	0	0	0	0	0	0	0	0	0	0	0	0	0	31
Dadime	1579	38.0583	5.37433	PRECIP	2009	03	09:00	0	0	0	0	0	0	0	0	0	0	0	0	0	0	0	0	0	0	0	0	0	1.5	2.5	3.5	0	0	0	0	0	0	0	31
Dadime	1579	38.0583	5.37433	PRECIP	2009	04	09:00	3.9	6.8	0	0	10.8	8.5	0	0	2.8	5.8	0	0	12.5	0	0	3.8	0	0	8.8	0	5.5	15.5	0	10.8	16.8	30.9	7.5	12.8	15.5	12.7		30
Dadime	1579	38.0583	5.37433	PRECIP	2009	05	09:00	0	0	0	0	0	2.7	0	0	2.5	4.5	13.5	15.8	3.5	36.5	2.8	14.7	11.9	22.7	0	4.7	12	3.8	0	0	0	0	10.6	4.4	0	0	0	31
Dadime	1579	38.0583	5.37433	PRECIP	2009	06	09:00	0	0	0	0	0	0	0	0	0	0	0	0	0	0	0	0	0	0	0	0	0	0	0	0	0	0	0	0	0	0		30
Dadime	1579	38.0583	5.37433	PRECIP	2009	09	09:00	0	0	0	0	0	0	0	0	0	0	0	0	0	0	0	0	0	0	0	0	0	0	0	2.8	0	1.5	0	0	0	0		30
Dadime	1579	38.0583	5.37433	PRECIP	2009	10	09:00	0	0	0	0	0	2.1	0	9.7	10.8	21.8	6.8	0	0	0	0	0	0	0	0	0	0	3	0	2.7	0	0	24.5	12.5	0	0	0	31
Dadime	1579	38.0583	5.37433	PRECIP	2009	11	09:00	0	0	2.1	14.2	0	6.3	0	0	0	0	0	0	0	1.7	0	0	0	0	0	0	0	0	0	0	0	0	0	1.6	5.2	0		30
Dadime	1579	38.0583	5.37433	PRECIP	2009	12	09:00	0	0	0	0	0	0	0	0	0	8.5	10.7	21.8	0	0	0	0	0	0	0	0	0	0	0	0	0	0	0	0	0	3.7	0	31
Dadime	1579	38.0583	5.37433	PRECIP	2010	01	09:00	3.2	4.7	0	0	0	0	7.4	0	0	0	0	0	0	0	0	0	0	6.8	5.7	0	0	0	0	0	0	0	0	0	0	0	0	31
Dadime	1579	38.0583	5.37433	PRECIP	2010	02	09:00	0	0	0	0	0	0	0	0	0	0	0	0	0	0	0	0	0	3.5	0	0	0	4.7	6.5	0	8.8	36.7	24.4	18.8				28
Dadime	1579	38.0583	5.37433	PRECIP	2010	03	09:00	0	0	10.8	0	58.9	2.7	0	0	0	0	0	0	0	0	0	0	0	0	0	0	0	0	0	60.7	16.8	48.5	24.7	56.9	22.8	0	0	31
Dadime	1579	38.0583	5.37433	PRECIP	2010	04	09:00	0	0	0	0	0	0	0	0	0	0	0	22.5	36.5	0	0	24.5	0	0	0	18.5	10.5	0	0	0	12.5	14.5	16.4	4.5	16.5	5.2		30
Dadime	1579	38.0583	5.37433	PRECIP	2010	05	09:00	0	0	0	0	0	4.5	6.7	12.6	38.5	0	28.8	8.6	0	13.8	6.5	3.7	0	0	7.8	0	0	0	8.2	35.5	26.8	0	0	0	0	0	0	31
Dadime	1579	38.0583	5.37433	PRECIP	2010	06	09:00	4.5	3.8	0	0	0	0	0	0	0	0	0	0	0	0	0	0	0	0	0	0	0	0	0	0	0	0	0	0	0	0		30
Dadime	1579	38.0583	5.37433	PRECIP	2010	10	09:00	0	0	0	0	0	0	0	2.6	0	0	0	2.7	0	0	3.7	0	8.5	0	0	0	4.7	6.5	0	0	0	6.2	0	4.8	2.6	0	0	31
Dadime	1579	38.0583	5.37433	PRECIP	2010	11	09:00	0	0	0	0	0	0	0	0	0	0	0	0	0	0	0	0	0	0	0	0	2.4	4.7	1.7	0	0	0	0	0	0	0		30
Dadime	1579	38.0583	5.37433	PRECIP	2010	12	09:00	0	0	0	0	0	0	0	0	0	0	0	0	0	0	0	0	0	0	0	0	0	0	0	0	0	3.7	4.4	0	0	0	0	31
Dadime	1579	38.0583	5.37433	PRECIP	2011	01	09:00	0	0	0	0	0	0	0	0	0	0	0	0	0	0	0	0	0	0	0	0	0	0	0	0	0	0	0	0	0	0	0	31
Dadime	1579	38.0583	5.37433	PRECIP	2011	02	09:00	0	0	0	0	0	0	0	0	0	0	0	0	0	0	5.7	0	8.6	0	0	3.7	0	2.8	0	0	0	0	0	0				28
Dadime	1579	38.0583	5.37433	PRECIP	2011	03	09:00	0	0	0	0	0	2.6	0	0	3.7	0	0	0	0	0	0	0	0	0	0	0	0	0	0	0	0	0	0	0	0	0	0	31
Dadime	1579	38.0583	5.37433	PRECIP	2011	04	09:00	0	0	0	0	0	0	0	0	0	0	0	0	0	0	0	0	0	0	0	0	0	0	0	0	0	2.7	7.8	6.4	5.5	0		30
Dadime	1579	38.0583	5.37433	PRECIP	2011	05	09:00	4.6	2.7	18.5	62.8	0	5.5	20.5	32.7	68.7	0	0	0	4.7	2.6	0	0	0	3.5	0	0	8.7	0	0	0	0	0	0	0	0	0	0	31
Dadime	1579	38.0583	5.37433	PRECIP	2011	10	09:00	0	0	0	0	0	7.5	0	8.5	0	0	0	0	17.4	0	0	30	36.7	40.5	0	0	0	0	0	0	0	0	0	18.8	8.6	0	0	31
Dadime	1579	38.0583	5.37433	PRECIP	2011	11	09:00	0	0	0	0	0	0	0	0	2.8	0	0	6.8	0	0	4.5	8.8	12.9	0	0	0	7.8	0	0	9.8	0	14.5	0	5.5	15.8	68.5		30
Dadime	1579	38.0583	5.37433	PRECIP	2012	02	09:00	34.7	33.2	34.5	33.6	31.5	31.5	32	32.2	32.2	32	32.9	33.1	33.3	34	33.6	33.5	34.2	35	34.8	33.6	34	33	32.7	32	32.3	33.6	33	33	34.6			29
Dadime	1579	38.0583	5.37433	PRECIP	2012	05	09:00	6.8	0	8.5	14.8	4.8	0	2.8	10.5	0	0	5.8	7.5	0	0	0	0	12.8	20.5	0	0	15.5	45.5	0	0	8.8	0	0	0	7.8	6.8	0	31
Dadime	1579	38.0583	5.37433	PRECIP	2012	10	09:00	0	0	0	0	0	0	0	0	0	2.5	0	7.9	0	6.5	4.8	0	8.8	0	0	15.5	20.8	0	0	30.8	0	0	18.5	12.9	16.8	14.5	15.5	31
Dadime	1579	38.0583	5.37433	PRECIP	2012	12	09:00	0	0	0	0	0	0	0	0	0	0	0	0	0	0	0	0	0	0	0	0	0	0	7.5	0	0	0	0	0	0	0	0	31
Dadime	1579	38.0583	5.37433	PRECIP	2013	02	09:00	0	0	0	0	0	0	0	0	0	0	0	0	0	0	0	0	0	0	0	0	0	0	0	0	0	0	0	0				28
Dadime	1579	38.0583	5.37433	PRECIP	2013	03	09:00	0	0	0	0	0	5.5	0	0	10.5	0	0	13.8	0	0	18.8	0	25.8	8.5	0	38.5	12.5	0	46.8	0	30.7	0	35.5	0	20.7	15.5	6.5	31
Dadime	1579	38.0583	5.37433	PRECIP	2013	04	09:00	12.5	6.7	0	0	8.5	4.5	0	0	15.5	10.5	0	0	18.5	13.5	0	0	40.5	24.5	0	0	6.5	7.5	0	14.8	16.7	0	4.2	3.5	0	8.7		30
Dadime	1579	38.0583	5.37433	PRECIP	2013	05	09:00	25.5	6.7	2.5	0	0	35.5	10.5	0	0	38.5	8.7	4.7	0	0	16.5	12.5	0	0	0	0	0	0	0	0	7.5	0	5.5	0	0	0	0	31
Dadime	1579	38.0583	5.37433	PRECIP	2013	06	09:00	0	0	0	0	0	0	0	0	0	0	0	0	0	0	0	0	6.5	8.5	0	0	0	0	0	0	0	0	0	0	0	0		30
Dadime	1579	38.0583	5.37433	PRECIP	2013	09	09:00	0	0	0	0	0	0	0	8.5	4.5	0	12.5	6.8	3.8	0	13.8	5.5	0	6.8	0	10.8	0	0	0	0	0	0	6.5	0	0	0		30
Dadime	1579	38.0583	5.37433	PRECIP	2013	10	09:00	45.5	20.8	12.5	6.9	0	18.5	4.8	16.5	25.5	10.8	38.5	5.5	0	30.5	7.8	0	0	0	0	0	0	0	0	0	0	0	0	0	0	0	0	31
Dadime	1579	38.0583	5.37433	PRECIP	2014	01	09:00	0	0		0	0	0	0	0	0	0	0	0	0	0	0	0	0	0	0	0	0	0	0	0	0	0	0	0	0	0	0	30
Dadime	1579	38.0583	5.37433	PRECIP	2014	02	09:00	0	0		0	0	0	0	0	0	0	0	0	0	0	0	0	0	0	0	0	0	0	0	0	0	0	0	0				27
Dadime	1579	38.0583	5.37433	PRECIP	2014	03	09:00	0	0		0	0	0	0	0	0	0	0	0	0	10.5	35.5	18.8	0	0	0	0	3.5	0	0	8.8	38.5	38.6	20.5	30.8	18.5	0	10.9	30
Dadime	1579	38.0583	5.37433	PRECIP	2014	04	09:00	10.7	0	16.7	25.5	0	0	0	20.7	0	8.5	5.5	0	8.8	10.7	6.7	12.5	4.5	0	0	0	0	0	0	5.5	9.7	15.7	18.5	38.5	16.7	12.5		30
Dadime	1579	38.0583	5.37433	PRECIP	2014	05	09:00	0	0		12.8	38.8	20.6	10.5	0	8.5	4.8	0	0	0	6.5	15.5	0	14.8	26.5	9.8	30.8	0	18.5	12.5	7.5	0	0	0	0	0	0	0	30
Dadime	1579	38.0583	5.37433	PRECIP	2014	06	09:00	0	0	0	0	0	0	0	0	0	0	0	0	0	0	0	0	0	0	0	0	0	0	0	0	0	0	0	0	0	0		30
Dadime	1579	38.0583	5.37433	PRECIP	2014	07	09:00	0	0		0	0	0	0	0	0	0	0	0	0	0	0	0	0	0	0	0	0	0	0	0	0	0	0	0	0	0	0	30
Dadime	1579	38.0583	5.37433	PRECIP	2014	08	09:00	0	0		0	0	8.5	0	0	10.7	0	0	6.5	0	0	0	5.5	0	0	0	4.5	0	0	0	0	0	0	3.7	0	0	0	0	30
Dadime	1579	38.0583	5.37433	PRECIP	2014	09	09:00	0	12.5	0	6.5	0	0	0	0	7.5	0	0	15.5	0	0	16.5	0	18.7	0	0	9.5	0	0	0	10.5	0	0	0	6.7	0	0		30
Dadime	1579	38.0583	5.37433	PRECIP	2014	10	09:00	5.5	0		0	0	10.5	4.5	0	12.7	0	0	0	0	16.5	9.5	0	20.7	6.7	0	5.7	0	25.5	0	35.5	0	0	0	0	0	0	0	30
Dadime	1579	38.0583	5.37433	PRECIP	2014	11	09:00	0	0	14.5	0	0	0	18.5	0	0	15.5	5.5	0	38.5	39.5	19.5	0	0	8.7	0	28.5	0	0	19.8	0	0	30.5	8.5	0	8.5	0		30
Dadime	1579	38.0583	5.37433	PRECIP	2014	12	09:00	0	0		0	0	0	0	0	0	0	0	0	0	0	0	0	0	0	0	0	0	0	0	0	0	0	0	0	0	0	0	30
Dadime	1579	38.0583	5.37433	PRECIP	2015	01	09:00	0	0	0	0	0	0	0	0	0	0	0	0	0	0	0	0	0	0	0	0	0	0	0	0	0	0	0	0	0	0	0	31
Dadime	1579	38.0583	5.37433	PRECIP	2015	02	09:00	0	0	0	0	0	0	0	0	0	0	0	0	0	0	0	0	0	0	0	0	0	0	0	0	0	0	0	0				28
Dadime	1579	38.0583	5.37433	PRECIP	2015	03	09:00	0	0	0	0	0	0	0	0	0	0	0	0	0	1.3	5.7	0	3	0	0	0	0	10.8	0	0	0	2.5	1.5	0	0	3.3	5.2	31
Dadime	1579	38.0583	5.37433	PRECIP	2015	04	09:00	3.4	5.6	2.4	5.7	6.7	9.5	0	2.3	0	0	10.4	0	0	0	4.3	7.5	6.4	8.5	5.3	0	0	0	3.5	2	4.2	0	0	5.1	0	0		30
Dadime	1579	38.0583	5.37433	PRECIP	2015	05	09:00	10.5	0	0	34.6	0	0	10	0	0	0	0	0	0	0	0	0	0	0	0	0	0	0	0	24.6	14.4	14.7	8.5	0	0	9.2	6.3	31
Dadime	1579	38.0583	5.37433	PRECIP	2015	07	09:00	0	0	0	0	0	0	0	0	0	0	0	0	0	0	0	0	0	0	0	0	0	0	0	0	0	0	0	0	0	0	0	31
Dadime	1579	38.0583	5.37433	PRECIP	2015	08	09:00	0	0	0	0	0	0	0	0	0	0	0	0	0	0	0	0	0	0	0	0	0	0	0	0	0	0	0	0	0	0	0	31
Dadime	1579	38.0583	5.37433	PRECIP	2015	09	09:00	0	0	0	0	0	0	0	0	0	0	0	0	0	0	0	0	0	0	0	0	0	0	0	0	0	0	0	0	0	0		30
Dadime	1579	38.0583	5.37433	PRECIP	2015	10	09:00	0	0	0	0	0	6.5	0	0	0	0	5.4	4.5	0	0	8.2	4.3	20.5	2.5	5.2	4	3.8	14.5	4.7	3.4	20.2	0	0	0	0	0	0	31
Dadime	1579	38.0583	5.37433	PRECIP	2016	03	09:00	0	0	0	0	0	0	0	0	0	0	0	0	0	0	0	0	0	0	0	0	0	0	0	0	8.7	5.5	10.4	7.5	0	0	0	31
Dadime	1579	38.0583	5.37433	PRECIP	2016	04	09:00	8.6	7.4	0	4.7	26.8	0	0	10.2	0	8.4	46.8	0	0	0	7.8	10.9	11.2	10.2	9.4	8.4	10.3	9.5	8.3	7.2	5.7	7.4	10.2	8.6	6.7	10.4		30
Dadime	1579	38.0583	5.37433	PRECIP	2016	07	09:00	0	0	0	0	0	0	0	0	0	0	0	0	0	0	0	0	0	0	0	0	0	0	0	0	0	0	0	0	0	0	0	31
Dadime	1579	38.0583	5.37433	PRECIP	2016	08	09:00	0	0	0	0	0	0	0	0	0	0	0	0	0	0	0	0	0	0	0	0	0	0	0	0	0	0	0	0	0	0	0	31
Dadime	1579	38.0583	5.37433	PRECIP	2016	09	09:00	0	0	0	0	0	0	0	0	0	0	0	0	0	0	0	0	0	0	0	0	0	0	2.4	0	3.2	0	0	0	0	0		30
Dadime	1579	38.0583	5.37433	PRECIP	2016	10	09:00	0	0	0	0	0	0	0	0	0	0	0	0	4.5	0	3.2	5.4	0	0	0	0	0	0	0	0	0	0	0	0	0	0	0	31
Dadime	1579	38.0583	5.37433	PRECIP	2017	01	09:00	0	0	0	0	0	0	0	0	0	0	0	0	0	0	0	0	0	0	0	0	0	0	0	0	0	0	0	0	0	0	0	31
Dadime	1579	38.0583	5.37433	PRECIP	2017	02	09:00	0	0	0	0	0	0	0	0	0	0	0	0	0	0	0	0	0	0	0	0	0	0	0	0	0	0	0	0				28
Dadime	1579	38.0583	5.37433	PRECIP	2017	05	09:00	0	0	0	0	0	0	0	0	0	0	0	0	0	0	0	5.3	4.5	7.5	8.7	0	0	5.3	6.5	0	0	0	0	0	0	0	0	31
Dadime	1579	38.0583	5.37433	PRECIP	2017	06	09:00	0	0	0	0	0	0	0	0	0	0	0	0	0	0	0	0	0	0	0	0	0	0	0	0	0	0	0	0	0	0		30
Dadime	1579	38.0583	5.37433	PRECIP	2017	07	09:00	0	0	0	0	0	0	0	0	0	0	0	0	0	0	0	0	0	0	0	0	0	0	0	0	0	0	0	0	0	0	0	31
Dadime	1579	38.0583	5.37433	PRECIP	2017	08	09:00	0	0	0	0	0	0	0	0	0	0	0	0	0	0	0	0	0	0	0	0	0	0	0	0	0	0	0	0	0	0	0	31
Dadime	1579	38.0583	5.37433	PRECIP	2017	09	09:00	0	0	5.2	0	0	0	0	0	0	7.2	4.3	5.2	0	0	0	0	0	0	0	0	0	5.7	6.3	0	0	4.2	6.5	9.4	7.2	6.4		30
Dadime	1579	38.0583	5.37433	PRECIP	2017	11	09:00	0	0	0	0	0	0	0	0	0	0	0	0	0	0	0	0	0	0	0	0	0	0	0	0	0	0	0	0	0	0		30
Dadime	1579	38.0583	5.37433	PRECIP	2018	01	09:00	0	0	0	0	0	0	0	0	0	0	0	0	0	0	0	0	0	0	0	2.4	3.5	0	0	3.6	4.5	3.4	2.5	2.3	4.2	2.2	2.3	31
Dadime	1579	38.0583	5.37433	PRECIP	2018	04	09:00	0	0	0	0	0	0	0	0	0	0	0	3.4	2.5	5.5	3.6	3.2	0	0	0	0	4.3	3.2	3.5	2.5	2.3	4.2	5.3	2.5	4.3	4.4		30
Dadime	1579	38.0583	5.37433	PRECIP	2018	05	09:00	0	0	0	0	0	0	0	0	0	0	0	0	0	0	0	0	0	0	0	0	0	0	0	0	0	0	0	0	0	0	0	31
Dibluq	1488	38.2803	4.09222	PRECIP	2008	04	09:00	0	0	0	0	0	0	0	0	0	0	0	0	18	0	0	0.8	3.4	0	0	0	0.5	11.5	0	5	29.6	0	0	0	0	0
Dibluq	1488	38.2803	4.09222	PRECIP	2008	05	09:00	0	0	2.3	0	0	0	0	0	0	0	0.5	12	0	0	0	0	0	0	0	0	0	0	0	0	0	0	0	0	0	0	0
Dibluq	1488	38.2803	4.09222	PRECIP	2008	06	09:00	0	0	0	0	0	0	0	0	0	0	0	0	0	0	0	0	5	0	0	0	0	0	0	0	0	0	0	0	0	0
Dibluq	1488	38.2803	4.09222	PRECIP	2008	07	09:00	0	0	0	0	0	0	0	0	0	0	0	1.1	0	0	0	0	0	0	0	0	0	0	0	0	0	0	0	0	0	0	0
Dibluq	1488	38.2803	4.09222	PRECIP	2008	08	09:00	0	0	0	0	0	0	0	0	0	2.4	0	0	0.7	0	0	0	0	0	0	0	0	0	0	0	0	0	0	0	0	0	0
Dibluq	1488	38.2803	4.09222	PRECIP	2008	09	09:00	0	0	0	0	0	0	0	2.8	0	0	0	0	0	0	0	0	0	0	0	0	0	0	0	0	0	0	0	0	0	3.6
Dibluq	1488	38.2803	4.09222	PRECIP	2008	10	09:00	15	0	0	0	0	0	3.1	0	0	6.5	8.2	12.5	60.5	8.5	2.8	0	0	0	0	20	1.5	50.5	0	8.5	2.5	10	11	5	10.5	0	0
Dibluq	1488	38.2803	4.09222	PRECIP	2008	11	09:00	0	0.4	3.2	9	10.5	40	6	6.2	0	0	0	0	0	0	0	0	0	0	0	0	0	0	0	0	0	0	0	0	0	0
Dibluq	1488	38.2803	4.09222	PRECIP	2008	12	09:00	0	0	0	0	0	0	0	0	0	0	0	0	0	0	0	0	0	0	0	0	0	0	0	0	0	0	0	0	0	0	0
Dibluq	1488	38.2803	4.09222	PRECIP	2009	01	09:00	0	0	0	0	0	0	0	0	0	0	0	0	0	0	0	0	0	0	0	0	0	0	22.5	0	0	3	0	0	0	0	0
Dibluq	1488	38.2803	4.09222	PRECIP	2009	02	09:00	0	0	0	0	0	0	0	0	0	0	0	0	0.6	0	0	0	0	0	0	0	0	0	0	0	0	3.6	0	0
Dibluq	1488	38.2803	4.09222	PRECIP	2009	03	09:00	0	0	0	0	0	0	0	0	0	0	0	0	0	0	0	0	0	0	0	0	0	0	0	3.2	0.5	4.2	0	0	1.2	0	48
Dibluq	1488	38.2803	4.09222	PRECIP	2009	04	09:00	5.5	0.5	0	0.8	15.6	9.6	1	0	0	0.8	0	12.5	0	10	0	0	0	0	0	0	0	5.7	0	0	0	0	0	0	0	0
Dibluq	1488	38.2803	4.09222	PRECIP	2009	05	09:00	1	0	0	0	0.5	1.2	0	0	3.5	0	0	8.2	0	0	0	6.6	0	0	0	4.6	0	0	0	0	0	0	0	2.4	0	0	0
Dibluq	1488	38.2803	4.09222	PRECIP	2009	06	09:00	0	0	0	0	0	0	0	0	0	0	0	0	0	0	0	0	0	0	0	0	0	0	0	0	0	0	0	0	0	0
Dibluq	1488	38.2803	4.09222	PRECIP	2009	07	09:00	0	0	0	0	0	0	0	0	0	0	0	0	0	0	0	0	0	0	0	0	0	0	0	0	0	0	0	0	0	0	0
Dibluq	1488	38.2803	4.09222	PRECIP	2009	08	09:00	0	0	0	0	0	0	0	0	0	0	0	0	0	0	0	0	0	0	0	0	0	0	0	0	0	0	0	0	0	0	0
Dibluq	1488	38.2803	4.09222	PRECIP	2009	09	09:00	0	0	0	0	0	0	0	0	0	0	0	0	0	0	15	6	8	0	0	7	0	0	3.5	0	0	0	0	0	0	0
Dibluq	1488	38.2803	4.09222	PRECIP	2009	10	09:00	0	5.2	0	0	27.5	0	0	0	0	0	0	0	0	0	2	0	0	0	23.5	3.5	5.5	5	0	9.5	0	13.5	0	0	0	0	0
Dibluq	1488	38.2803	4.09222	PRECIP	2009	11	09:00	0	0	10.3	0	1.6	0	0	0	0	0	0	0	0	0	2	0	0	0	0	0	0	0	0	0	0	0	0	0	2	0
Dibluq	1488	38.2803	4.09222	PRECIP	2009	12	09:00	0	0	0	0	0	0	0	0	0	0	0	20	9	0	0	0	0	0	0	0	0	0	0	0	0	0	3.7	0	0	3.3	10.2
Dibluq	1488	38.2803	4.09222	PRECIP	2010	01	09:00	28	16	0	0	0	0	0	0	0	0	0	0	0	0	0	0	0	0	0	0	0	0	0	0	0	0	0	0	0	0	0
Dibluq	1488	38.2803	4.09222	PRECIP	2010	02	09:00	0	0	0	0	0	7.2	0	0	0	0	0	0	0	0	0	0	0	0	0	0	0	0	0	0	0	0	30.6	6
Dibluq	1488	38.2803	4.09222	PRECIP	2010	03	09:00	0	48.2	0	0	0	19.5	0	0	0	0	0	0	0	0	0	0	0	0	0	48	2.4	0	0	0	0	20	8	0	0	0	0
Dibluq	1488	38.2803	4.09222	PRECIP	2010	04	09:00	3	0	0	0	10	0	0	0	0	0	10.5	20.5	26	10	0	0	0	0	0	0	0	14.3	20	0	0	0	8.5	0	6	0
Dibluq	1488	38.2803	4.09222	PRECIP	2010	05	09:00	0	0	0.6	0	0	0	17	0	0	40	0	0	0	0	0	4	0	0	0	0	0	0	2.8	0	0	0	0	0	0	0	0
Dibluq	1488	38.2803	4.09222	PRECIP	2010	06	09:00	0	0	0	0	0	0	0	0	0	0	0	0	0	0	0	0	0	0	0	0	0	0	0	0	0	0	0	0	0	0
Dibluq	1488	38.2803	4.09222	PRECIP	2010	07	09:00	0	0	0	0	0	0	0	0	0	0	0	0	0	0	0	0	0	0	0	0	0	0	0	0	0	0	0	0	0	0	0
Dibluq	1488	38.2803	4.09222	PRECIP	2010	08	09:00	0	0	0	0	0	0	0	0	0	0	0	0	0	0	0	0	0	0	0	0	0	0	0	0	0	0	0	0	0	0	0
Dibluq	1488	38.2803	4.09222	PRECIP	2010	09	09:00	0	0	0	0	0	0	0	0	0	0	0	0	0	0	0	0	0	0	0	0	0	0	0	0	0	0	0	0	0	0
Dibluq	1488	38.2803	4.09222	PRECIP	2010	10	09:00	0	0	0	1.5	0	0	0	0	0	0	18.3	0	0	0	0	3.7	19.8	0	0	0	0	4	0	4.3	0	0	6	36	0	0	0
Dibluq	1488	38.2803	4.09222	PRECIP	2010	11	09:00	0	0	0	0	0	0	0	0	0	0	0	0	0	0	0	0	0	0	0	0	0	0	0	0	0	0	0	0	0	0
Dibluq	1488	38.2803	4.09222	PRECIP	2010	12	09:00	0	0	0	0	0	0	0	0	0	0	0	0	0	0	0	0	0	0	0	0	0	0	0	0	0	0	0	0	0	0	0
Dibluq	1488	38.2803	4.09222	PRECIP	2011	01	09:00	0	0	0	0	0	0	0	0	0	0	0	0	0	0	0	0	0	0	0	0	0	0	0	0	0	0	0	0	0	0	0
Dibluq	1488	38.2803	4.09222	PRECIP	2011	02	09:00	0	0	0	0	0	0	0	0	0	0	0	0	0	0	0	0	0	0	0	0	0	0	0	0	0	0	0	0
Dibluq	1488	38.2803	4.09222	PRECIP	2011	03	09:00	0	0	0	0	0	0	0	0	0	0	0	0	0	0	0	0	0	0	0	0	0	0	0	0	0	0	0	0	0	0	0
Dibluq	1488	38.2803	4.09222	PRECIP	2011	04	09:00	28.8	0	0	0	0	0	0	0	0	0	0	0	17.8	2.4	0	0	7.6	0	2.2	0	0	0	10	15	21.2	0	27	0	0	0
Dibluq	1488	38.2803	4.09222	PRECIP	2011	05	09:00	0	0	0	9.2	1.4	0	6.2	0	0	0	0	0	0	0	0	0	4.2	0	0	0	0	0	0	0	0	0	0	0	0	0	0
Dibluq	1488	38.2803	4.09222	PRECIP	2011	06	09:00	0	0	0	0	0	0	0	0	25.3	0	0	0	0	0	0	0	0	0	0	0	0	0	0	0	0	0	0	0	0	0
Dibluq	1488	38.2803	4.09222	PRECIP	2011	07	09:00	0	0	0	0	0	0	0	0	0	0	0	0	0	0	0	0	0	0	0	0	0	0	0	0	0	0	0	0	0	0	0
Dibluq	1488	38.2803	4.09222	PRECIP	2011	08	09:00	0	0	0	0	0	0	0	0	0	0	0	0	0	0	0	0	0	0	0	0	0	0	0	0	0	0	0	0	0	0	0
Dibluq	1488	38.2803	4.09222	PRECIP	2011	09	09:00	0	0	0	0	0	0	0	0	0	0	0	0	0	0	0	0	0	0	0	0	0	0	0	0	0	0	0	0	0	0
Dibluq	1488	38.2803	4.09222	PRECIP	2011	10	09:00	0	0	21	0	20	0	0	0	0	0	4.3	0	0	20	22.5	0	20	0	0	0	0	0	0	0	0	0	0	42.5	0	15.5	12.2
Dibluq	1488	38.2803	4.09222	PRECIP	2011	11	09:00	15	0	52	57.6	15	38	0	7	8.2	0	16.6	0	0	0	0	0	0	0	0	0	0	7.2	0	3	0	2.5	0	7.5	46	27.4
Dibluq	1488	38.2803	4.09222	PRECIP	2011	12	09:00	0	0	0	0	0	0	0	0	0	0	0	0	0	0	0	0	0	0	0	0	0	0	0	0	0	0	0	0	0	0	0
Dibluq	1488	38.2803	4.09222	PRECIP	2012	12	09:00	0	0	0	0	0	0	24.3	0	0	0	0	0	0	0	0	0	0	2.6	0	0	0	0	0	0	0	0	0	0	0	0	0
Dibluq	1488	38.2803	4.09222	PRECIP	2013	01	09:00	0	0	0	0	0	0	22	1.5	0	0	0	0	0	0	0	0	0	0	0	0	0	0	0	0	0	0	0	0	0	7	0
Dibluq	1488	38.2803	4.09222	PRECIP	2013	03	09:00	0	0	0	0	0	0	0	0	0	0	0	0	0	0	1.3	0	0	0	5.6	0	17	0	0	0	27	2.5	0	30	7	18	0
Dibluq	1488	38.2803	4.09222	PRECIP	2013	04	09:00	0	37	0	0	17	0	0	0	0	4.5	42	0	0	0	0	0	0	0	0	0	10	0	0	0	0	0	0	6	0	0
Dibluq	1488	38.2803	4.09222	PRECIP	2013	05	09:00	0	0	0	0	0	0	4.5	0	0	0	0	0	0	0	0	0	0	0	0	0	0	0	0	0	0	0	0	0	0	0	0
Dibluq	1488	38.2803	4.09222	PRECIP	2013	06	09:00	0	0	0	0	0	0	0	0	0	0	0	0	0	0	0	0	0	0	0	0	0	0	0	0	0	0	0	0	0	0
Dibluq	1488	38.2803	4.09222	PRECIP	2013	07	09:00	0	0	0	0	0	0	0	0	0	0	0	0	0	0	0	0	0	0	0	0	0	0	0	0	0	0	0	0	4.5	0	0
Dibluq	1488	38.2803	4.09222	PRECIP	2013	08	09:00	0	0	0	0	0	0	0	0	0	0	0	0	2.5	0	0	0	0	0	0	3.5	0	0	0	0	0	0	0	0	0	0	0
Dibluq	1488	38.2803	4.09222	PRECIP	2013	09	09:00	0	0	0	0	0	0	0	0	0	0	0	0	0	0	0	2.6	11.5	0	0	0	0	0	0	0	0	0	12.6	2.3	0	0
Dibluq	1488	38.2803	4.09222	PRECIP	2013	10	09:00	0	0	0	0	0	0	0	0	0	0	14	2	0	0	0	0	0	0	0	0	0	0	2.7	12	21.5	0	2.5	0	0	0	0
Dibluq	1488	38.2803	4.09222	PRECIP	2014	01	09:00	0	0		0	0	0	0	0	0	0	0	0	0	0	0	0	0	0	0	0	0	0	0	0	0	0	0	0	0	0	0
Dibluq	1488	38.2803	4.09222	PRECIP	2014	02	09:00	0	0		0	0	0	29.2	29	4.3	0	0	0	0	0	0	0	0	0	0	0	0	0	0	0	0	0	0	0
Dibluq	1488	38.2803	4.09222	PRECIP	2014	03	09:00	0	0		0	0	0	0	0	0	0	0	0	30	9	10	32	0	0	0	0	0	0	0	0	0	20	0	0	0	0	20
Dibluq	1488	38.2803	4.09222	PRECIP	2014	04	09:00	0	0	0	0	0	6.6	0	0	0	0	0	0	0	0	0	4	0	0	0	0	0	0	0	0	0	0	2.5	15	2	6
Dibluq	1488	38.2803	4.09222	PRECIP	2014	06	09:00	0	0	0	0	0	0	0	0	0	0	0	0	0	0	0	0	0	0	0	0	0	0	0	0	0	0	0	0	0	0
Dibluq	1488	38.2803	4.09222	PRECIP	2014	07	09:00	0	0		0	0	0	0	0	0	0	0	0	0	0	0	0	0	0	0	0	0	0	0	0	0	0	0	0	0	0	0
Dibluq	1488	38.2803	4.09222	PRECIP	2014	09	09:00	0	0	0	0	0	0	0	0	0	0	0	0	0	0	0	0	0	0	0	2.8	0	0	0	0	0	0	0	0	0	0
Dibluq	1488	38.2803	4.09222	PRECIP	2014	11	09:00	0	0	0	0	0	0	0	4.5	17.5	0	0	0	0	0	0	0	0	0	0	0	0	0	16.6	11	13	9.7	0	0	0	0
Dibluq	1488	38.2803	4.09222	PRECIP	2014	12	09:00	4.3	12.6		0	0	0	0	0	0	0	0	0	0	0	0	0	0	0	0	0	0	0	0	0	0	0	0	0	0	0	0
Dibluq	1488	38.2803	4.09222	PRECIP	2015	01	09:00	0	0	0	0	0	0	0	0	0	0	0	0	0	0	0	0	0	0	0	0	0	0	0	0	0	0	0	0	0	0	0
Dibluq	1488	38.2803	4.09222	PRECIP	2015	02	09:00	0	0	0	0	0	0	0	0	0	0	0	0	0	0	0	0	0	0	0	0	0	0	0	0	0	0	0	0
Dibluq	1488	38.2803	4.09222	PRECIP	2015	03	09:00	0	0	0	0	0	0	0	0	0	0	0	0	0	0	0	0	0	0	0	0	0	27.6	17.5	0	0	7	0	0	0	0	0
Dibluq	1488	38.2803	4.09222	PRECIP	2015	04	09:00	0	11	0	0	0	16	30	0	0	0	0	0	2	7	11.7	8.6	0	0	0	6	7.6	40	0	0	20	24.6	46	16	8.4	0
Dibluq	1488	38.2803	4.09222	PRECIP	2015	05	09:00	6	32.2	0	0	0	0	7	0	12.5	10	0	0	7.3	0	10.3	0	0	0	0	0	0	0	0	0	0	0	0	0	0	0	0
Dibluq	1488	38.2803	4.09222	PRECIP	2015	07	09:00	0	0	0	0	0	0	0	0	0	0	0	0	0	0	0	0	0	0	0	0	0	0	0	0	0	0	0	0	0	0	0
Dibluq	1488	38.2803	4.09222	PRECIP	2015	08	09:00	0	0	0	0	0	0	4.2	2.3	0	0	0	0	0	1.8	11.8	3.4	1.8	2.6	13.8	0	13.8	0	0	7.4	8.2	0	4.2	0	6.4	12.7	0
Dibluq	1488	38.2803	4.09222	PRECIP	2015	09	09:00	13.6	0	0	0	7.8	9.2	7.4	13.6	0	0	0	22.8	3.6	0	7.4	0	0	18.4	6.6	4.3	0	0	18.2	14.7	24.6	22.7	12.6	8.6	16.2	0
Dibluq	1488	38.2803	4.09222	PRECIP	2015	10	09:00	20	0	0	12.2	0	0	0	0	0	0	0	5.3	0	0	0	0	0	12.5	5.6	0	7	3.2	18.5	5.7	0	0	0	0	20.5	7	4
Dibluq	1488	38.2803	4.09222	PRECIP	2016	01	09:00	0	0	0	0	0	0	0	0	0	0	0	0	0	0	0	0	0	0	0	0	0	0	0	0	0	0	0	0	0	0	0
Dibluq	1488	38.2803	4.09222	PRECIP	2016	02	09:00	0	0	0	0	0	0	0	0	2.3	0	0	0	0	0	0	0	0	0	0	0	0	0	0	0	0	0	0	0	0
Dibluq	1488	38.2803	4.09222	PRECIP	2016	03	09:00	0	0	0	0	0	0	13.8	0	12.8	0	0	0	0	0	0	0	0	0	0	0	0	0	0	0	0	0	0	0	0	0	0
Dibluq	1488	38.2803	4.09222	PRECIP	2016	04	09:00	0	0	0	0	0	0	0	0	40.6	10	0	5	3.4	0	0	0	2.5	0	74.9	0	0	0	0	0	7.4	0	25	8.5	54.3	9.4
Dibluq	1488	38.2803	4.09222	PRECIP	2016	05	09:00	5	28	4.6	0	3.2	0	0	0	0	0	0	0	0	0	0	0	0	0	0	0	0	0	0	0	0	0	0	0	0	0	0
Dibluq	1488	38.2803	4.09222	PRECIP	2016	06	09:00	0	0	0	0	0	0	0	0	0	0	0	0	0	0	0	0	0	0	0	0	0	0	0	0	0	0	0	0	0	0
Dibluq	1488	38.2803	4.09222	PRECIP	2016	07	09:00	0	0	0	0	0	0	0	0	0	0	0	0	0	0	0	0	0	0	0	0	0	0	0	0	0	0	0	0	0	0
Dibluq	1488	38.2803	4.09222	PRECIP	2016	08	09:00	0	0	0	0	0	0	0	0	0	0	0	0	0	0	0	0	0	0	0	0	0	0	0	0	0	0	0	0	0	0	0
Dibluq	1488	38.2803	4.09222	PRECIP	2016	09	09:00	0	0	0	0	0	0	0	0	0	0	0	0	0	0	0	0	0	0	0	0	0	0	0	0	0	2.6	0	0	0	0
Dibluq	1488	38.2803	4.09222	PRECIP	2016	10	09:00	0	0	0	0	0	0	0	0	0	0	0	3	0	0	0	0	0	0	0	0	0	0	0	0	0	0	0	10.6	0	0	0
Dibluq	1488	38.2803	4.09222	PRECIP	2017	01	09:00	0	0	0	0	0	0	0	0	0	0	0	0	0	0	0	0	0	0	0	0	0	0	0	0	0	0	0	0	0	0	0
Dibluq	1488	38.2803	4.09222	PRECIP	2017	02	09:00	0	0	0	0	0	0	0	0	0	0	0	0	0	0	0	0	0	24	0	0	0	0	0	0	28.5	0	4.5	0
Dibluq	1488	38.2803	4.09222	PRECIP	2017	03	09:00	0	0	0	0	0	0	0	0	0	0	0	0	0	0	0	0	0	0	0	0	0	0	0	0	0	24	0	0	0	0	0
Dibluq	1488	38.2803	4.09222	PRECIP	2017	04	09:00	0	0	0	0	0	0	0	0	0	0	0	0	0	0	0	0	0	0	0	0	0	6.4	3.7	0	0	0	0	0	12.6	18.3
Dibluq	1488	38.2803	4.09222	PRECIP	2017	05	09:00	6.3	0	8.5	0	4.2	0	0	0	0	0	0	0	0	0	0	0	0	0	0	0	0	0	0	0	0	0	0	7.2	2.3	0	0
Dibluq	1488	38.2803	4.09222	PRECIP	2017	06	09:00	0	0	0	0	0	0	0	0	0	0	0	0	0	1	0	0	0	0	0	0	0	0	0	0	0	0	0	0	0	0
Dibluq	1488	38.2803	4.09222	PRECIP	2017	07	09:00	0	0	0	0	0	0	0	0	0	0	0	0	0	0	0	0	0	0	0	0	0	0	0	0	0	0	0	0	0	0	0
Dibluq	1488	38.2803	4.09222	PRECIP	2017	08	09:00	0	0	0	0	0	0	0	0	0	0	0	0	0	0	0	0	0	0	0	0	0	0	0	0	0	0	0	0	0	0	0
Dibluq	1488	38.2803	4.09222	PRECIP	2017	09	09:00	3.4	0	0	0	0	0	0	0	0	0	0	0	0	0	0	0	9.2	0	0	6.8	7	0	0	0	0	0	0	0	0	0
Dibluq	1488	38.2803	4.09222	PRECIP	2017	10	09:00	0	0	0	6.7	0	0	17.7	0	7.8	6.4	7.2	6.2	4.3	0	0	0	8.2	0	32.6	24.2	0	0	0	4.6	12	0	32.6	25	13	10.6	4.2
Dibluq	1488	38.2803	4.09222	PRECIP	2017	11	09:00	4.4	0	0	0	26.4	0	0	0	0	0	0	0	0	0	0	0	0	0	0	0	0	0	0	0	0	0	0	0	0	0
Dibluq	1488	38.2803	4.09222	PRECIP	2018	02	09:00	0	0	0	0	0	0	0	0	0	0	0	0	0	0	0	0	0	2.2	1.3	0	0	0	0	0	2.4	0	18.5	0
Dibluq	1488	38.2803	4.09222	PRECIP	2018	03	09:00	28	34.6	10	3.6	11.7	0	0	0	0	0	0	0	0	23	0	21.4	0	0	0	0	0	0	3.4	5.3	11.2	0	0	0	0	0	0
Dibluq	1488	38.2803	4.09222	PRECIP	2018	05	09:00	0	0	3.4	2.3	0	0	0	0	0	0	0	0	13.7	0	7.5	0	0	6.7	2.4	11.1	0	18.4	0	0	0	0	0	0	0	0	0
Dibluq	1488	38.2803	4.09222	PRECIP	2018	06	09:00	0	0	0	0	0	0	0	0	0	0	0	0	0	0	0	0	0	0	0	0	0	0	0	0	0	0	0	0	0	0
Dibluq	1488	38.2803	4.09222	TMPMAX	2008	04	18:00	27.5	28	28.5	29	28	28.5	29	30	28	28.5	30	28.5	30	28	29	30	28	30	28	30	28	27.5	29	27	28	29	27	28.5	28	29
Dibluq	1488	38.2803	4.09222	TMPMAX	2008	05	18:00	28.5	28	27	28	29	28.5	29	27.5	28	27	29	28	29	30	31	31.5	30	30.5	29	27	28	26	29	27.5	31.5	27.5	28	27	28.5	27	28
Dibluq	1488	38.2803	4.09222	TMPMAX	2008	06	18:00	25	27	29	27	28	28.5	27.5	29	27	25	27	25	24	25	22	25	27	28	26	25	25.5	25	23	24.5	27	25	26	27	29	28
Dibluq	1488	38.2803	4.09222	TMPMAX	2008	07	18:00	28	29.5	29	25	27	25	28	28	29	28	26	25	25.5	26	25	24	23	24	25	24	23	24	23	22	23	26	25	26	25	26	24
Dibluq	1488	38.2803	4.09222	TMPMAX	2008	08	18:00	23	26	25	26.5	25	26	25	26	27	26	25.5	26	26.5	25	26.5	27	26	28	26.5	28	27	27.5	28.5	27	27.5	26.5	28	26.5	27.5	27	26
Dibluq	1488	38.2803	4.09222	TMPMAX	2008	09	18:00	30	31	30	28	29	30	31	28	28.5	28	30	27	28	25	29	28	30	27	30	29.5	30.5	32	31	29	27	28	28.5	30	28	26
Dibluq	1488	38.2803	4.09222	TMPMAX	2008	10	18:00	30.5	28	29	28.5	27	26	25	29	28.5	27	25	24	26	27.5	28	28.5	29	30	28	29	27	20	27	25	27.5	26	27	28	28.5	29.5	27
Dibluq	1488	38.2803	4.09222	TMPMAX	2008	11	18:00	26	27	29	26	27	26.5	26	25	24	28	28.5	27	28	30	29	28.5	29	29	30	32	29	28.5	30	32	30	30	28.5	28	30	31
Dibluq	1488	38.2803	4.09222	TMPMAX	2008	12	18:00	29	31	32	30	28.5	27	30	28.5	28	27	30	31	30	31	32	30	31	30.5	32	30	32	30	31	32	30	31	30	32	30	31	30
Dibluq	1488	38.2803	4.09222	TMPMAX	2009	01	18:00	32	32	30	32	32	34	32	30	30	31.5	32	33	30	28	30	28	32	30	30	32	32	30	31	29	28	27	30	31	32	32	31
Dibluq	1488	38.2803	4.09222	TMPMAX	2009	02	18:00	31.5	32	30	31.5	31	28.5	31	32	33	32	30	31.5	30.5	32	31	32	30	32.5	32	32	32.5	32	33.5	32	34.5	34	32	31.5
Dibluq	1488	38.2803	4.09222	TMPMAX	2009	03	18:00	32	31.5	33.5	32	33	31.5	32	32	30.5	32	32.5	31	32	34	34	33.5	32.5	34	33	32	34	33	34	32	30	32	30.2	32	32	30	32
Dibluq	1488	38.2803	4.09222	TMPMAX	2009	04	18:00	30	28	28.5	28	28	30	28	29	28.5	30.5	28	28.5	30	31	28	29	30	31	30	30	28	27	26	27	28	27.5	30	28	30	32
Dibluq	1488	38.2803	4.09222	TMPMAX	2009	05	18:00	28	28.5	28	28.5	30.5	29.5	28	30	28	28.5	27.5	27	27	28.5	25	24.5	26	28	29	28	26.5	25	27	27.5	28.5	28	28.5	28	28.5	28	28.2
Dibluq	1488	38.2803	4.09222	TMPMAX	2009	06	18:00	29	30	28	29	27	28	29	30	27.5	27	27	27.5	27	26.5	25	25.5	27	27.5	25	28	27.5	27	25	26	25	27	25	28	25	26
Dibluq	1488	38.2803	4.09222	TMPMAX	2009	07	18:00	26	27	28	28.5	28	26.5	26	25	26.5	26	27.5	28	28.5	28	28.5	28	28	29	26.5	26	25	26	25.5	25	28.5	28	26	27	27.5	28	27
Dibluq	1488	38.2803	4.09222	TMPMAX	2009	08	18:00	28	26.5	26	27	27.5	27	27.5	26	26.5	25	25.5	26	27	26	27	27.5	26	28	28.5	29	28.5	28	28.5	29	28	28.5	28.5	28	28.5	29	26.5
Dibluq	1488	38.2803	4.09222	TMPMAX	2009	09	18:00	27	28	27	28	28.5	30	28.5	27	28	27.5	28	28.5	26	30	30.5	28.5	30	31	29	28.5	29	28.5	28	27	26.5	28	28.5	30	30	29.5
Dibluq	1488	38.2803	4.09222	TMPMAX	2009	10	18:00	29	28.5	30	28	30	28.5	28	27.5	27	28.5	28	28	29	28	27.5	26.5	27	27.5	27.5	28	27	28	27	28	26.5	27	28	27	28	28.5	28
Dibluq	1488	38.2803	4.09222	TMPMAX	2009	11	18:00	29.5	29	28.5	27	26.5	28.5	28	29	27	27.5	26.5	29.5	28.5	29	28.5	30	30.5	30	29.5	30	31	30	30	30	31	32	30	32	30	29
Dibluq	1488	38.2803	4.09222	TMPMAX	2009	12	18:00	30	31	30	29	30.5	31	32	30.5	31	30.5	30	29	29.5	29	28.5	30	30.5	31	30	32	31	32	32	30.5	31	32	30.5	28	29	28	28
Dibluq	1488	38.2803	4.09222	TMPMAX	2010	01	18:00	27.5	28	30	28.5	29	30	29.5	30.5	29.5	28.5	29.5	30.5	31	30	32	31	30	28	28.5	29.5	30	32	31	30.5	32	31	32.5	32	33	32.5	32
Dibluq	1488	38.2803	4.09222	TMPMAX	2010	02	18:00	32	31	31.5	28.5	30	32.5	33.5	29.5	32	31	32	33	29.5	30.5	32	31	32	33.5	34	32	33.5	32.5	33	36	34	32	30	31
Dibluq	1488	38.2803	4.09222	TMPMAX	2010	03	18:00	30	29	29	30	32	34	32	33	32.5	32	31	32	32	31	33	34	32	31	30	31	32	28.5	28	28.5	27.5	27	28.5	28	28	27.5	28
Dibluq	1488	38.2803	4.09222	TMPMAX	2010	04	18:00	27.5	27	28	28	28.5	27	27.5	26	28	27	28.5	28.5	27	27.5	27.5	28	28.5	28	28	28.5	26	26	25	27	27.5	26.5	26	26	26.5	27
Dibluq	1488	38.2803	4.09222	TMPMAX	2010	05	18:00	28.5	28	28	26	27	28	27	29	28.5	28	28	27.5	28	28	28.5	30	29.5	28.5	29	28.5	29	30	28	28	28.5	29	28.5	30.5	30	28	28.5
Dibluq	1488	38.2803	4.09222	TMPMAX	2010	06	18:00	28	30	31.5	29	28.5	27	27.5	28	27	28.5	28	28	26	27	27.5	26	28.5	28	27.5	28	28.5	28	27.5	27.5	30	28	28.5	29	28	29
Dibluq	1488	38.2803	4.09222	TMPMAX	2010	07	18:00	28.5	27	27	27.5	27	27	28	28.5	29	28	28.5	29	29.5	28	28	28.5	27	27.5	28	26	27	27.5	26.5	26	28	28.5	28.5	30	29	29.5	28
Dibluq	1488	38.2803	4.09222	TMPMAX	2010	08	18:00	28	28.5	28.5	28	28	27.5	27	28.5	28	28.5	28	28.5	29.5	29	28	29	28.5	30	28	28	29.5	29	30	27	27	27.5	26	28.5	29	30.5	30
Dibluq	1488	38.2803	4.09222	TMPMAX	2010	09	18:00	30	30	32	32	30	30.5	32	32	30	31	32	32	32.5	32	31	32	32	34	32	32	32.5	30	31	32	32.5	30	30.5	32	32	30.5
Dibluq	1488	38.2803	4.09222	TMPMAX	2010	10	18:00	32	31	32	31	30.5	32.5	32	31	32.5	28	28.5	30	29	28	28.5	28.5	28	29	28.5	28.5	28	28	30	27.5	28.5	28	27	27	27.5	28	28.5
Dibluq	1488	38.2803	4.09222	TMPMAX	2010	11	18:00	29	29.5	28	29.5	29	30	30	31.5	31	32	32	31	30	29	30.5	31	31	32	32.5	31.5	28	27.5	29	29	28.5	32	31	30.5	32	32
Dibluq	1488	38.2803	4.09222	TMPMAX	2010	12	18:00	32.5	33.5	33	32	32	34	34	33.5	34	33	32	32.5	32	34.5	33	33	34	34.5	32	34	36	34	36.5	35	36	34	32.5	32	32	32.5	32
Dibluq	1488	38.2803	4.09222	TMPMAX	2011	01	18:00	32.5	33.5	33	32	32	34	34	33.5	34	33	32	32.5	32	34.5	33	33	34	34.5	32	34	36	34	36.5	35	36	34	32.5	32	32	32.5	32
Dibluq	1488	38.2803	4.09222	TMPMAX	2011	02	18:00	28.5	30	30	32.5	32.5	32	34.5	34	34	32	32.5	32.5	34	32	32.5	36	34.5	32	32.5	30.5	30.4	28.5	29	30.5	32	30	32.5	32
Dibluq	1488	38.2803	4.09222	TMPMAX	2011	03	18:00	28.5	30	32	28.5	28	28.5	30	30.5	32	32.5	34	34	34.5	34	34	34	34.5	32	34	34.5	35	35	34	34.5	32	32	32.5	33.5	32	30	32
Dibluq	1488	38.2803	4.09222	TMPMAX	2011	04	18:00	30	28.5	27	28.5	28	30	32	28	27.5	28	30	30.5	28	28	28.5	28	27.5	30	28	28.5	28.5	27	27	27.5	26	25.5	27	28	28.5	26
Dibluq	1488	38.2803	4.09222	TMPMAX	2011	05	18:00	28	27	27	28.5	27	27.5	27	28	28.5	27.5	28	28	28.5	28.5	29	29.5	29.5	28.5	27	27.5	28	28	28.5	29.5	29	27.5	28	29	28.5	28	28.5
Dibluq	1488	38.2803	4.09222	TMPMAX	2011	06	18:00	27.5	29.5	27.5	28.5	28.5	28	28.5	28	28	27.5	27	28.5	28	28.5	27.5	27	28	28.5	28.5	27	27	28	28.5	28.5	28.5	27	27.5	27	28	28.5
Dibluq	1488	38.2803	4.09222	TMPMAX	2011	07	18:00	27	27.5	28.5	28.5	28	28	27.5	27.5	27	27	28	27.5	28	28	28.5	28.5	27	26	27	27.5	27.5	27	27	28.5	28	28	27	27.5	28	27.5	27
Dibluq	1488	38.2803	4.09222	TMPMAX	2011	08	18:00	27	28	28	27.5	27	28	28.5	27	27	28	28.5	26	26.5	27	27	27.5	27	27	28.5	28.5	28.5	28	28.5	30.5	30	28	28.5	28	28.5	32	32.5
Dibluq	1488	38.2803	4.09222	TMPMAX	2011	09	18:00	28.5	30	32	32.5	29	28.5	28	28.5	28	32	29	30	32	32.5	32	32	32.5	32	32	32.5	34	32	32.5	32	34	32	30.5	32	34	32
Dibluq	1488	38.2803	4.09222	TMPMAX	2011	10	18:00	32	28.5	28	28.5	28	28.5	27	27.5	30	28.5	28	28	28.5	27.5	28	28.5	27	30	31.5	30.5	30	32	28.5	28.5	30	32	28.5	30.5	28.5	27	27.5
Dibluq	1488	38.2803	4.09222	TMPMAX	2011	11	18:00	27	28	27.5	27	28.5	28	30	28.5	28	30	28.5	30	32.5	30.5	32.5	28.5	32	32	28	30.5	32	30	28.5	27.5	30.2	29	30	28.5	27.5	27
Dibluq	1488	38.2803	4.09222	TMPMAX	2011	12	18:00	28.5	28.5	30.5	32	32.5	34	36	34	34	34.5	32	34.5	34	32	32.5	32	32.5	34	34	34	34.5	32	34.5	32	33	32	32.5	34	34	32	36
Dibluq	1488	38.2803	4.09222	TMPMAX	2012	12	18:00	30	28.5	28	28.5	30	28	27.5	27	30	28.5	28	30	32	30	32.5	32	28.5	32	33	32	30	28.5	28.5	28	32	32.5	32	30	30	32	32.5
Dibluq	1488	38.2803	4.09222	TMPMAX	2013	01	18:00	32	34	32	32.5	33	29	27.5	28	27.5	28	32	32.5	33	30	30.5	28	32	30.5	32	32	32.5	30	30	32	33	32	32.5	33	32	34	32
Dibluq	1488	38.2803	4.09222	TMPMAX	2013	03	18:00	34	34	36	36	36	33.5	33	36	34	36	36.5	34	32.5	32	28.5	28	31.5	30	28.5	28	27	27.5	27	28	28.5	27	27	25	27	26	27
Dibluq	1488	38.2803	4.09222	TMPMAX	2013	04	18:00	25	26	27	27.5	25	27	27	26.5	27.5	26.5	27	26	27	27.5	28.5	28	28.5	27	27	27.5	28.5	28	28.5	27.5	28	28.5	26	27	28	26
Dibluq	1488	38.2803	4.09222	TMPMAX	2013	05	18:00	26	26.5	27.5	27	26.5	26	26.5	27	27.5	28	28.5	27	27	28	27.5	28.5	28.5	28	27	27	27.5	27	28.5	26	30	32	27	27.5	27	28.5	27
Dibluq	1488	38.2803	4.09222	TMPMAX	2013	06	18:00	27	27.5	26.5	26	26	25	26	26.5	26.5	27	25	27	27	28.5	28	25	25	26	26	26.5	25	25	26	27	25	26	27	25	25.5	27
Dibluq	1488	38.2803	4.09222	TMPMAX	2013	07	18:00	26	25	27	28	28	25	25	26	26	25	25.5	26	27	25	27	26.5	26	28	26.5	26	25	25	27	27	27.5	28	28.5	28	27	28	28.5
Dibluq	1488	38.2803	4.09222	TMPMAX	2013	08	18:00	28.5	30	26	26	25	28	28.5	28	29	31	28	28.5	28	30	31	32	32	28.5	27	28.5	28	27	26	25	26	28	28.5	26.5	27.5	28.5	27
Dibluq	1488	38.2803	4.09222	TMPMAX	2013	09	18:00	28.5	28	27	27.5	30	32	31.5	30	28	32	34	32	32	34	32	28.5	28	27.5	30	28	28	30	32	28.5	28	32	28	28.5	27	32
Dibluq	1488	38.2803	4.09222	TMPMAX	2013	10	18:00	28.5	30	26	25	30	28	32	28	28	28	26	28	30	31	32	30	32	30	28	28.5	30	28.5	27	27.5	28.5	28.5	30	28	28.5	30	28.5
Dibluq	1488	38.2803	4.09222	TMPMAX	2014	01	18:00	30	32		30	30	32	32.5	34	32	33	34	32.5	32	30	32	32	31	32	32	31	32	31	32	33	33	32	34	34	34	32	32
Dibluq	1488	38.2803	4.09222	TMPMAX	2014	02	18:00	34	34		32	34	34	30	28	28.5	28.5	27	26.5	28	28	28.5	30	27	28.5	30	30	28.5	28	30	28	28.5	27	28	28.5
Dibluq	1488	38.2803	4.09222	TMPMAX	2014	03	18:00	30	28.5		30	28.5	28	28.5	28.5	32	32	32	28.5	28	25	25.5	25	28.5	28.5	30	32	33	33.5	28.5	28.5	28	27	28.5	28	30	30	27
Dibluq	1488	38.2803	4.09222	TMPMAX	2014	04	18:00	28.5	29	30	27	28.5	28	27	28.5	28.5	30	28.5	28.5	30	28	28	29.5	27	27	30	30	28.5	28.5	28	28	30	28	27	27	26	27
Dibluq	1488	38.2803	4.09222	TMPMAX	2014	06	18:00	28.5	25	27	27.5	27	28.5	27	27	25	27.5	26	27	26	26.5	28.5	28	30	27	27	28.5	27	25	27.5	26	27	28.5	30	27.5	28.5	30
Dibluq	1488	38.2803	4.09222	TMPMAX	2014	07	18:00	26	27		28.5	30	27	27	25	28	28	25	27	28	26	27	27.5	26	28	28.5	30	27	28	28.5	27	27.5	28.5	26	28	27	27.5	27
Dibluq	1488	38.2803	4.09222	TMPMAX	2014	09	18:00	28	27.5	27	25	25	27	30	31	28.5	31	28.5	30	32	32	32.5	32	32	32	28.5	28	28.5	30	32	32	28	28.5	32	32	28	28.5
Dibluq	1488	38.2803	4.09222	TMPMAX	2014	11	18:00	27	28	30	28.5	29	28.5	30	28.5	25	28	28.5	30	30.5	28	29	30	28.5	30	28	30	27	28	27	28	26	28	27	28.5	30	32
Dibluq	1488	38.2803	4.09222	TMPMAX	2014	12	18:00	27	28.5		28	28.5	30	32	30	34	32	31	34	32	32	32	30	32	34	32	30	34	32	32	30	32.5	33.5	34	32	34	34.5	32
Dibluq	1488	38.2803	4.09222	TMPMAX	2015	01	18:00	32	34	34.5	36	35	34	32	35	34	34.5	35	36	36	35.5	36	34	34	36	34	36	34	35	34	34	35	34	32.5	32	36	34.5	34
Dibluq	1488	38.2803	4.09222	TMPMAX	2015	02	18:00	35	34	36	36	36	34	35	36	36	32	34.5	36	35	34	34	32	34	30.5	32	34.5	34	36	34.5	34	36	32	34	36
Dibluq	1488	38.2803	4.09222	TMPMAX	2015	03	18:00	34	36	36	34.5	35	37	37	36	36	34.5	34.5	36	34	36	36	35	34	32	34	34.5	34	36	28	30	32	32	34	34.5	34	32	34.5
Dibluq	1488	38.2803	4.09222	TMPMAX	2015	04	18:00	32	34	30	34	32	30	28.5	30	32	34	34	35	28.5	29	28.5	28.5	27	28	28.5	29	28.5	27.5	28	27	28.5	26	26.5	28.5	27	25
Dibluq	1488	38.2803	4.09222	TMPMAX	2015	05	18:00	27	28	27	29	28.5	28.5	30	28.5	27	28.5	29	30	29	30	28.5	28	30	32	35	34	32	28	28.5	32	35	34	36	35	34.5	35	36
Dibluq	1488	38.2803	4.09222	TMPMAX	2015	07	18:00	32	27	28.5	30	28.5	29	28.5	29	25	25	27	28.5	27.5	25	27	26	26	29	28.5	26	25	25	27	28	28.5	27	28	25	25.5	26	27
Dibluq	1488	38.2803	4.09222	TMPMAX	2015	08	18:00	23.6	25.3	26.2	23.6	25.7	24.4	25.8	24.6	26.2	26.9	25	26.1	27.3	27	25.6	23.8	23.4	22.8	23.4	24	23.9	24.7	26.2	24.3	24.5	26.4	26.2	25.6	23.9	25.7	25.4
Dibluq	1488	38.2803	4.09222	TMPMAX	2015	09	18:00	25	25.6	23.7	26.4	25.6	23.6	24.7	22.6	25.9	26.8	26.9	23.8	25.3	24.4	24.9	25	25.3	25.7	24.4	25.7	26.4	26.7	23.6	23.9	26.1	23.7	24.7	23.2	22.9	24.6
Dibluq	1488	38.2803	4.09222	TMPMAX	2015	10	18:00	28	26	25	28	27	25	27	28	26	27	27.5	26	27	28.5	26	27.5	27	25	27	26	27	26	27	25	24	26	28.5	26	24	25	27
Dibluq	1488	38.2803	4.09222	TMPMAX	2016	01	18:00	32	32.5	30	28.5	30	30	31.5	32	27	28	28.5	32	32	30	28.5	28.5	27	30	27	28.5	30	32	32	28	28	27	24	27	28	27	29
Dibluq	1488	38.2803	4.09222	TMPMAX	2016	02	18:00	28	27	27	30	32	31	34	28	32	34	35	35	34	34	35	35	35	34	35	35	34	34	32	32	34	34	35	35	34
Dibluq	1488	38.2803	4.09222	TMPMAX	2016	03	18:00	32	30	32	32	34	35	32	30	28	28	27	30	30	28	30	32	32	34	34	32	34	32	35	32	34	34	34	32	34	35	34
Dibluq	1488	38.2803	4.09222	TMPMAX	2016	06	18:00	28	30	28	30	28	27	30	27	28	28	26	26	27	26	25	27	27	25	25	28	28	28	27	27	25	27	28	26	27	29
Dibluq	1488	38.2803	4.09222	TMPMAX	2016	07	18:00	27	28	29	25	27	28.6	25	25	28	28	27	28	25	25	27	27	28	28	29	27	29	28	27	28	28	30	27	28	28	27	28
Dibluq	1488	38.2803	4.09222	TMPMAX	2016	08	18:00	15	15	17	14	16	16	15	14	16	16	15	15	16	15	15	17	16	15	15	16	16	15	14	12	12	14	15	14	17	16	14
Dibluq	1488	38.2803	4.09222	TMPMAX	2016	09	18:00	28	28	26	28	30	32	34	28	30	32	30.6	34	32	30	32	34	30.6	32	32	34	36	28	27	26	28	27	28	28	30	32
Dibluq	1488	38.2803	4.09222	TMPMAX	2016	10	18:00	28	30	34	32	25	27	30	28	32	30	27	28	32	30	32	28	32	36	32	32	34	32	34	32	30	28	24	28	30	30	32
Dibluq	1488	38.2803	4.09222	TMPMAX	2017	01	18:00	28	32	27	27	27	30	30	30	28	28	30	30	27	28	28	32	32	32	28	28	30	30	34	32	32	32	30	30	28	34	34
Dibluq	1488	38.2803	4.09222	TMPMAX	2017	02	18:00	32	34	34	35	34	32	32	35	32	32	34	31	31	28	32	34	28	30	28	30	32	32	28	29	28	32	28	32
Dibluq	1488	38.2803	4.09222	TMPMAX	2017	03	18:00	34	34	32	32	34	34	32	32	34	34	34	32	34	34	35	34	36	36	34	32	34	34	30	28	28	27	28	30	28	28	28.2
Dibluq	1488	38.2803	4.09222	TMPMAX	2017	04	18:00	28	32	28	28.5	30	28.5	28.5	30.4	32	32.5	29	30.5	30	28	30	28.5	29	27	29	28	32	30.5	28.5	32	31.5	28.5	30	29	28.5	27
Dibluq	1488	38.2803	4.09222	TMPMAX	2017	05	18:00	26	28	29.5	28.5	27.5	29	28	27.5	30	28.5	29.5	30	32	30	31.5	32	29	28	30.5	32	30	28	30	30	32.5	30	27	28.5	29	31	28
Dibluq	1488	38.2803	4.09222	TMPMAX	2017	06	18:00	30	31.5	32	28	29.5	28	27	29.5	28	28	29	29.5	28	29	30	28.5	28.5	30	28	27	27.5	28.5	30	28	28.5	28	30	28.5	27	28
Dibluq	1488	38.2803	4.09222	TMPMAX	2017	07	18:00	27	29.5	29	27	27	28	29	26.5	27	29.5	26	30	28.5	28	30	27.5	29	28.5	30.5	25	25.5	27	29	30.5	30	28.5	28	30	29.5	27	28.5
Dibluq	1488	38.2803	4.09222	TMPMAX	2017	08	18:00	30	27	28.5	28.5	26	28	27	28.5	27	26	29	27	25	27	28	28.5	31	26	27.5	28	30	29	29.5	28.5	30	34	32	31.5	34	32.5	28
Dibluq	1488	38.2803	4.09222	TMPMAX	2017	09	18:00	28	30.5	29	27.5	25	28.5	31	32	27	28.5	30	27	28.5	29	27	25.5	28.5	27	28.5	30	29	28.5	30	29	28.5	28.5	30	32	28.5	27
Dibluq	1488	38.2803	4.09222	TMPMAX	2017	10	18:00	32.5	31.5	33	30.5	28.5	30	28	32	29	28.5	30	28.5	27	28	27.5	30	29.5	31	28	27	28.5	30	32	30	28.5	31	28	27	27.5	30	27
Dibluq	1488	38.2803	4.09222	TMPMAX	2017	11	18:00	28.5	30	32.5	31	27	30	28.5	32	31	28.5	30	32.5	32	34	25	31.5	34.5	32	30.5	34	33.5	32.5	34	31	33.5	30	34	32.5	30	34.5
Dibluq	1488	38.2803	4.09222	TMPMAX	2018	02	18:00	32	34.5	35	32.5	31	33	34	32	32.5	34	32	31	33.5	34	32.5	32.5	30	28.5	27	31	28.5	30	31.5	32	28.5	32	30	27
Dibluq	1488	38.2803	4.09222	TMPMAX	2018	03	18:00	32	28.5	30	32.5	31	28	30.5	32	34	32.5	28.5	28	30	27	28.5	25	27.5	29.5	30	27	28.5	27	29	25.5	27	28.5	29	30	32	28.5	30.5
Dibluq	1488	38.2803	4.09222	TMPMAX	2018	05	18:00	30	28.5	32	30	27	30	32	32	30	28.5	34	32	28.5	30	28.5	30	27	23.5	31	28.5	27	28.5	27.5	27	30	27	28.5	32	28.5	29	31
Dibluq	1488	38.2803	4.09222	TMPMAX	2018	06	18:00	28	27	25	28	27.5	24	27.5	28	25	27	29	31	30	27	27	30	28	29.5	30	27	25	30	28.5	33	31.5	30.5	29.5	28.5	28	31
Dibluq	1488	38.2803	4.09222	TMPMIN	2008	04	09:00	10	11	11.5	9.5	11	11.5	12	11.5	13	10	9.5	10.5	10	12.5	11.5	13.5	11.5	10	9	10	11	10	12	11	13.5	11	12	13.5	13	12.5
Dibluq	1488	38.2803	4.09222	TMPMIN	2008	05	09:00	12.5	12	11	13	15	13	16	12	13.5	10.5	13	11.5	11	13	12.5	11	13	14	13	11.5	12.5	11.5	11	10.5	11	12	13.5	13.5	14	13.5	14
Dibluq	1488	38.2803	4.09222	TMPMIN	2008	06	09:00	13	13	12.5	9.5	10	11	9	11	12	12.5	13	12	12.5	13.5	14	14.5	13	14	15	14	13.5	12	13	13.5	14.5	13	14	15	15.5	14
Dibluq	1488	38.2803	4.09222	TMPMIN	2008	07	09:00	12.5	12	14.5	13.5	13	13	13.5	14	13.5	14.5	14	15	13.5	15	13	13.5	13	14	13	14	12	14	15	13.5	13	14	13	12	13	14	15
Dibluq	1488	38.2803	4.09222	TMPMIN	2008	08	09:00	13	13	12	12.5	13	12.5	13.5	12.5	12	13	12	13	15	16	14	14.5	13.5	12	13	12.5	13	14	13	12.5	13.5	13	12	15	13.5	12.5	14
Dibluq	1488	38.2803	4.09222	TMPMIN	2008	09	09:00	14	11.5	11	12	12.5	14	13	10.5	11.5	10.5	10	11	12	11	12	13	11	9	12	11	11.5	10	11.5	12	10.5	11.5	13	12	10.5	10
Dibluq	1488	38.2803	4.09222	TMPMIN	2008	10	09:00	10	13.5	12	12.5	11	11.5	10	11	13	12	13.5	13	12	12.5	12	11	13	13.5	12	13.5	10.5	10	10	10	10	10.5	12	11.5	12	13	12
Dibluq	1488	38.2803	4.09222	TMPMIN	2008	11	09:00	13	12.5	14	10	10.5	12	11	12	11	11.5	13	12.5	14	13	14.5	13.5	15.5	17	20	19.5	21	20	19	20.5	15	20	16	18.5	17.5	18
Dibluq	1488	38.2803	4.09222	TMPMIN	2008	12	09:00	17.5	16	18	20	17.5	18.5	19	20	17.5	18	20	20.5	21	20	21	17	20	19	20	19.5	21.5	19	20.5	21	22	20.5	19	21	22	21	20
Dibluq	1488	38.2803	4.09222	TMPMIN	2009	01	09:00	18	20	22	20	21	22	20	20	19	22	20	18	21	16	16	21	20	18	17	18	20	16	16.5	17	15	16	14	15	16	17	16.5
Dibluq	1488	38.2803	4.09222	TMPMIN	2009	02	09:00	17	15	15.5	16	16.5	18.5	17	16.5	16	17	18	16	16.5	16.5	16	15	16	16.5	16	17	16.5	16	16	16.5	14.5	15	12.5	13.5
Dibluq	1488	38.2803	4.09222	TMPMIN	2009	03	09:00	12.5	14.5	15	14	15	14	14.5	16	15	16.5	13.5	13	13	13.5	14	15	14.5	13.5	14	15	13.5	14	14.5	12.5	13	12.5	15	15	14	15	13.5
Dibluq	1488	38.2803	4.09222	TMPMIN	2009	04	09:00	12.5	12.5	12	12	13	13.5	12	13.5	12.5	13	12.5	13.5	13	12.5	13	14	13	14	13.5	12.5	12	12.5	12	12	12.5	13	13.5	15	13	15.5
Dibluq	1488	38.2803	4.09222	TMPMIN	2009	05	09:00	16	15	16	15	16	15	17	16	16	15	16	15	14.5	14	15	14	14.5	15	15.5	15	14.5	12.5	14.5	15	15.5	15	15.5	16	15.5	16	14
Dibluq	1488	38.2803	4.09222	TMPMIN	2009	06	09:00	15	16.5	14.5	15	14.5	14	15	15.5	15	13	14.5	13.5	13	14	13	13.5	15	15.5	15	14	12	13.5	14	15	14.5	15	14.5	15	14	13.5
Dibluq	1488	38.2803	4.09222	TMPMIN	2009	07	09:00	14	15	15.5	16	16.5	14	14	14.5	15	15	15.5	15	16	15	15.5	16	16.5	17	17	17.5	16.5	11	15	14.5	15.5	16	16.5	17	17	17.5	17
Dibluq	1488	38.2803	4.09222	TMPMIN	2009	08	09:00	16.5	16	15	15.5	15	16	15.5	14.5	16	15.5	15.5	14.5	15	15.5	15	15.5	14	14.5	14	15	15	14.5	14	15	14.5	13.5	14	14.5	16	15.5	16.5
Dibluq	1488	38.2803	4.09222	TMPMIN	2009	09	09:00	13.5	16	16.5	16	16	15.5	16	17.5	16.5	17	17	16	15	16.5	16	16.5	17.5	16	12.5	13.5	14.5	13.5	13	13.5	12	12.5	12	14.5	16.5	15
Dibluq	1488	38.2803	4.09222	TMPMIN	2009	10	09:00	16	15	14.5	12.5	12	12.5	11	11.5	12.5	12	12.5	13.5	13	13	13.5	14	12.5	13	13.5	16.5	14.5	12.5	13	13.5	14	13.5	13	13.5	14.5	16.5	16
Dibluq	1488	38.2803	4.09222	TMPMIN	2009	11	09:00	15.5	15	16	13	13	13.5	15.5	16	15.5	15.2	17.5	17	16	16.5	17	16.5	15	15	16	14.5	15	15.5	17.5	17	16	17.5	16.5	16	16	16
Dibluq	1488	38.2803	4.09222	TMPMIN	2009	12	09:00	16.5	16	15	16.5	16	15	16.5	17	16	15.5	15	16	15	17	17.5	16	17	16	15	15.5	16	16	17.5	16	15	16.5	15.5	14	14.5	15.5	15
Dibluq	1488	38.2803	4.09222	TMPMIN	2010	01	09:00	15	15.5	16.5	17.5	16.5	15.5	16.5	15	15	16	16.5	16.5	16	15	14.5	15	15.5	16.5	17	15	17.5	17	16.5	15.5	16	16.5	17	17.5	16	16.5	16
Dibluq	1488	38.2803	4.09222	TMPMIN	2010	02	09:00	16.5	16.5	16	14.5	15	16	15	16.5	15	16.5	17	15	16	15	16.5	15	16	17.5	16	16.5	16.5	17	17.5	16	16.5	16	14.5	13
Dibluq	1488	38.2803	4.09222	TMPMIN	2010	03	09:00	13.5	14.5	13.5	14	14.5	15	15.5	15	15.5	15	15.5	14.5	14	15.5	15	15	16.5	14	14.5	13.5	13	12.5	13.5	13.5	12	12.5	13	13.5	13	12.5	12
Dibluq	1488	38.2803	4.09222	TMPMIN	2010	04	09:00	14.5	14	14.5	15	15	14.5	14.5	13	13.5	14	13.5	13.5	13	15	15	13	13.5	17.5	17.5	16	16	16	15.5	15	15	14.5	13.5	13	13	14
Dibluq	1488	38.2803	4.09222	TMPMIN	2010	05	09:00	13	13.5	14	13.5	12	14	15	15.5	15	14	14.5	15	14	13.5	14.5	15	15	14.5	16	15	13	14.5	15	15.5	14	16	16.5	16	16.5	15.5	14.5
Dibluq	1488	38.2803	4.09222	TMPMIN	2010	06	09:00	14.5	15	15.5	14.5	14	14.5	15	15.5	13.5	14.5	15.5	15	14	14.5	13.5	13	14	14.5	13.5	15.5	15	15	13.5	13	14.5	15	16	16.5	15.5	16
Dibluq	1488	38.2803	4.09222	TMPMIN	2010	07	09:00	15	16	15.5	15	15	16	16.5	16.5	15.5	16.5	16.5	16	15.5	16	13.5	14	15	13.5	13	13	13.5	14	15	15.5	16	16	16.5	15.5	15.5	16	15
Dibluq	1488	38.2803	4.09222	TMPMIN	2010	08	09:00	15.5	15	14	14.5	16.5	16	15	16	16	15	15.5	15	15.5	15.5	16	15.5	15	16	15.5	15.5	15	15	16	16.5	16.5	16	15.5	15.5	15	15	15.5
Dibluq	1488	38.2803	4.09222	TMPMIN	2010	09	09:00	17.5	17	17.5	16	16	16.5	16	16	16	16.5	16	16	16.5	16	15	15.5	15.5	16	15	15	15.5	15.5	15	15.5	16	16	16.5	15	15	15.5
Dibluq	1488	38.2803	4.09222	TMPMIN	2010	10	09:00	15	15.5	15	16	15	13.5	14.5	14.5	14	13.5	13	13.5	14.5	14	15	15	13	14	14.5	14.5	14	15	14.5	14	13.5	14	13.5	13.5	13	13.5	14.5
Dibluq	1488	38.2803	4.09222	TMPMIN	2010	11	09:00	15	15.5	15	15.5	15	15.5	16	16.5	16	16.5	16	16	16.5	15.5	17.5	17	16.5	16	16.5	15.5	15	15.5	15	15	15.5	16	16.5	17	17.5	17.5
Dibluq	1488	38.2803	4.09222	TMPMIN	2010	12	09:00	16.5	17	17.5	17	17	17.5	17	17.5	17.5	17	17.5	17.5	17	17.5	16	16	16.5	17	17.5	17	15	17	17.5	17	17	17.5	15	15.5	15	15	14.5
Dibluq	1488	38.2803	4.09222	TMPMIN	2011	01	09:00	16.5	17	17.5	17	17	17.5	17	17.5	17.5	17	17.5	17.5	17	17.5	16	16	16.5	17	17.5	17	15	17	17.5	17	17	17.5	15	15.5	15	15	14.5
Dibluq	1488	38.2803	4.09222	TMPMIN	2011	02	09:00	14.5	14	14.5	14.5	14	13.5	13.5	13.5	13	13.5	13.5	13	13	14	13	13	15	14.5	15.5	14	14.5	15	15.5	16	16	16.5	16	14
Dibluq	1488	38.2803	4.09222	TMPMIN	2011	03	09:00	15.5	15	15	15	14.5	14.5	13.5	15	16.5	16.5	14.5	15	15.5	15	14.5	14	13.5	14.5	14	15	15.5	14.5	15	15	16	16.5	16.5	17	17.5	15.5	15.5
Dibluq	1488	38.2803	4.09222	TMPMIN	2011	04	09:00	15	17	15.5	16	15	16	16.5	17	17	16.5	15	15.5	16	15	15.5	13.5	13	13.5	13	13.5	13	13	12.5	10	10.5	11.5	11.5	12.5	11	9.8
Dibluq	1488	38.2803	4.09222	TMPMIN	2011	05	09:00	13	12.5	12.5	13.5	13	12.5	12	13.5	13	12.5	13	13.5	14	14.5	14	14.5	13.5	13.5	14.5	14	14.5	13.5	13.5	13	14	13.5	12.5	13	13.5	13	13
Dibluq	1488	38.2803	4.09222	TMPMIN	2011	06	09:00	13	13.5	13.5	13	14.5	13.5	13	13.5	14.5	14	14	13.5	13	13.5	12	12.5	13	13.5	12	12.5	12.5	13	13.5	13.5	13	12	12.5	13.5	13	13.5
Dibluq	1488	38.2803	4.09222	TMPMIN	2011	07	09:00	13.5	14	14	13.5	13.5	13	13.5	13.5	13	13.5	13.5	12.5	13	13	13.5	13.5	13	12.5	13	13.5	13.5	13	13	13	13.5	14	14.5	13	13.5	13.5	13
Dibluq	1488	38.2803	4.09222	TMPMIN	2011	08	09:00	14	14.5	13	13.5	13	14	14	14.5	14.5	14	13.5	13	12.5	13.5	13	14.5	14	14	13.5	13.5	12.5	13.5	13	15	14	13.5	14	13.5	14	15	14.5
Dibluq	1488	38.2803	4.09222	TMPMIN	2011	09	09:00	13.5	14	14	14.5	13	13.5	14	14.5	12	12.5	13	13.5	14	12.5	13	13	13.5	13.5	13.5	14	14	12.5	12.5	13	13	13.5	14.5	14	14.5	14
Dibluq	1488	38.2803	4.09222	TMPMIN	2011	10	09:00	13	12.5	12	12	13	12.5	13.5	14.5	14.5	14	13.5	13.5	15	14.5	15.5	15	14.5	13.5	13	14	14	15	13.5	13	13.5	14	13	12.5	16.5	15	15.5
Dibluq	1488	38.2803	4.09222	TMPMIN	2011	11	09:00	14.5	13.5	12.5	13.5	15	14	15	13.5	15	14.5	13.5	13	14	13.5	13	13.5	15	15	14.5	14	15	16	13.5	15	14.5	15.2	16	15.5	16	16.5
Dibluq	1488	38.2803	4.09222	TMPMIN	2011	12	09:00	15	16	15	14.5	16.5	17.5	17.5	17	15.5	16	17.5	17.5	16.5	15.5	15.5	16	15.5	14.5	14	17	17.5	18.5	16	16	17.5	17	16	17.5	17	17.5	18
Dibluq	1488	38.2803	4.09222	TMPMIN	2012	02	09:00	15.5	15	13.5	14.5	15.5	15	15	14	16.5	17.5	17	17	15	14.5	14.5	14.5	14	15	13.5	13	13	13.5	13	13.5	14	13	13.5	14.5	14
Dibluq	1488	38.2803	4.09222	TMPMIN	2012	03	09:00	13.5	13	14.5	13	13.5	13	13.5	14	12.5	13	14	15	14.5	14	13.5	13	14	14.5	15	15.5	15	15	15.5	16	15	16	15	17.5	17.5	15	15.5
Dibluq	1488	38.2803	4.09222	TMPMIN	2012	04	09:00	13.5	13	13.5	14	14	13	13.5	14	13	15	15.5	14	13.5	13	13.5	13	13.5	15	13.5	13.5	13.5	13	13.5	14	13	11	13.5	11.5	13.5	13
Dibluq	1488	38.2803	4.09222	TMPMIN	2012	12	09:00	11	11.5	12.5	12	14	15	15	13.5	14	13.5	13.5	14	13	13.5	13.5	14	15	14	13.5	14	12.5	13	13	13.5	13	13	13.5	15	14	13.5	14
Dibluq	1488	38.2803	4.09222	TMPMIN	2013	01	09:00	13.5	15	13	14.5	14	15	13	13.5	11	11.5	13.5	13	13.5	14	13.5	11.5	13	11.5	13	13.5	13	13.5	14	15	13.5	14	13.5	14.5	14.5	13.5	12.5
Dibluq	1488	38.2803	4.09222	TMPMIN	2013	03	09:00	13.5	15.5	15.5	14	14	13.5	13.5	15	15	14.5	14.5	15	14	14.5	13.5	13	13.5	13.5	13	13.5	12.5	13.5	12.5	12.5	11	13	13	11.5	12.5	11.5	12.5
Dibluq	1488	38.2803	4.09222	TMPMIN	2013	04	09:00	11.5	13	11.5	12.5	11.5	12.5	12	11.5	11.5	11	12.5	11.5	10.5	11	12	13.5	12.5	12	11	11.5	13.5	13	12.5	13.5	12	12.5	13.5	12	13	12.5
Dibluq	1488	38.2803	4.09222	TMPMIN	2013	05	09:00	13.5	11.5	11	12	12.5	13	13	12.5	12	14.5	14.5	15	12.5	12	13.5	15	13.5	15.5	15	14	14	14.5	14.5	12	13	13.5	14	13	13	13.5	14.5
Dibluq	1488	38.2803	4.09222	TMPMIN	2013	06	09:00	14.5	16.5	17	17	15.5	15	14.5	15	15.5	15	13	13.5	14	15.5	15	13	12	12.5	12	12.5	13	13	13.5	11	12.5	11	12	12	13	12.5
Dibluq	1488	38.2803	4.09222	TMPMIN	2013	07	09:00	11	12.5	12	11	13.5	11.5	10	10	11.5	11	11	12	12.5	11.5	12	12	11	12.5	11	11.5	12	10	10	11.5	12	12.5	13.5	12	12	13	12
Dibluq	1488	38.2803	4.09222	TMPMIN	2013	08	09:00	13.5	13.5	11.5	11.5	13.5	15	11	12	13.5	13.5	13	11.5	12	13	13.5	14.5	14.5	12.5	13	13	12.5	12	11	11	12	12.5	12.5	11.5	12.5	12.5	12
Dibluq	1488	38.2803	4.09222	TMPMIN	2013	09	09:00	14	13.5	15	14	14.5	14.5	15	13.5	14.5	13.5	14	14	15	14.5	14	14	13.5	12.5	11.5	13.5	13.5	11.5	12	12.5	13	13.5	11.5	12	11.5	13.5
Dibluq	1488	38.2803	4.09222	TMPMIN	2013	10	09:00	13.5	13.5	11.5	11.5	12.5	11	13.5	11.5	11.5	12.5	11	10.5	11.5	13.5	12.5	11	13.5	11.5	12.5	12	13.5	12	12.5	11.5	13.5	15	13.5	13.5	12.5	13.5	13.5
Dibluq	1488	38.2803	4.09222	TMPMIN	2014	01	09:00	16	17		15	15.5	15	16	16.5	15	17	15	15	14	14	14.5	13	14	15	17	17.5	15	14	15	14	13.5	15.5	15	16	15	15	15
Dibluq	1488	38.2803	4.09222	TMPMIN	2014	02	09:00	15	16		15	15	16	16.5	15	13.5	12.5	13	13.5	12	11	13	13.5	13	12.5	12	12	13.5	11	11.5	13	13.5	12	13.5	13
Dibluq	1488	38.2803	4.09222	TMPMIN	2014	03	09:00	13.5	12		12.5	11	11	12.5	13	15	15	13	13.5	13.5	11.5	11	10.5	8	11	12.5	12	13.5	13.5	13	13	12.5	11	10.5	12.5	13.5	13.5	12.5
Dibluq	1488	38.2803	4.09222	TMPMIN	2014	04	09:00	13.5	13	12.5	13.5	13	12.5	13	13.5	13	12.5	12.5	13.5	13	11.5	11	11.5	13.5	13.5	14	14	12.5	13	13.5	12.5	12	12.5	12.5	13	10	10
Dibluq	1488	38.2803	4.09222	TMPMIN	2014	06	09:00	12.5	12	11.5	12	10	10.5	11	10	10	11	11.5	10	11	11	10.5	13	12.5	12	12.5	11	12	10.5	11	11	10.5	12.5	13.5	12.5	13.5	13
Dibluq	1488	38.2803	4.09222	TMPMIN	2014	07	09:00	11	11.5		10.5	12.5	10	10	10	10.5	10	11	10.5	10.5	10	10	10.5	10	10.5	11	12.5	12	11	12	11.5	12.5	11	10	10	10.5	11	11
Dibluq	1488	38.2803	4.09222	TMPMIN	2014	09	09:00	11.5	10	10	9	9	11.5	12.5	12	12.5	13	12	12.5	12.5	13.5	13.5	13	13	13.5	12.5	12	11	12.5	13.5	13.5	11.5	13	13.5	13.5	14	14
Dibluq	1488	38.2803	4.09222	TMPMIN	2014	11	09:00	12	13.5	13.5	14	12.5	13	12.5	11.5	9	13.5	12.5	11	15	13.5	12	13.5	13.5	12.5	13	12.5	15	13.5	12.6	14.5	12	11	9.6	12	13.5	15
Dibluq	1488	38.2803	4.09222	TMPMIN	2014	12	09:00	10.5	11.5		15	15	13.5	13	14	15	13.5	14	13.5	15	14	13.5	14	15	14	15	16	14	15	16.5	14	13.5	15	15.5	15	14.5	14.5	15
Dibluq	1488	38.2803	4.09222	TMPMIN	2015	01	09:00	15	16	14.5	15.5	15	14	15	15	16	15	15	17	15	15.5	15	15	14	13.5	13	15	15.5	14	15	15.5	14	13.5	14	14	15	13.5	13.5
Dibluq	1488	38.2803	4.09222	TMPMIN	2015	02	09:00	15	15.5	15	15	15	14	13.5	15	16	13.5	15	15	16	14.5	15	15.5	16	14	15	14.5	16	15	15	16	15	13.5	13.5	15
Dibluq	1488	38.2803	4.09222	TMPMIN	2015	03	09:00	16	15	16	15	16	15	16	15	14.5	16	17	15	15	16.5	15	17	17	16.5	17	16	17	16	15	14	13	13.5	15	14	15	16	16.5
Dibluq	1488	38.2803	4.09222	TMPMIN	2015	04	09:00	14	13.5	15	15	15.5	14.5	13.5	14.5	14.5	15	15	13.5	10.5	11	10	11	10.5	11.5	11.5	13.5	14	13.5	13	11	13.5	12.5	10.5	11	15	13
Dibluq	1488	38.2803	4.09222	TMPMIN	2015	05	09:00	11	13	12.5	11.5	13.5	11	13.5	15	15.5	14	16	15.5	16	15.5	14	13.5	14.5	15	16	16.5	15.5	16	16	17	17	15	15	17	17	16.5	17
Dibluq	1488	38.2803	4.09222	TMPMIN	2015	07	09:00	15	16	16	15.5	16	16	16	16.5	17	17	15	16.5	15	14	13.5	17	17	16	15	17	16.6	16.5	17	16	16	15	16	17	17	16.5	16
Dibluq	1488	38.2803	4.09222	TMPMIN	2015	08	09:00	17	16.4	16.8	17.3	16.1	16.3	16	15.7	15	14.7	15.2	13.8	14.4	15	14.8	16.7	17	17.3	18.2	17.4	15.6	15.3	15	17.7	16.7	17.4	16.1	16.3	16.8	15.6	16
Dibluq	1488	38.2803	4.09222	TMPMIN	2015	09	09:00	17.2	16.7	17.2	16.5	15	16.3	16	17.6	15.3	14.8	15.1	16.7	16	16.4	15.2	15.7	14.6	15.1	16.3	15	14.8	15.8	17.2	16.5	16.8	17.2	17.6	17.3	17.7	16.5
Dibluq	1488	38.2803	4.09222	TMPMIN	2015	10	09:00	13.5	12.5	13	12.5	11	12	10	13.5	11	10.5	15	13.5	13	13	11.5	14	14	13	13.5	13	12	15	15	13	11	13	13.5	12	11	12	12.5
Dibluq	1488	38.2803	4.09222	TMPMIN	2016	01	09:00	15	15	13	13	12	12.5	13	14	13	11.5	11	12	13.5	12.5	13	13	12.5	12	13	11	12	13	11	11	13	12	14	14	15	14	15
Dibluq	1488	38.2803	4.09222	TMPMIN	2016	02	09:00	16	15	15	16	16	14	15	13	15	15	16	14	14	15	15	16	15	15	16	15	16	16	15	14	14	16	17	17	15
Dibluq	1488	38.2803	4.09222	TMPMIN	2016	03	09:00	12	13	13	15	17	15	16	12	13	12	14	14	13	13	12	14	13	12	13	12	12	13	15	16	15	15	14	15	14	15	16
Dibluq	1488	38.2803	4.09222	TMPMIN	2016	06	09:00	15	16	15	15	16	16	15	15	17	17	15	15	17	15	17	17	16	17	17	16	16	15	15	15	16	16	15	17	16	15
Dibluq	1488	38.2803	4.09222	TMPMIN	2016	07	09:00	15	16	16	17	17	15	16	16	15	16	17	15	17	17	15	15	16	15	15	16	15	15	17	17	15	14	15	15	16	15	15
Dibluq	1488	38.2803	4.09222	TMPMIN	2016	08	09:00	29	27	30	27	28	28	26	27	32	30	26	26	28	27	27	30	28	29	29	30	32	30	32	32	27	30	28	31	26	27	30
Dibluq	1488	38.2803	4.09222	TMPMIN	2016	09	09:00	15	15	17	15	16	17	15	15	16	13	16	16	15	16	13	13	15	16	16	15	13	15	13	13	15	16	16	15	17	17
Dibluq	1488	38.2803	4.09222	TMPMIN	2016	10	09:00	15	13	16	15	17	13	13	15	16	12	15	13	15	15	13	16	13	14	15	13	13	16	16	13	12	12	14	13	15	15	13
Dibluq	1488	38.2803	4.09222	TMPMIN	2017	01	09:00	14	14	13	12	12	14	14	14	13	13	14	15	13	13	13	12	12	13	14	14	14	13	14	14	12	15	15	13	14	13	13
Dibluq	1488	38.2803	4.09222	TMPMIN	2017	02	09:00	15	17	17	15	16	16	14	14	15	15	17	14	12	12	11	12	12	14	14	15	15	12	13	13	13	12	13	12
Dibluq	1488	38.2803	4.09222	TMPMIN	2017	03	09:00	15	15	13	13	15	15	16	16	14	14	15	15	16	16	17	17	15	15	14	13	16	16	13	14	14	13	12	13	13	14	14.2
Dibluq	1488	38.2803	4.09222	TMPMIN	2017	04	09:00	13.4	13	14.3	15	15.5	13.2	13	14.2	13.5	14.3	15	14.2	13.5	14	15.2	13	15	13.6	14	13.5	16	14.5	13.5	14.3	16	15.4	16	14.5	13	14.5
Dibluq	1488	38.2803	4.09222	TMPMIN	2017	05	09:00	10.5	13	13.5	12.5	11	13.5	15	12	14	12.5	14	11	12.5	14	11	12.5	10	11.5	13.5	15	13	14.5	14	12	12.5	11.5	10	12.5	11	12.5	11.5
Dibluq	1488	38.2803	4.09222	TMPMIN	2017	06	09:00	10	11	11.5	10.5	11.5	10.5	10.5	11.5	11	11	11	10	10.5	10.5	12.5	11.5	11	10	11.5	10	10	11	12.5	12	13	14	13	12	12.5	10
Dibluq	1488	38.2803	4.09222	TMPMIN	2017	07	09:00	12.5	11	10	11.5	12.5	12	11.5	11	12.5	13.5	11	12.5	10	11.5	13	12.5	11	10.5	12	11	12.5	11.5	14	13.5	12	13	11	13	14.5	13.5	14
Dibluq	1488	38.2803	4.09222	TMPMIN	2017	08	09:00	11	13	14	14.5	13	13.5	12.5	13	12.5	11	12	11.5	13	11	12	15.5	14	11	14	13.5	12.5	13.5	14	15	13.5	13.5	12.5	15	14.5	13.5	14
Dibluq	1488	38.2803	4.09222	TMPMIN	2017	09	09:00	13.5	11	15	14	13.5	14.5	13.5	12	11	13.5	14.5	11.5	11	13.5	13	12.5	14	11	12.5	11	10	9.5	11.5	10	13.5	12.5	11	12.5	10.5	12
Dibluq	1488	38.2803	4.09222	TMPMIN	2017	10	09:00	13.5	14	13	12.5	11	12.5	11	10.5	12.5	10	9.5	10.5	11.5	10	9.5	11	10	12.5	11	9.5	10	11.5	12.5	10	11	12	10	9.5	11	10.5	14
Dibluq	1488	38.2803	4.09222	TMPMIN	2017	11	09:00	13	12.5	11.5	13	14.5	12	13	13.5	15	13.5	14.5	13.5	13	11	15	14.5	13	15	17	15.5	16.5	14	17.5	15.5	16	15	13.5	14.5	13	11
Dibluq	1488	38.2803	4.09222	TMPMIN	2018	02	09:00	15.5	17	15	14	13.5	14.5	16	14.5	13.5	15	13	14.5	13.5	11	12	13.5	15	11	12.5	11.5	13	12.5	11	13.5	10.5	11.5	12.5	11
Dibluq	1488	38.2803	4.09222	TMPMIN	2018	03	09:00	13	11	12.5	11	13.5	9.5	11.5	13.5	12	14	12.5	13.5	14	11	9	10.5	11	11.5	10.5	12.5	12	11	13.5	10	12.5	11.5	10	13	12	14	13.5
Dibluq	1488	38.2803	4.09222	TMPMIN	2018	05	09:00	11.5	12.5	10	10.5	11	10	11.5	13.5	12	13.5	11	11.5	10	12.5	9.5	11	12.5	9	10.5	12	9.5	10	11.5	13.5	14.5	12.5	11.5	13.5	12	11.5	11
Dibluq	1488	38.2803	4.09222	TMPMIN	2018	06	09:00	13.5	10	11	15	13	13.5	12	10	11	13	13.5	15	11	13.5	13	12	11.5	13.5	13	11	10.5	10	11.5	14.5	13.5	15	15	12.5	13	14.5
Finch Wuha	1634	38.2697	5.39317	PRECIP	1987	01	09:00	0	0	1.2	8.9	3.1	0	0	0	0	0	0	0	0	0	0	0	0	0	0	0	0	0	0	0	0	0	0	0	0	0	0	31
Finch Wuha	1634	38.2697	5.39317	PRECIP	1987	02	09:00	0	0	0	0	0	0	0	0	0	0	0	0	0	0	0	0	0	0	0	2.9	8.6	0.2	0	0	0	0	0	0				28
Finch Wuha	1634	38.2697	5.39317	PRECIP	1987	03	09:00	0	0	0	0	0	0	0	1.5	13	6	0	10.2	0	0	0	16	18	1	0	0	0	0	0	0	4.2	0	0	0	0	0	0	31
Finch Wuha	1634	38.2697	5.39317	PRECIP	1987	04	09:00	1	1.5	10.2	5.1	0	3.5	9.8	13.3	1.3	5	5.5	0	7	0	1.3	0	7.1	2.5	0	0.8	0	0	0	0	0	0	0	0	10.2	8		30
Finch Wuha	1634	38.2697	5.39317	PRECIP	1987	05	09:00	4.2	3.8	0	0	8.9	9.1	10.1	7.5	8.6	7.3	9.6	8	3.6	5.6	3.1	10.1	18.3	12.4	21.1	16.4	5.1	16.2	11.1	11.1	11.1	11	17.2	6.2	6	6.7	6.3	31
Finch Wuha	1634	38.2697	5.39317	PRECIP	1987	06	09:00	0	14.2	9.4	12	0.6	26	20.2	0	0	0	0	0	0	0	0	0	0	0	0	0	0	0	0	0	0	0	0	14.7	5.6	0		30
Finch Wuha	1634	38.2697	5.39317	PRECIP	1987	07	09:00	20.4	2.1	0	0	0	0	0	0	0	0	0	0	0	0	0	0	0	0	0	0	1.5	0	0	0	0	0	0	0	0	0	0	31
Finch Wuha	1634	38.2697	5.39317	PRECIP	1987	08	09:00	0	1.7	0	0	0	0	0	0	0	0	0	0	0	0	0	0	0	0	3.6	1.6	0	0	0	0	0	0	0	0	0	0	0	31
Finch Wuha	1634	38.2697	5.39317	PRECIP	1987	09	09:00	0	0	0.5	0	0	0	0	0	0	0	0	0	0	0.2	0	0	0	2.9	0	0	0	0	2.7	0	0.5	3.1	3.2	0	0	3.7		30
Finch Wuha	1634	38.2697	5.39317	PRECIP	1987	10	09:00	0	0	0	0	0	0.4	0	5.2	0	3.2	2.3	15.2	7	0.3	4.1	0	0	0	0	2.2	1.4	0	0	2.3	10.1	10.2	0	5.3	23.4	4.1	7.3	31
Finch Wuha	1634	38.2697	5.39317	PRECIP	1987	11	09:00	9.3	4.6	0.1	0	0	12.3	0	0	0	35.8	14.4	0	0	0	0	0	0	0	6.9	0	0	0	0	0	0	0	0	0	0	0		30
Finch Wuha	1634	38.2697	5.39317	PRECIP	1987	12	09:00	0	0	0	0	0	0	0	0	0	0	0	0	0	0	0	0	0	0	0	0	0	0	0	1.5	0	0	0	0	0	13.4	0	31
Finch Wuha	1634	38.2697	5.39317	PRECIP	1988	01	09:00	0	0	0	0	0	0	0	0	0	0	0	0	0	0	0	0	0	0	0	0	0	0	0	0.1	0	0	0	0	0	0	0	31
Finch Wuha	1634	38.2697	5.39317	PRECIP	1988	02	09:00	0	0	0	0	0	0	0	0	0	0	0	0	0	0	0	0	0	0	0	0	0	6.9	0	0	0	0	0	0	0			29
Finch Wuha	1634	38.2697	5.39317	PRECIP	1988	03	09:00	0	0	0	0	0	8.5	0	0	0	3.7	0	0	0	0	0	0	0	0	0	0	6.4	0	0	3.5	0	4.2	0	0	0	0	0	31
Finch Wuha	1634	38.2697	5.39317	PRECIP	1988	04	09:00	0	2.7	1.9	0	9.4	0	0	16	11	0	0	0	36.1	16.5	15.2	6.8	7.2	3.3	5.2	18.8	10	4.8	6.9	7.2	34.6	15.2	18.5	5.8	1.6	33.2		30
Finch Wuha	1634	38.2697	5.39317	PRECIP	1988	05	09:00	12.4	0	0	19.2	9.3	0	2.2	0	0	10.2	18.8	6.3	6.4	12.7	1.8	0	0	0	1.7	0	9.8	0	0	0	0	0	2.5	0	0	0	0	31
Finch Wuha	1634	38.2697	5.39317	PRECIP	1988	06	09:00	0	0	0	0	0	0	0	17.3	10.5	5.5	2.3	14.1	7.1	4.6	0	0	0	0	0	0	0	0	0	0	0	0	0	0	0	0		30
Finch Wuha	1634	38.2697	5.39317	PRECIP	1988	07	09:00	0	0	0	0	0	0	0	0	0	0	0	0	0	6.9	17	0	6.5	9.7	10.7	6.9	0.6	0	0	0	0	0	0	0	0	0	0	31
Finch Wuha	1634	38.2697	5.39317	PRECIP	1988	08	09:00	0	0	0	2.6	6.7	4.1	1.6	0	0	0	0	0	0	0	0	0	0	0	6.7	0	0	0	0	0	0	0	0	6	0	0	0	31
Finch Wuha	1634	38.2697	5.39317	PRECIP	1988	09	09:00	0	0	0	0	0	0	0	0	0	0	0	0	13.1	0	0	0	0	0	0	0	20.6	6.3	0	0	0	0	0	0	0	0		30
Finch Wuha	1634	38.2697	5.39317	PRECIP	1988	10	09:00	0	6.2	3.1	7.5	6.1	0	0	3	0	2.7	81	0	0	3.3	3.4	3.4	1.8	3.3	4	0	7.5	6	2.6	0	0	0	0	0	0	0	14.2	31
Finch Wuha	1634	38.2697	5.39317	PRECIP	1988	11	09:00	0	0	0	0	0	0	0	0	0	0	0	0	0	7.5	0	0	0	0	0	0	0	0	0	0	0	0	0	0	0	0		30
Finch Wuha	1634	38.2697	5.39317	PRECIP	1988	12	09:00	0	0	0	0	0	0	0	0	5.9	3.5	7.6	3	1.8	0	0	0	0	0	0	0	0	0	0	0	0	0	0	0	0	0	0	31
Finch Wuha	1634	38.2697	5.39317	PRECIP	1989	01	09:00	0	0	0	0	0	0	0	0	0	0	0	0	0	0	0	15.6	1.5	23.3	0	0	0	0	0	0	0	0	0	0	0	0	0	31
Finch Wuha	1634	38.2697	5.39317	PRECIP	1989	02	09:00	0	5.6	3.7	4.4	10.5	0	6.5	0	0	0	0	0	0	0	0	0	0	0	0	0	0	0	0	0	0	0	0	0				28
Finch Wuha	1634	38.2697	5.39317	PRECIP	1989	03	09:00	0	0	0	0	0	0	5.3	0	0	0	0	0	0	0	0	0	0	0	11.7	5.5	0	7.2	8	6	12.7	7.3	0.5	4.5	10.1	15	0	31
Finch Wuha	1634	38.2697	5.39317	PRECIP	1989	04	09:00	0	6	0	0	5.3	0.7	20	25.8	37	0	0	0	0	0	10	0.6	0	0	0	10.6	0	8.5	10.3	24.4	15.9	6.6	20.2	0	0	0		30
Finch Wuha	1634	38.2697	5.39317	PRECIP	1989	05	09:00	0	4.5	3.8	1.7	16.1	6.1	0	0	0	24.6	11.7	17.5	10.7	0	0	14.6	11.7	15.6	6.7	0	0	0	0	0	0	0	1.6	0	0	0	0	31
Finch Wuha	1634	38.2697	5.39317	PRECIP	1989	06	09:00	0	0	0	0	0	2.2	0	1.5	0	0	9.7	0	0	0	0	0	0	0.5	0	0	0	0	0	0	0	0	0	0	0.5	0		30
Finch Wuha	1634	38.2697	5.39317	PRECIP	1989	07	09:00	0	1.2	0	0	0	0	0.6	0	0	0	0	0	0	0	0	0	16.3	0	2.1	8	0	1.3	0	0	0	0	0	0	2.1	0	0	31
Finch Wuha	1634	38.2697	5.39317	PRECIP	1989	08	09:00	0	0	0	0	0	0	0	0	0	0	0	0	0	0	0	0	0	0	0	0	0	0	0	0	0	0	0	0	0.6	0	16	31
Finch Wuha	1634	38.2697	5.39317	PRECIP	1989	09	09:00	4.3	0	0	0	0	0	0	0	0	0	0	0	0	0	1.6	0	0	6.8	0	5.7	22.3	22.8	38.2	6.2	5.1	11.5	17.1	6.3	2.7	0		30
Finch Wuha	1634	38.2697	5.39317	PRECIP	1989	10	09:00	0	1.5	73.7	0	17.8	14.2	0	3.6	0.8	2.8	13.7	37.9	9.3	2.2	1.6	10.4	27.2	9.6	0	0	2.3	0	0	0	0	0	0	0	0	0	0	31
Finch Wuha	1634	38.2697	5.39317	PRECIP	1989	11	09:00	0	15.5	3.8	0	0	0	10.2	0	1.2	10.1	17.7	0	0	0	9.7	10.1	2.3	6	13.2	0	0.7	0	23.4	5.7	3.1	2.3	0	0	0	0		30
Finch Wuha	1634	38.2697	5.39317	PRECIP	1989	12	09:00	0	0	0	0	0	0	0	0	0	12.3	9.5	0	0	0	0	0	0	0	0	0	7.4	0	2	5.1	2.1	10.6	10.1	7.3	0	10.5	7.8	31
Finch Wuha	1634	38.2697	5.39317	PRECIP	1990	01	09:00	0	0	0	0	0	0	0	1.5	0	0	0	0	0	0	0	0	0	0	0	0	0	0	0	0	0	0	0	0	0	0	0	31
Finch Wuha	1634	38.2697	5.39317	PRECIP	1990	02	09:00	0	0	0	0	0	0	0	0	6.1	0	0	0	0	0	53.9	1	0.6	3.2	3.3	50.8	0	22	83.5	10.3	5.1	3.2	7.5	2.1				28
Finch Wuha	1634	38.2697	5.39317	PRECIP	1990	03	09:00	0	0	0	4.5	2.7	31.9	7.8	0	0	0	0	7.5	0	0	0	0	0	0	0	0	0	0	8.2	0	0	0	0	0	0	1.3	38.4	31
Finch Wuha	1634	38.2697	5.39317	PRECIP	1990	04	09:00	0	0.6	15.3	0	10.8	5.1	26.8	0.2	27.3	0	0	2.3	40.1	11.3	6.2	30.6	5.6	7.5	19.1	9.4	0	1.2	0	0.6	84.3	3.1	0	2.1	0	4.8		30
Finch Wuha	1634	38.2697	5.39317	PRECIP	1990	05	09:00	2.4	1.2	0	0	0	0	0	0	0	0	0	0	0	0	0	0	21.4	0	0	0	0	4.9	0	21.2	0	0	0	0	0	2.5	0	31
Finch Wuha	1634	38.2697	5.39317	PRECIP	1990	06	09:00	0	0	0	0	0	0	0	0	0	0	0	0	0	0	0	0	0	0	5.5	0	0	0	0	0	6.5	0	0	0	0	0		30
Finch Wuha	1634	38.2697	5.39317	PRECIP	1990	07	09:00	0	0	0	0	0	0	0	0	0	0	0	0	0	0	0	0	0	0	0	0	6.3	0	0	0	0	0	0	0	5.4	0	0	31
Finch Wuha	1634	38.2697	5.39317	PRECIP	1990	08	09:00	0	0	0	0	0	0	0	0	0	0	0	0	0	0	0	0	0	0	0	5.7	0	0	0	0	0	0	0	0	0	0	0	31
Finch Wuha	1634	38.2697	5.39317	PRECIP	1990	09	09:00	0	0	0	0	0	5.1	0	0	0	0	0	0	0	0	0	0	0	0	2.7	0	0	0	7.1	0	0	0	0	0	0	0		30
Finch Wuha	1634	38.2697	5.39317	PRECIP	1990	10	09:00	0	0	0	0	0	0	0	0	19.6	0	0	0	0	5.3	0	0	0	0	0	0	0	0	0	0	0	0	0	0	0	0	0	31
Finch Wuha	1634	38.2697	5.39317	PRECIP	1990	11	09:00	0	0	11.5	0.4	4.8	0	0	0.6	2.5	0	0.3	2.5	2.5	3	0	0	0	0	0	0	0	0	0	0	0	0	0	3.1	0	0		30
Finch Wuha	1634	38.2697	5.39317	PRECIP	1990	12	09:00	0	0	1	0	0	0	0	0	0	0	0	0	0	0	0	0	0	0	0	0	0	0	0	0	0	0	0	0	0	0		30
Finch Wuha	1634	38.2697	5.39317	PRECIP	1991	01	09:00	0	0	2	0	0	3.3	21	3	2.3	0	0	0	0	0	0	0	0	0	0	0	0	0	0	0	0	0	0	0	0	0	0	31
Finch Wuha	1634	38.2697	5.39317	PRECIP	1991	02	09:00	0	0	0	0	0	0	0	0	0	0	3	0	0	0	0	0	6.6	0	0	0	0	0	1.2	1.4	0	0	0	0				28
Finch Wuha	1634	38.2697	5.39317	PRECIP	1991	03	09:00	0	0	0	0	0	0	0	0	1.2	7.7	11.2	4.6	0	2.7	0	0	0	0	0	0	0	0	0	0	29.1	5.9	0	0	9.2	13.2	0	31
Finch Wuha	1634	38.2697	5.39317	PRECIP	1991	04	09:00	8	3.1	5.2	2.1	1.5	3.7	0	2.1	0	1.2	3.1	0	1.1	0	0	0	0	0	0	0	1.8	3.9	0	15.6	2.3	3	15.2	2.4	6.3	1.6		30
Finch Wuha	1634	38.2697	5.39317	PRECIP	1991	05	09:00	3.8	8.2	4.1	8.3	6	3.2	8.1	1.9	5.8	4.2	8.3	11	2.6	3.2	2.1	2.5	3.6	4	3.8	6.3	2.1	3.3	4.1	3	4.5	6.5	3.3	2.6	4.9	2.7	3.9	31
Finch Wuha	1634	38.2697	5.39317	PRECIP	1991	06	09:00	2.6	0.7	0	0	0.6	1.5	0	0	0	6	0	0	1.5	0	0	0	1.2	0	0	2.7	3.8	2	3.1	0	2.7	0	4.5	0	0	0		30
Finch Wuha	1634	38.2697	5.39317	PRECIP	1991	07	09:00	0	0	0	0	2.7	0.6	0.2	0	3.5	0.9	2.8	3.5	1.6	0	6.5	4.3	2.8	0	0	0	4.6	2.5	3.6	0.6	0	3.1	2.2	0	0	1.6	0	31
Finch Wuha	1634	38.2697	5.39317	PRECIP	1991	08	09:00	0	0	0	0	0	2.5	3.2	0	0	0	1.7	3.2	0.6	0	0	0	2.5	0	1.5	2.6	0.6	0	0	0	2.1	0	3.2	0	0	0	0	31
Finch Wuha	1634	38.2697	5.39317	PRECIP	1991	09	09:00	0	0	0	0	0	0	0.9	0	0	0	0	3.4	0	1.7	0	3.6	4.5	0	0	2.6	3.1	0	0	2.6	0	0	0	0	0	0		30
Finch Wuha	1634	38.2697	5.39317	PRECIP	1991	10	09:00	0	0	0	7.5	7	6.5	7.5	6.7	8.1	7.7	2.3	0	0	0	0	0	0	6	3.5	0	0	0	0	0	0	0	0	0	0	0	0	31
Finch Wuha	1634	38.2697	5.39317	PRECIP	1991	11	09:00	2.6	0	53.2	28.5	0	0	0	0	0	0	0	0	0	0	3.1	0	0	0	0	0	0	2.3	0	0	0	0	0	0	0	0		30
Finch Wuha	1634	38.2697	5.39317	PRECIP	1993	01	09:00	0	0	0	0	0	0	0	0	0	0	0	0	3.3	0	9.1	20	2	0	0	7.3	0	0	0	0	6.8	28.2	3.1	0	0	0	4	31
Finch Wuha	1634	38.2697	5.39317	PRECIP	1993	02	09:00	0	0	0	0	0	0	0	3.6	0	3.4	24.4	13.5	0	0	0	0	0	0	0	0	0	0	0	0	0	0	0	0				28
Finch Wuha	1634	38.2697	5.39317	PRECIP	1993	03	09:00	0	0	0	0	0	0	0	0	0	0	0	0	0	0	0	0	0	0	0	0	0	0	0	0	0	0	0	0	0	0	1.2	31
Finch Wuha	1634	38.2697	5.39317	PRECIP	1993	04	09:00	0	0	0	0	12.5	0	0	0	0	0	0	0	0	0	0	31.9	0	0	16.4	3.7	0	0	0	0	0	8.7	0	13.5	20.4	80.6		30
Finch Wuha	1634	38.2697	5.39317	PRECIP	1993	05	09:00	6.3	0	0	0	8.7	5.5	0	0	15.6	8.4	1.7	134.4	5.9	0	0	0	0	0	0	0	0	50.9	0	0	0	3.6	0	2.4	0	0	0	31
Finch Wuha	1634	38.2697	5.39317	PRECIP	1993	06	09:00	0	0	0	0	16.4	0	0	0	0	0	2.6	0	0	13.8	0	0	0	0	0	0	0	0	0	0	1.4	0	0	0	0	0		30
Finch Wuha	1634	38.2697	5.39317	PRECIP	1993	07	09:00	0.2	0	0	0	0	0	0	0	0	0	0	0	0	0	0	0	0	0	0	0	1.4	0	0	1.6	0	0	0	1.8	0	0	0	31
Finch Wuha	1634	38.2697	5.39317	PRECIP	1993	08	09:00	0	0	0	0	0	1.6	0	0	0	0	0	0	1.8	1.4	0	0	0	0	0	0	0	0	0	0	0	0	0	0	0	0	0	31
Finch Wuha	1634	38.2697	5.39317	PRECIP	1993	09	09:00	0	0	0	0	0	0	0	0	0	0	0	0	0	0	0	0	0	0	0	0	0	0	0	0	2.3	3.4	0	0	0	0		30
Finch Wuha	1634	38.2697	5.39317	PRECIP	1993	10	09:00	0	0	0	0	0	0	0	2.7	5.2	0	11.7	14.6	0	0	0	0	0	0	0	0	0	0	0	0	18.6	8.8	5.3	0	0	11.2	0	31
Finch Wuha	1634	38.2697	5.39317	PRECIP	1993	11	09:00	23.4	3.7	0	0	0	0	0	0	0	0	0	0	0	0	0	0	0	0	0	5.4	17.2	0	0	0	0	0	0	0	0	0		30
Finch Wuha	1634	38.2697	5.39317	PRECIP	1994	01	09:00	0	0	0	0	0	0	0	0	0	0	0	0	0	0	0	0	0	0	0	0	0	0	0	0	0	0	0	0	0	0	0	31
Finch Wuha	1634	38.2697	5.39317	PRECIP	1994	02	09:00	0	0	0	0	0	0	0	0	0	0	0	0	0	2	0	0	0	0	0	0	0	0	0	0	0	0	0	0				28
Finch Wuha	1634	38.2697	5.39317	PRECIP	1994	03	09:00	0	0	0	0	0	0	0	0	0	0	0	2.3	1	0	0	0	0	1.4	0	0	0	0	13	10.2	1.5	3.3	0	0	0	0	0	31
Finch Wuha	1634	38.2697	5.39317	PRECIP	1994	04	09:00	0	0	0	0	1	0	0	11.5	0	0	0	0	0	0	0	0	0	2.7	32.6	15.1	18.9	1.3	3.8	2.4	0	0	0	0	20.9	0		30
Finch Wuha	1634	38.2697	5.39317	PRECIP	1994	05	09:00	20.4	23.2	4.1	3.3	0	10	6.4	17.2	0	0	0	0	0	0	0	0	0	12.8	0	0	0	13.7	12.1	0	0	0	0	0	0	0	0	31
Finch Wuha	1634	38.2697	5.39317	PRECIP	1994	07	09:00	0	0	0	0	0	0	0	0	0	5	0	0	0	0	0	0	0	0	0	0	0	0	0	0	0	0	2.5	0	0	0	0	31
Finch Wuha	1634	38.2697	5.39317	PRECIP	1994	08	09:00	0	0	0	0	0	0	0	0	0	0	0	0	0	0	2	0	0	0	0	0	0	0	0	0	0	0	0	0	0	0	0	31
Finch Wuha	1634	38.2697	5.39317	PRECIP	1994	09	09:00	0	0	0	0	0	0	6.2	0	0	4.3	0	0	0	0	0	5.4	7.3	2.6	0	0	0	0	0	0	0	0	0	0	0	0		30
Finch Wuha	1634	38.2697	5.39317	PRECIP	1994	10	09:00	0	0	0	0	0	0	0	3.4	0	2.6	0	0	5	0	6.4	20.2	60.5	0	2.4	0	0	0	0	0	0	0	7.2	2.2	11.2	0	0	31
Finch Wuha	1634	38.2697	5.39317	PRECIP	1994	11	09:00	11.6	0	0	2.2	0	0	0	1.2	0	0	0	0	0	0	2.4	0	0	0	0	2.8	7.6	2.2	0	0	0	0	0	0	0	0		30
Finch Wuha	1634	38.2697	5.39317	PRECIP	1994	12	09:00	0	0	0	0	0	0	0	0	0	0	0	0	0	0	0	0	0	0	0	0	0	0	0	0	0	0	0	0	0	0	0	31
Finch Wuha	1634	38.2697	5.39317	PRECIP	1995	01	09:00	0	0	0	0	0	0	0	0	0	0	0	0	0	0	0	0	0	0	0	0	0	0	0	0	0	0	0	0	0	0	0	31
Finch Wuha	1634	38.2697	5.39317	PRECIP	1995	02	09:00	0	0	0	0	0	0	0	27	0	9.4	0	0	3.5	4	9.2	0	0	0	0	0	0	0	0	0	0	0	0	0				28
Finch Wuha	1634	38.2697	5.39317	PRECIP	1995	03	09:00	0	0	0	22.4	0	0	20.8	0	0	0	1.4	0	0	0	7.4	0	3.2	0	0	0	0	0	4.7	3.2	1.4	0	0	0	0	0	0	31
Finch Wuha	1634	38.2697	5.39317	PRECIP	1995	04	09:00	0	0	0	0	0	0	0	0	10.2	7.8	50.2	10.2	4.3	0	0	0	0	0	9.6	8.4	7.3	0	0	0	0	0	25.5	95	5.6	14.2		30
Finch Wuha	1634	38.2697	5.39317	PRECIP	1995	05	09:00	19.4	0	0	0	0	0	10.6	0	0	9	0	0	0	0	0	0	0	0	0	0	0	0	0	0	0	0	0	0	0	0	0	31
Finch Wuha	1634	38.2697	5.39317	PRECIP	1995	06	09:00	0	0	0	0	0	0	0	0	0	0	0	0	0	0	8.2	0	0	0	26.3	0	0	0	0	0	6	0	0	0	0	0		30
Finch Wuha	1634	38.2697	5.39317	PRECIP	1995	07	09:00	1.6	0	8.2	0	0	0	0	0	0	0	0	0	6.4	0	0	0	0	0	0	0	0	0	0	0	0	0	0	4.7	0	0	0	31
Finch Wuha	1634	38.2697	5.39317	PRECIP	1995	08	09:00	0	0	0	0	0	0	0	0	0	0	8.4	0	0	0	3.6	0	0	0	0	0	0	0	0	0	0	0	0	0	0	18.6	0	31
Finch Wuha	1634	38.2697	5.39317	PRECIP	1995	09	09:00	0	0	0	0	0	0	0	0	0	25.7	0	0	0	0	0	0	17.4	0	0	0	0	6.8	0	0	0	0	0	0	0	0		30
Finch Wuha	1634	38.2697	5.39317	PRECIP	1995	10	09:00	11.8	0	0	0	0	0	17.3	6.8	0	0	0	0	0	13.6	0	0	0	12.7	0	0	0	0	0	28.6	0	0	0	0	0	0	19.5	31
Finch Wuha	1634	38.2697	5.39317	PRECIP	1995	11	09:00	14.6	61.2	0	0	0	0	5.3	0	0	0	2.6	0	0	0	0	0	0	0	0	0	0	0	0	0	0	0	0	0	0	0		30
Finch Wuha	1634	38.2697	5.39317	PRECIP	1995	12	09:00	0	0	0	0	0	0	0	0	0	0	0	0	0	0	0	0	0	0	0	0	0	0	0	0	0	0	0	0	0	0	0	31
Finch Wuha	1634	38.2697	5.39317	PRECIP	1996	01	09:00	0	0	0	0	0	0	0	0	0	0	0	0	0	0	0	0	0	0	0	0	0	0	0	0	0	0	0	0	0	0	0	31
Finch Wuha	1634	38.2697	5.39317	PRECIP	1996	02	09:00	0	0	0	0	0	0	0	0	0	0	0	0	0	0	0	0	0	0	0	0	0	0	0	0	0	11.4	0	2.1	0			29
Finch Wuha	1634	38.2697	5.39317	PRECIP	1996	03	09:00	0	0	0	0	0	0	0	0	5.7	4.5	0	0	7	29.7	7	0	0	29.6	0	19.7	0	0	22.4	0	0	0	0	0	0	0	0	31
Finch Wuha	1634	38.2697	5.39317	PRECIP	1996	04	09:00	0	0	0	0	0	0	0	0	0	0	0	10.3	0	0	13	0	0	0	5.3	27.6	5.3	0	0	0	0	0	0	5.3	13.2	0		30
Finch Wuha	1634	38.2697	5.39317	PRECIP	1996	05	09:00	0	4.6	0	0	0	2.7	0	0	0	3.5	0	0	0	2.4	0	0	29.7	20	38.8	0	12.6	0	0	30.4	0	0	28.4	0	0	0	35.9	31
Finch Wuha	1634	38.2697	5.39317	PRECIP	1996	06	09:00	23.6	52.3	0	0	0	0	0	0	4.7	0	0	5.6	0	0	0	0	0	0	0	0	0	0	0	0	0	0	0	0	0	0		30
Finch Wuha	1634	38.2697	5.39317	PRECIP	1996	07	09:00	0	0	0	0	0	0	2.5	0	4.7	0	0	0	0	0	0	0	0	0	0	0	0	0	0	0	0	0	0	0	0	0	0	31
Finch Wuha	1634	38.2697	5.39317	PRECIP	1996	08	09:00	0	0	0	0	0	0	0	0	0	0	0	0	0	0	0	0	27.4	0	0	7.5	0	0	0	0	0	0	0	0	0	0	0	31
Finch Wuha	1634	38.2697	5.39317	PRECIP	1996	09	09:00	0	0	0	0	0	0	0	0	0	0	0	0	0	0	0	6.4	0	0	7.9	0	0	13.6	0	0	0	0	0	0	0	0		30
Finch Wuha	1634	38.2697	5.39317	PRECIP	1996	10	09:00	0	0	0	1.8	0	3.5	0	0	0	0	0	2.7	0	0	5	0	0	1.5	1.7	0	0	0	6.9	0	6.7	0	0	13.5	0	0	0	31
Finch Wuha	1634	38.2697	5.39317	PRECIP	1996	11	09:00	0	0	0	0	0	0	2.6	0	0	0	0	0	0	0	0	4.6	0	0	0	17.5	0	0	0	7.4	0	0	0	0	0	0		30
Finch Wuha	1634	38.2697	5.39317	PRECIP	1996	12	09:00	0	0	0	0	0	0	0	0	0	0	0	0	0	0	0	0	0	0	0	0	0	0	0	0	0	0	0	0	0	0	0	31
Finch Wuha	1634	38.2697	5.39317	PRECIP	1997	01	09:00	0	0	0	0	0	0	0	0	0	0	0	0	0	0	0	0	0	0	0	0	0	0	0	0	0	0	0	0	0	0	0	31
Finch Wuha	1634	38.2697	5.39317	PRECIP	1997	02	09:00	0	0	0	0	0	0	0	0	0	0	0	0	0	0	0	0	0	0	0	0	0	0	0	0	0	0	0	0				28
Finch Wuha	1634	38.2697	5.39317	PRECIP	1997	03	09:00	0	0	0	0	0	0	0	0	0	0	0	0	0	0	0	0	0	0	0	0	0	0	0	0	0	0	0	0	0	16.3	0	31
Finch Wuha	1634	38.2697	5.39317	PRECIP	1997	04	09:00	0	0	0	55	0	15	0	14.2	6.7	24.8	0	7.2	0	0	0	0	0	27.5	33	0	0	2.8	0	0	8.2	0	0	0	0	0		30
Finch Wuha	1634	38.2697	5.39317	PRECIP	1997	06	09:00	3.6	0	0	0	0	0	0	0	0	0	3.4	0	0	2.5	0	0	0	0	0	0	0	0	0	0	0	0	0	0	0	0		30
Finch Wuha	1634	38.2697	5.39317	PRECIP	1997	07	09:00	0	0	0	0	0	0	21.9	1	0	0	0	0	0	0	0.3	0	4	0	0	0	0	0	0	0	0	0	0	0	0	0	0	31
Finch Wuha	1634	38.2697	5.39317	PRECIP	1997	08	09:00	0	4.6	10.3	0	0	0	0	0	0	0	0	0	0	0	0	0	0	0	0	0	0	13.8	0	0	0	0	0	0	0	0	0	31
Finch Wuha	1634	38.2697	5.39317	PRECIP	1997	09	09:00	0	0	0	0	0	0	0	0	2.4	0	3.2	0	0	0	0	0	0	0	0	0	0	0	0	0	0	22.8	0.8	7.2	0	0		30
Finch Wuha	1634	38.2697	5.39317	PRECIP	1997	10	09:00	0	0	0	9.2	0	3	0	0	33.7	0	0	0	0	12.6	2.4	21.3	15.5	0	10.7	8	0	7.5	61.2	0	9.2	30	41	9.2	0	0	0	31
Finch Wuha	1634	38.2697	5.39317	PRECIP	1997	11	09:00	0	0	0	0	5.2	27.9	0	0	16.3	49.4	12.5	7.8	22.7	30.2	30.5	48.3	65.5	17.5	0	3.3	9.8	0	41.8	2.4	0	0	10.9	0	0	0		30
Finch Wuha	1634	38.2697	5.39317	PRECIP	1997	12	09:00	0	6.2	6.7	9.3	6	0	0	0	0	0	0	0	0	0	0	0	0	0	0	0	0	0	0	9.6	7.3	5.9	0	0	0	0	0	31
Finch Wuha	1634	38.2697	5.39317	PRECIP	1998	01	09:00	0	23.4	0	0	0	0	0	0	0	28.3	1.4	0	7.9	80.9	0	0	0	0	0	0	0	0	0	0	0	0	0	0	0	0	0	31
Finch Wuha	1634	38.2697	5.39317	PRECIP	1998	02	09:00	0	0	0	0	0	0	0	0	0	0	0	2.3	0	0	0	0	2.4	8.6	0.6	3.5	0	0	0	0	0	0	0	0				28
Finch Wuha	1634	38.2697	5.39317	PRECIP	1998	03	09:00	0	0	5.9	0	0	2.2	0	0	0	0	0	0	0	0	0	0	0	0	0	0	0	0	0	0	0	0	0	0	0	0	0	31
Finch Wuha	1634	38.2697	5.39317	PRECIP	1998	04	09:00	0	0	0	0	0	0	0	0	0	0	20.5	0	0	0	0	0	0	11.9	0	0	22.4	0	0	30	7	0	27.4	0	0	0		30
Finch Wuha	1634	38.2697	5.39317	PRECIP	1998	05	09:00	14.4	0	0	0	0	18.8	8.4	7.5	0	0	0	0	0	0	50	0	0	4.5	0	0	0	29.4	0	0	0	0	0	0	0	0	0	31
Finch Wuha	1634	38.2697	5.39317	PRECIP	1998	06	09:00	0	0	0	0	4.8	0	0	0	0	0	0	0	0	0	0	0	0	0	0	0	0	0	56.2	0	0	1.4	0	0	0	0		30
Finch Wuha	1634	38.2697	5.39317	PRECIP	1998	07	09:00	0	0	0	0	0	0	0	0	0	0	0	0	0	0	0	0	0	0	5.5	0	0	0	0	12.4	5.5	0	0	0	0	0	0	31
Finch Wuha	1634	38.2697	5.39317	PRECIP	1998	08	09:00	0	0	3.6	0	0	0	0	0	0	0	0	0	0	0	0	0	0	0	0	0	0	0	0	0	0	0	0	0	0	0	0	31
Finch Wuha	1634	38.2697	5.39317	PRECIP	1998	09	09:00	0	0	0	0	0	0	0	0	0	0	0	0	0	0	0	0	0	0	0	0	0	0	0	3.6	0	2.4	0	0	0	0		30
Finch Wuha	1634	38.2697	5.39317	PRECIP	1998	10	09:00	0	0	0	0	0	0	0	0	0	0	0	0	0	0	0	9.3	0	0	0	0	0	4.5	0	0	0	3.8	0	0	0	0	0	31
Finch Wuha	1634	38.2697	5.39317	PRECIP	1998	11	09:00	0	0	0	0	0	0	0	0	0	4.2	0	0	0	0	0	0	0	0	0	4.3	0	0	0	0	0	0	0	0	0	0		30
Finch Wuha	1634	38.2697	5.39317	PRECIP	1998	12	09:00	0	0	0	0	0	0	0	0	0	0	0	0	0	0	0	0	0	0	0	0	0	0	0	0	0	0	0	0	0	0	0	31
Finch Wuha	1634	38.2697	5.39317	PRECIP	1999	01	09:00	0	0	0	0	0	0	0	0	0	0	0	0	0	0	0	0	0	0	0	0	0	0	0	0	0	0	0	0	0	0	0	31
Finch Wuha	1634	38.2697	5.39317	PRECIP	1999	02	09:00	0	0	0	0	0	0	0	0	0	0	0	0	0	0	0	0	0	0	0	0	0	0	0	0	0	0	0	0				28
Finch Wuha	1634	38.2697	5.39317	PRECIP	1999	03	09:00	2.4	1.6	0	0	0	1.8	2.4	0	6.4	0	8.4	0	0	6.4	20.7	0	0	0	0	0	0	0	0	0	0	6.8	0	0	0	0	0	31
Finch Wuha	1634	38.2697	5.39317	PRECIP	1999	04	09:00	0	0	0	0	0	0	0	0	0	0	0	0	0	13.5	30	0	0	0	1.7	0	0	0	20.8	12.4	0	0	0	0	0	0		30
Finch Wuha	1634	38.2697	5.39317	PRECIP	1999	05	09:00	0	0	0	9.4	0	0	0	0	3.5	0	0	0	0	0	0	0	0	0	0	0	0	0	0	0	0	0	0	0	0	0	0	31
Finch Wuha	1634	38.2697	5.39317	PRECIP	1999	07	09:00	0	0	0	0	0	0	0	2.4	0	0	5.3	0	0	2.6	0	0	8.3	2.2	0	0	0	0	0	0	0	0	0	0	0	0	0	31
Finch Wuha	1634	38.2697	5.39317	PRECIP	1999	08	09:00	0	0	0	0	0	0	0	0	0	0	0	0	0	0	0	3.2	0	0	0	0	0	0	0	0	0	0	0	0	0	0	0	31
Finch Wuha	1634	38.2697	5.39317	PRECIP	1999	09	09:00	0	0	0	0	0	20.3	0.6	0	0	10.6	14.2	6.4	0	0	0	0	0	0	0	0	0	0	0	0	0	0	0	8.4	0	0		30
Finch Wuha	1634	38.2697	5.39317	PRECIP	1999	10	09:00	7.5	0	0	0	8.4	0.9	0	0	0	0	0	0	0	0	0	0	0	0	7.5	0	0	0	0	0	9.6	0	0	0	0	0	0	31
Finch Wuha	1634	38.2697	5.39317	PRECIP	1999	11	09:00	0	5.6	0	0	0	0	0	0	0	0	0	0	0	3.4	0	0	0	0	0	0	0	0	0	0	0	0	0	0	0	9.1		30
Finch Wuha	1634	38.2697	5.39317	PRECIP	1999	12	09:00	16	0	0	0	0	0	0	0	21.4	0	0	0	0	0	0	0	0	0	0	0	0	0	0	0	0	0	0	0	0	0	0	31
Finch Wuha	1634	38.2697	5.39317	PRECIP	2000	01	09:00	0	0	0	0	0	0	0	0	0	0	0	0	0	0	0	0	0	0	0	0	0	0	0	0	0	0	0	0	0	0	0	31
Finch Wuha	1634	38.2697	5.39317	PRECIP	2000	02	09:00	0	0	0	0	0	0	0	0	0	0	0	0	0	0	0	0	0	0	0	0	0	0	0	0	0	0	0	0	0			29
Finch Wuha	1634	38.2697	5.39317	PRECIP	2000	03	09:00	0	0	0	0	0	0	0	0	0	0	0	0	0	0	0	0	0	0	2.5	0	0	0	0	0	0	0	0	0	0	3.4	0	31
Finch Wuha	1634	38.2697	5.39317	PRECIP	2000	04	09:00	4.2	0	0	0	0	0	0	0	17.2	32.6	0	7	0	13.6	0	5.8	0	0	0	0	0	0	10.6	21.4	0	0	0	17.2	8.8	0		30
Finch Wuha	1634	38.2697	5.39317	PRECIP	2000	05	09:00	0	0	9	37.8	4	68.4	0	0	9.2	50.7	61.7	12.3	0	0	0	14.6	0	6.4	0	0	0	0	0	0	0	0	0	0	0	0	0	31
Finch Wuha	1634	38.2697	5.39317	PRECIP	2000	06	09:00	0	3.6	0	0	0	0	0	0	0	0	0	0	0	0	0	0	0	0	0	0	0	0	0.4	0	0	0	0	0	0	0		30
Finch Wuha	1634	38.2697	5.39317	PRECIP	2000	07	09:00	0	0	0	0	0	0	0	0	0	0	0	0	0	0	0	0	0	0	0	0	0	0	0	0	0	0	0	0	0	0	0	31
Finch Wuha	1634	38.2697	5.39317	PRECIP	2000	08	09:00	0	0	0	0	0	0	3	0	12.4	0	11.4	3.2	0	0	0	0	0	0	0	0	0	0	0	0	0	0	0	0	0	0	0	31
Finch Wuha	1634	38.2697	5.39317	PRECIP	2000	09	09:00	0	0	0	0	3.6	0	0	4.3	0	0	0	0	0	0	0	0	0	0	2.6	0	0	0	0	0	0	0	0	0	0	0		30
Finch Wuha	1634	38.2697	5.39317	PRECIP	2000	10	09:00	0	5.6	14.3	4.9	0	4.8	0	0	42	19.9	38	0	9.5	0	11.9	1.7	0	0	0	17.9	0	0	0	0	0	0	27.8	0	0	8	0	31
Finch Wuha	1634	38.2697	5.39317	PRECIP	2000	11	09:00	0	0	0	0	0	0	0	0	33.6	0	0	0	0	0	0	0	0	32.4	0	0	6.5	0	5.5	0	0	0	0	0	0	0		30
Finch Wuha	1634	38.2697	5.39317	PRECIP	2000	12	09:00	0	0	0	0	0	0	0	0	0	16.4	0	0	0	0	0	0	0	0	0	0	0	0	0	0	0	0	0	0	0	0	0	31
Finch Wuha	1634	38.2697	5.39317	PRECIP	2001	01	09:00	0	0	0	0	0	0	0	0	0	0	0	0	0	0	0	0	0	0	0	0	16.6	0	0	0	0	0	0	0	0	0	0	31
Finch Wuha	1634	38.2697	5.39317	PRECIP	2001	02	09:00	0	0	0	0	0	0	0	0	0	0	0	0	0	0	0	0	0	0	0	0	0	0	0	0	0	0	0	0				28
Finch Wuha	1634	38.2697	5.39317	PRECIP	2001	03	09:00	0	0	0	0	0	0	5	5.6	4.6	0	0	0	0	0	0	0	0	0	0	0	7	0	0	0	0	0	0	2.5	17.5	2.4	9.5	31
Finch Wuha	1634	38.2697	5.39317	PRECIP	2001	04	09:00	17.2	0	0	0	5.5	0	21.1	23.7	0	4.5	0	0	7.5	0	14.2	0	0	0	0	0	18.7	0	2.5	14.8	5.4	41.8	0	29.8	0	0		30
Finch Wuha	1634	38.2697	5.39317	PRECIP	2001	05	09:00	0	0	17.5	9.6	0	0	9.6	4.4	12.4	0	6.8	3.4	0	12.4	0	0	0	0	0	0	0	0	0	0	0	0	0	0	5	0	0	31
Finch Wuha	1634	38.2697	5.39317	PRECIP	2001	06	09:00	0	0	0	0	0	0	0	16.6	0	20	0	0	0	0	0	0	0	0	0	0	0	0	0	0	0	0	0	0	0	0		30
Finch Wuha	1634	38.2697	5.39317	PRECIP	2001	07	09:00	0	0	0	0	0	0	0	0	0	0	0	0	0	0	0	0	0	0	0	0	0	0	0	3.5	0	0	0	0	0	0	0	31
Finch Wuha	1634	38.2697	5.39317	PRECIP	2001	08	09:00	21.6	0	0	5.4	0	0	0	13.8	0	0	0	0	0	0	0	0	0	0	0	0	0	0	2.7	0	0	0	0	0	0	0	0	31
Finch Wuha	1634	38.2697	5.39317	PRECIP	2001	09	09:00	13.5	0	0	0	20.7	0	0	9.9	0	0	0	0	0	0	0	0	3.9	0	0	0	0	9.3	0	0	0	0	13.5	0	4.5	0		30
Finch Wuha	1634	38.2697	5.39317	PRECIP	2001	10	09:00	0	0	4.6	0	6.3	0	0	0	0	0	0	4.6	0	0	5.2	0	0	0	0	8.7	0	0	0	0	0	10.9	8.5	0	0	0	0	31
Finch Wuha	1634	38.2697	5.39317	PRECIP	2001	11	09:00	4	35.9	0	0	0	0	0	3.8	0	0	0	50.3	0	5.6	0	0	0	0	0	0	0	0	0	0	0	0	0	0	0	0		30
Finch Wuha	1634	38.2697	5.39317	PRECIP	2001	12	09:00	0	0	0	0	0	0	0	0	0	0	0	0	0	0	0	0	0	0	0	0	0	0	0	0	0	0	0	0	0	0	0	31
Finch Wuha	1634	38.2697	5.39317	PRECIP	2002	01	09:00	0	0	0	7.4	0	0	0	1.7	0	0	0	3.7	0	0	0	0	0	0	0	0	0	0	0	0	0	0	0	0	0	0	0	31
Finch Wuha	1634	38.2697	5.39317	PRECIP	2002	02	09:00	0	0	0	0	0	0	0	0	0	0	0	0	0	0	0	0	0	0	0	0	0	0	0	0	0	0	5.4	0				28
Finch Wuha	1634	38.2697	5.39317	PRECIP	2002	03	09:00	5.3	9.5	0	25.8	4	0	5.8	0	0	0	0	0	6.4	0	0	3.6	0	5.6	22.4	0	0	5.6	0	0	0	0	0	0	0	0	0	31
Finch Wuha	1634	38.2697	5.39317	PRECIP	2002	04	09:00	0	0	0	0	0	0	0	0	0	0	0	16.4	0	0	14	11.4	9	23.8	14.5	26.7	4.6	0	0	0	0	0	0	0	4.6	0		30
Finch Wuha	1634	38.2697	5.39317	PRECIP	2002	05	09:00	0	19.5	0	0	14.8	9.6	62.5	0	0	0	7.2	7.6	0	0	0	0	0	0	0	0	0	0	0	0	0	0	0	0	0	0	0	31
Finch Wuha	1634	38.2697	5.39317	PRECIP	2002	06	09:00	0	0	0	0	0	0	0	0	0	0	0	0	15	0	22.8	0	0	0	0	0	0	0	0	0	0	0	0	0	0	2.5		30
Finch Wuha	1634	38.2697	5.39317	PRECIP	2002	07	09:00	0	0	0	0	0	0	3.6	0	0	0	0	5.6	0	0	0	0	0	0	0	0	0	0	0	0	0	0	0	0	0	0	0	31
Finch Wuha	1634	38.2697	5.39317	PRECIP	2002	08	09:00	0	0	0	0	0	0	0	0	0	0	0	0	0	0	0	0	0	0	0	0	0	0	0	0	0	0	0	0	0	0	0	31
Finch Wuha	1634	38.2697	5.39317	PRECIP	2002	09	09:00	0	0	0	0	0	0	17.5	0	0	0	0	0	0	0	0	9.8	0	0	0	0	0	0	8.8	0	0	0	0	0	0	0		30
Finch Wuha	1634	38.2697	5.39317	PRECIP	2002	10	09:00	0	0	0	8.3	0	0	0	0	5.8	0	0	4.5	0	0	0	8.4	0	0	7.8	24	16	0	13.6	17.4	4.8	0	0	0	0	0	0	31
Finch Wuha	1634	38.2697	5.39317	PRECIP	2002	11	09:00	3.8	0	0	3.5	0	0	0	0	0	0	0	0	0	3.4	0	0	0	0	0	0	0	0	0	0	0	0	0	0	0	0		30
Finch Wuha	1634	38.2697	5.39317	PRECIP	2002	12	09:00	0	0	4.5	0	0	0	0	4.4	0	0	0	0	0	0	5.4	0	0	4.2	7.2	8.8	6	6.5	9.8	7.5	6.8	13.8	0	0	11.5	0	0	31
Finch Wuha	1634	38.2697	5.39317	PRECIP	2003	01	09:00	0	0	0	0	0	0	0	0	0	0	0	0	0	0	0	0	15.4	0	0	2.5	0	0	0	0	0	0	0	0	4.5	0	0	31
Finch Wuha	1634	38.2697	5.39317	PRECIP	2003	02	09:00	0	0	0	0	0	5.7	0	0	0	0	0	0	0	0	0	0	0	0	0	0	0	0	0	0	0	0	0	0				28
Finch Wuha	1634	38.2697	5.39317	PRECIP	2003	03	09:00	0	0	0	0	4.5	0	0	0	0	0	0	0	0	0	0	0	0	0	0	0	0	0	4.8	0	0	0	0	0	0	67.4	0	31
Finch Wuha	1634	38.2697	5.39317	PRECIP	2003	04	09:00	0	0	0	0	0	0	0	0	0	0	0	0	0	16.8	10	0	0	100.7	0	60.7	4.5	26.8	8.4	0	27.9	37.6	54.3	0	3.2	0		30
Finch Wuha	1634	38.2697	5.39317	PRECIP	2003	05	09:00	3	19.2	7.5	10.2	0	4.4	56.2	40.2	0	7.6	0	11.6	40.8	18.4	0	0	0	0	0	0	0	0	0	0	5.6	17.6	0	0	0	0	0	31
Finch Wuha	1634	38.2697	5.39317	PRECIP	2003	06	09:00	0	0	0	0	0	0	0	0	0	0	0	0	0	0	0	0	0	0	0	0	0	0	0	0	0	0	0	0	0	0		30
Finch Wuha	1634	38.2697	5.39317	PRECIP	2003	07	09:00	0	0	0	0	0	0	0	0	0	0	0	0	0	0	0	0	0	0	0	0	0	0	0	0	0	0	0	0	0	0	0	31
Finch Wuha	1634	38.2697	5.39317	PRECIP	2003	08	09:00	0	0	0	0	0	0	0	0	0	0	0	0	0	0	0	0	0	0	20	17	0	0	0	0	0	0	0	0	0	0	0	31
Finch Wuha	1634	38.2697	5.39317	PRECIP	2003	09	09:00	0	0	0	0	5.6	17.4	0	0	0	0	0	0	0	0	0	0	0	0	0	0	0	0	0	0	0	0	0	0	0	0		30
Finch Wuha	1634	38.2697	5.39317	PRECIP	2003	10	09:00	11.2	0	0	0	0	0	40.8	0	2.4	4.2	0	0	0	0	0	0	0	0	0	0	0	0	0	0	4.5	0	0	0	0	0	0	31
Finch Wuha	1634	38.2697	5.39317	PRECIP	2003	11	09:00	0	0	0	10.2	0	13.6	0	0	0	0	0	23	0	0	0	0	0	0	0	0	0	0	0	0	4.6	0	0	0	0	0		30
Finch Wuha	1634	38.2697	5.39317	PRECIP	2003	12	09:00	5.6	26.6	33.4	7.4	0	0	0	0	0	0	0	0	0	0	0	6.5	0	0	0	0	0	0	0	0	0	0	0	0	0	0	0	31
Finch Wuha	1634	38.2697	5.39317	PRECIP	2004	01	09:00	0	0	0	0	0	0	0	0	0	0	10.4	23	0	0	0	0	0	0	0	0	0	0	5.4	0	0	0	14.7	0	19.2	0	0	31
Finch Wuha	1634	38.2697	5.39317	PRECIP	2004	02	09:00	0	0	9.5	0	0	0	0	0	0	0	0	0	0	0	0	0	0	0	0	0	0	0	0	0	0	0	0	0	0			29
Finch Wuha	1634	38.2697	5.39317	PRECIP	2004	03	09:00	0	0	0	0	0	0	11.2	0	0	0	0	0	0	0	0	0	0	0	0	0	0	0	0	0	0	21.9	0	0	0	0	0	31
Finch Wuha	1634	38.2697	5.39317	PRECIP	2004	04	09:00	0	0	21.9	0	18.6	0	5.5	0	0	0	31.6	0	0	0	0	0	0	0	0	15.6	0	0	7.9	0	0	20.5	11.9	0	7.5	0		30
Finch Wuha	1634	38.2697	5.39317	PRECIP	2004	05	09:00	0	8.9	14.6	26.7	0	0	0	7.8	26.6	0	0	0	0	0	0	0	0	0	0	4.7	0	0	0	0	0	0	0	0	0	0	0	31
Finch Wuha	1634	38.2697	5.39317	PRECIP	2004	06	09:00	0	0	0	0	0	0	0	0	1.4	0	0	0	0	0	0	0	0	0	0	0	0	7.5	0	0	0	0	0	0	0	0		30
Finch Wuha	1634	38.2697	5.39317	PRECIP	2004	07	09:00	0	0	0	0	0	0	0	0	0	0	0	0	0	4.7	0	0	11.5	0	0	0	0	0	0	0	0	0	0	0	0	0	0	31
Finch Wuha	1634	38.2697	5.39317	PRECIP	2004	08	09:00	0	0	3.6	0	0	0	0	0	0	0	0	0	0	0	0	0	0	0	0	0	0	0	0	0	0	0	8	0	0	0	0	31
Finch Wuha	1634	38.2697	5.39317	PRECIP	2004	09	09:00	0	0	0	0	0	0	0	0	0	0	0	0	0	0	0	0	0	0	1.6	0	0	3.5	0	0	8.3	10.6	27.6	6.8	0	0		30
Finch Wuha	1634	38.2697	5.39317	PRECIP	2004	10	09:00	0	0	0	0	0	0	7.5	0	0	0	6.8	0	0	15.6	7.2	0	0	6.5	0	0	0	0	0	0	0	0	0	0	0	0	28.3	31
Finch Wuha	1634	38.2697	5.39317	PRECIP	2004	11	09:00	11.7	9.6	65.6	13.6	0	0	0	0	0	0	0	0	7.2	0	0	29.2	19.2	0	4.2	17.4	0	7.9	27.2	14.6	0	0	0	0	0	0		30
Finch Wuha	1634	38.2697	5.39317	PRECIP	2004	12	09:00	0	0	0	0	0	0	0	0	0	0	0	0	0	0	0	0	0	0	0	0	0	0	0	5.4	0	0	0	0	0	0	0	31
Finch Wuha	1634	38.2697	5.39317	PRECIP	2005	01	09:00	0	0	0	0	0	0	0	0	0	0	0	0	0	0	0	0	0	0	0	0	0	0	0	0	0	0	21.6	0	0	0	0	31
Finch Wuha	1634	38.2697	5.39317	PRECIP	2005	02	09:00	0	0	0	0	0	0	0	0	0	0	0	0	0	0	0	0	0	0	0	0	0	0	0	0	0	0	0	9.5				28
Finch Wuha	1634	38.2697	5.39317	PRECIP	2005	03	09:00	0	7.5	0	0	5.6	0	4.8	0	0	0	0	0	0	36	0	0	0	14.8	0	0	0	9.6	0	0	0	0	0	0	0	0	0	31
Finch Wuha	1634	38.2697	5.39317	PRECIP	2005	04	09:00	0	0	0	5.4	0	0	11.4	0	0	0	25.4	0	0	0	0	0	6.7	0	8.4	11.5	0	21.3	15.3	29	0	0	0	24.5	0	0		30
Finch Wuha	1634	38.2697	5.39317	PRECIP	2005	05	09:00	40.5	0	6.8	7.5	0	0	0	98.4	0	28.5	18.7	30.6	10.3	26.5	20.3	0	0	0	0	0	0	42.4	9.8	0	17.9	0	6.4	0	0	0	0	31
Finch Wuha	1634	38.2697	5.39317	PRECIP	2005	06	09:00	0	0	0	0	0	0	0	0	0	9.6	0	7.4	0	0	0	0	0	0	0	0	0	0	0	0	0	0	0	0	0	0		30
Finch Wuha	1634	38.2697	5.39317	PRECIP	2005	07	09:00	0	0	0	0	0	0	0	2.4	0	0	0	0	0	0	4.7	0	0	2.4	0	0	0	0	0	0	0	0	0	0	0	0	0	31
Finch Wuha	1634	38.2697	5.39317	PRECIP	2005	08	09:00	0	0	0	0	0	0	0	0	3.8	0	0	1.6	3.5	0	0	2.6	0	0	0	0	0	0	0	0	0	0	0	5.6	0	0	0	31
Finch Wuha	1634	38.2697	5.39317	PRECIP	2005	09	09:00	0	0	0	0	0	0	4.8	0	0	0	0	0	0	0	0	0	0	0	0	0	0	0	3.7	0	0	0	22.6	0	0	0		30
Finch Wuha	1634	38.2697	5.39317	PRECIP	2005	10	09:00	0	0	0	0	5.4	3.5	0	0	11.6	0	30.2	6.9	6.4	0	5.4	0	0	3.6	0	0	4.8	0	0	3.4	0	5.3	46.4	21.6	8	0	0	31
Finch Wuha	1634	38.2697	5.39317	PRECIP	2005	11	09:00	0	0	0	11.9	4.6	0	0	0	0	0	0	0	0	0	0	0	0	0	7.2	11.4	6	0	0	0	0	0	0	0	0	0		30
Finch Wuha	1634	38.2697	5.39317	PRECIP	2005	12	09:00	0	0	0	0	0	0	0	0	0	0	0	0	0	0	0	0	0	0	0	0	0	0	0	0	0	0	0	0	0	0	0	31
Finch Wuha	1634	38.2697	5.39317	PRECIP	2006	01	09:00	0	0	0	0	0	0	0	0	0	0	0	0	0	0	0	0	0	0	0	0	0	0	0	0	0	0	0	0	0	0	0	31
Finch Wuha	1634	38.2697	5.39317	PRECIP	2006	02	09:00	0	0	0	0	0	0	0	0	0	0	0	0	0	0	0	0	0	0	0	0	10.6	3.2	0	2.2	4.6	0	0	0				28
Finch Wuha	1634	38.2697	5.39317	PRECIP	2006	03	09:00	3.5	0	0	1.8	0	0	0	1.5	0	0	0	5.4	6.8	0	0	0	0	0	0	0	0	0	0	34.6	0	1.6	0	0	0	0	0	31
Finch Wuha	1634	38.2697	5.39317	PRECIP	2006	04	09:00	0	0	39.8	0	4	4.5	0	0	0	0	0	0	0	0	30	19.8	0	0	49.6	0	0	16.5	0	0	65	19.8	0	39.4	14.6	0		30
Finch Wuha	1634	38.2697	5.39317	PRECIP	2006	05	09:00	0	0	12.4	0	4.6	0	3.5	0	0	0	0	0	0	0	0	4	15.8	0	0	0	0	0	0	0	0	0	0	4.8	3.6	0	0	31
Finch Wuha	1634	38.2697	5.39317	PRECIP	2006	06	09:00	0	0	3.4	0	0	1.6	0	0	0	0	0	0	0	0	0	0	0	0	0	0	3.5	0	2.8	1.6	0	0	0	0	0	0		30
Finch Wuha	1634	38.2697	5.39317	PRECIP	2006	07	09:00	0	0	0	0	0	0	0	0	0	0	0	0	0	0	0	0	0	0	0	0	0	0	3.6	0	1.5	0	0	0	0	0	0	31
Finch Wuha	1634	38.2697	5.39317	PRECIP	2006	08	09:00	0	0	0	0	0	0	6.4	5.8	0	0	0	7.5	0	0	7.2	0	0	0	0	0	0	0	0	0	0	0	0	0	0	0	0	31
Finch Wuha	1634	38.2697	5.39317	PRECIP	2006	09	09:00	0	0	4.6	0	0	10.4	0	3.8	0	3.2	0	0	0	0	0	0	0	0	1.5	0	0	0	0	0	0	0	0	21.7	0	0		30
Finch Wuha	1634	38.2697	5.39317	PRECIP	2006	10	09:00	0	17.4	0	0	23.6	0	0	0	7.5	0	9.6	0	0	0	53.7	18.4	12.4	9.8	0	27.6	0	0	30	16.5	15.6	6.2	11.6	25.6	17.4	10.6	4.8	31
Finch Wuha	1634	38.2697	5.39317	PRECIP	2006	11	09:00	0	0	0	0	0	0	0	0	0	0	0	8.6	0	17.8	0	10.3	0	0	25.4	0	0	50	0	7.4	0	6.6	0	0	0	0		30
Finch Wuha	1634	38.2697	5.39317	PRECIP	2006	12	09:00	3.6	0	9.5	0	0	0	4.6	0	0	0	0	0	0	0	0	0	0	0	0	0	0	0	0	0	0	0	0	16.4	10.2	0	6.4	31
Finch Wuha	1634	38.2697	5.39317	PRECIP	2007	01	09:00	0	0	0	0	0	0	0	0	0	0	0	0	0	0	0	0	0	0	0	0	0	0	3.6	0	1.7	0	0	0	0	0	0	31
Finch Wuha	1634	38.2697	5.39317	PRECIP	2007	03	09:00	0	0	0	0	0	0	0	0	0	0	0	0	0	0	1.6	0	0	0	0	18.5	0	0	0	0	0	0	0	0	0	4.2	0	31
Finch Wuha	1634	38.2697	5.39317	PRECIP	2007	04	09:00	0	0	0	0	0	0	0	0	4.2	10.2	9.8	39.3	58	18.4	30.6	4.5	7.5	7.9	0	14	0	0	0	0	4.5	0	0	0	0	0		30
Finch Wuha	1634	38.2697	5.39317	PRECIP	2007	05	09:00	0	10.2	0	0	0	4.9	0	12.2	28.6	0	0	0	0	0	0	0	0	0	0	0	0	0	0	0	0	6.2	7.5	0	0	0	0	31
Finch Wuha	1634	38.2697	5.39317	PRECIP	2007	06	09:00	0	0	0	0	0	6.4	0	8.2	0	27.6	19.5	5.7	10.2	0	0	0	0	0	0	3.6	0	1.8	0	0	0	0	0	0	0	0		30
Finch Wuha	1634	38.2697	5.39317	PRECIP	2007	07	09:00	0	0	0	0	0	0	0	0	0	0	0	0	0	0	0	0	0	0	0	0	0	0	0	0	0	0	0	0				28
Finch Wuha	1634	38.2697	5.39317	PRECIP	2007	08	09:00	12.2	3	0	0	0	0	18.7	0	0	0	0	0	2.1	0	0	0	6.2	0	9.2	0	0	0	0	0	0	0	0	2.1	0	3.2	2.2	31
Finch Wuha	1634	38.2697	5.39317	PRECIP	2007	09	09:00	0	2.8	2.1	0	16.2	18.4	22.8	8.2	15.4	12.3	0	0	0	0	0	0	0	0	0	0	14.3	0	0	0	0	0	0	0	32.7	0		30
Finch Wuha	1634	38.2697	5.39317	PRECIP	2007	10	09:00	0	2.5	0	0	9.3	5.2	0	0	0	0	0	0	9.4	0	22.4	0	10.2	6.6	3.5	0	0	0	0	0	0	9.2	0	0	0	0	0	31
Finch Wuha	1634	38.2697	5.39317	PRECIP	2007	11	09:00	4.6	0	0	5.2	16.4	0	0	0	0	0	0	0	0	0	0	0	0	0	0	0	0	0	0	0	0	0	0	0	0	0		30
Finch Wuha	1634	38.2697	5.39317	PRECIP	2007	12	09:00	0	0	0	0	0	0	0	0	0	0	0	0	0	0	0	0	0	0	0	0	0	0	0	0	0	0	0	0	0	0	0	31
Finch Wuha	1634	38.2697	5.39317	PRECIP	2008	01	09:00	0	0	0	0	0	0	0	0	0	0	0	1.2	0	0	1.4	0	0	0	0	0	0	0	0	0	0	0	0	0	0	0	0	31
Finch Wuha	1634	38.2697	5.39317	PRECIP	2008	02	09:00	0	0	0	0	0	0	0	0	0	0	0	0	0	0	0	0	0	0	0	0	0	0	0	0	0	0	0	0				28
Finch Wuha	1634	38.2697	5.39317	PRECIP	2008	03	09:00	0	0	0	0	0	0	0	0	0	0	0	0	0	0	0	0	0	0	0	0	0	0	0	0	0	10.5	0	0	11.7	0	36.8	31
Finch Wuha	1634	38.2697	5.39317	PRECIP	2008	04	09:00	5.6	18.8	0	0	0	0	0	0	0	7.4	0	0	0	6.8	0	0	10.5	0	0	31.8	0	36.4	0	10.6	0	0	0	0	0	0		30
Finch Wuha	1634	38.2697	5.39317	PRECIP	2008	05	09:00	15.7	4.4	0	0	0	0	4.1	0	0	0	6.8	0	0	0	0	3.5	0	0	7.6	0	0	0	0	0	0	0	0	0	0	0	0	31
Finch Wuha	1634	38.2697	5.39317	PRECIP	2008	06	09:00	0	0.6	0	0	0	0	0	0	0	3.4	0	0	0	0	0	0	5.4	0	0	0	7.4	0	5.6	0	0	0	7.8	0	0	0		30
Finch Wuha	1634	38.2697	5.39317	PRECIP	2008	07	09:00	0	0	0	0	0	0	0	0	6.5	0	0	8.5	1.8	0	0	0	0	0	0	2.3	0	0	3.4	0	0	0	0	0	0	0	0	31
Finch Wuha	1634	38.2697	5.39317	PRECIP	2008	08	09:00	0	0	0	0	0	0	2.6	2.7	0	0	0	0	1.2	6.1	0	0	0	0	1.5	0	0	0	0	0	0	0	0	0	0	0	0	31
Finch Wuha	1634	38.2697	5.39317	PRECIP	2008	09	09:00	0	0	1.3	0	0	3.3	4.3	1.2	3.6	4	0	0	0	0	0	24.9	1.2	0	0	0	0	0	4.5	7.1	0	0	39.8	0	0	14.6		30
Finch Wuha	1634	38.2697	5.39317	PRECIP	2008	10	09:00	39.4	0	0	3.3	0	33.6	9.6	1.7	16.7	17.3	0	0	0	0	21.1	0	0	0	0	0	5.8	8.5	0	0	0	0	0	0	0	0	19.2	31
Finch Wuha	1634	38.2697	5.39317	PRECIP	2008	11	09:00	15.5	0	57.3	30.7	6	0	0	0	0	0	0	0	0	0	0	0	0	0	0	0	0	0	0	0	0	0	0	0	0	0		30
Finch Wuha	1634	38.2697	5.39317	PRECIP	2008	12	09:00	0	0	0	0	0	0	0	0	0	0	0	0	0	0	0	0	0	0	0	0	0	0	0	0	0	0	0	0	0	0	0	31
Finch Wuha	1634	38.2697	5.39317	PRECIP	2009	01	09:00	0	0	0	0	0	0	0	0	0	0	0	0	0	0	0	0	0	0	0	0	0	0	0	0	0	22.9	0	7.3	0	0	0	31
Finch Wuha	1634	38.2697	5.39317	PRECIP	2009	02	09:00	0	0	0	0	0	0	0	0	0	0	0	0	0	0	0	0	0	0	0	0	0	0	0	0	0	0	0	0				28
Finch Wuha	1634	38.2697	5.39317	PRECIP	2009	03	09:00	0	0	0	0	0	0	0	0	0	0	0	0	0	0	0	0	0	0	0	0	0	0	0	0	0	0	6.8	0	59.2	0	0	31
Finch Wuha	1634	38.2697	5.39317	PRECIP	2009	04	09:00	9.8	0	0	24.4	0	0	0	0	0	0	0	0	0	0	17.6	0	0	4.8	0	0	0	0	0	10	20.7	0	0	0	0	0		30
Finch Wuha	1634	38.2697	5.39317	PRECIP	2009	05	09:00	0	0	0	0	0	0	8.2	0	0	0	0	0	43.5	21.2	0	0	7.4	19.5	0	24.9	18.4	0	0	0	6.7	0	0	0	0	0	0	31
Finch Wuha	1634	38.2697	5.39317	PRECIP	2009	06	09:00	0	0	0	0	0	0	0	0	0	0	0	7.5	0	11.4	0	0	0	0	0	0	0	0	0	0	0	0	0	0	0	0		30
Finch Wuha	1634	38.2697	5.39317	PRECIP	2009	07	09:00	0	0	0	0	0	0	0	0	0	0	0	0	0	0	7.5	0	10.5	0	0	0	0	0	0	0	0	0	0	0	0	0	0	31
Finch Wuha	1634	38.2697	5.39317	PRECIP	2009	08	09:00	0	0	0	0	0	0	0	0	0	0	0	0	0	0	0	0	0	0	0	0	0	0	0	0	0	0	0	0	0	0	0	31
Finch Wuha	1634	38.2697	5.39317	PRECIP	2009	09	09:00	0	0	0	0	0	0	0	0	0	0	0	0	0	0	0	0	3.5	3	0	0	0	0	0	0	0	0	7.2	0	0	0		30
Finch Wuha	1634	38.2697	5.39317	PRECIP	2009	10	09:00	0	0	0	0	0	0	0	0	6.2	36.2	0	0	0	0	16.2	0	0	0	0	11.4	0	0	0	0	2.6	0	0	0	0	0	0	31
Finch Wuha	1634	38.2697	5.39317	PRECIP	2010	01	09:00	0	0	0	0	0	0	0	0	0	0	0	0	0	0	0	0	0	4.4	0	0	0	7.6	0	0	0	0	0	0	0	0	0	31
Finch Wuha	1634	38.2697	5.39317	PRECIP	2010	02	09:00	0	0	0	0	0	3.4	0	2.6	0	2.4	2.1	0	0	15.2	0	0	0	0	0	0	0	0	0	0	0.4	0	15.4	0				28
Finch Wuha	1634	38.2697	5.39317	PRECIP	2010	03	09:00	0	0	0	0	0	0	0	0	0	0	0	0	5.2	0	0	0	0	0	7.4	0	0	0	4.4	0	0	0	0	0	7.5	65.1	0	31
Finch Wuha	1634	38.2697	5.39317	PRECIP	2010	04	09:00	8.9	0	0	16.4	10.5	0	0	37.1	0	0	0	48.4	8.3	0	19.5	0	56.3	7.5	0	40.2	11.5	17.3	21.4	0	0	33.7	27.3	0	0	18.5		30
Finch Wuha	1634	38.2697	5.39317	PRECIP	2010	05	09:00	0	13.4	8.5	2.3	0	0	6.6	19.5	4.4	0	0	0	5.7	0	0	30.8	10.3	43.3	0	0	12.6	0	0	0	30.1	0	0	0	0	0	0	31
Finch Wuha	1634	38.2697	5.39317	PRECIP	2010	06	09:00	0	0	0	0	0	4.5	6.7	12.6	38.5	0	28.8	8.6	0	13.8	6.5	3.7	0	0	7.8	0	0	0	8.2	35.5	26.8	0	0	0	0	0		30
Finch Wuha	1634	38.2697	5.39317	PRECIP	2010	07	09:00	9.5	0	0	0	0	0	0	0	0	0	0	2.5	0	0	0	3.6	1.8	8.4	0	5.7	0	0	0	13.2	0	0	0	0	6.3	0	0	31
Finch Wuha	1634	38.2697	5.39317	PRECIP	2010	08	09:00	0	0	7.5	0	0	0	0	0	0	0	0	1.7	0	0	3.1	0	0	0	9.5	0	7.2	0	1.8	15.4	0	0	4.6	1.8	0	0	0	31
Finch Wuha	1634	38.2697	5.39317	PRECIP	2010	09	09:00	0	0	0	7.6	3.1	0	0	5.3	0	0	0	0	0	0	0	1.7	0	0	1.4	0	0	0	0	0	0	3.4	0	3	0	0		30
Finch Wuha	1634	38.2697	5.39317	PRECIP	2010	10	09:00	0	0	0	16.7	9.3	0	0	17.5	7.1	0	0	11.5	3.4	6.8	0	0	13.4	10	0	0	15.5	0	0	2.5	0	0	0	0	0	1.4	0	31
Finch Wuha	1634	38.2697	5.39317	PRECIP	2010	11	09:00	0	0	0	0	0	0	0	0	0	0	0	0	0	0	0	0	0	0	0	0.8	0	0	0	0	0	1.2	0	0	0	0		30
Finch Wuha	1634	38.2697	5.39317	PRECIP	2010	12	09:00	0	0	0	0	0	0	0	0	0	0	0	0	0	0	0	0	0	0	0	0.6	0	0	0	0.7	0	0	0	0	0	0	0	31
Finch Wuha	1634	38.2697	5.39317	PRECIP	2011	01	09:00	0	0	0	0	0	0	0	0	0	0	0	0	0	0	0	0	0	0	0	0	0	0	0	0	0	0	0	0	0	0	0	31
Finch Wuha	1634	38.2697	5.39317	PRECIP	2011	02	09:00	0	0	0	0	0	0	0	10.1	0	0	0	0	0	0	2.4	0	0	0	0	0	0	0	0	0	0	0	0	0				28
Finch Wuha	1634	38.2697	5.39317	PRECIP	2011	03	09:00	0	0	0	0	0	0	0	1.4	0	0	0	0	0	2.5	0	0	0	0	0	0	0	0	0	0	0	0	0	0	0	0	0	31
Finch Wuha	1634	38.2697	5.39317	PRECIP	2011	04	09:00	0	0	0	0	0	0	0	0	0	0	0	0	3.6	0	0	0	10.4	0	0	0	6.2	0	0	0	31.6	60.8	15.7	12.5	6.8	2.6		30
Finch Wuha	1634	38.2697	5.39317	PRECIP	2011	05	09:00	0	0	0	5.4	0	7.5	99.8	0	2	0	0	4	0	0	0	0	6.7	0	0	7.4	0	3.6	0	0	0	0	0	0	0	0	0	31
Finch Wuha	1634	38.2697	5.39317	PRECIP	2011	06	09:00	0	0	0	0	0	0	0	0	0	0	0	0	0	0	0	0	0	0	0	0	0	0	0	0	0	10.2	23.4	0	0	0		30
Finch Wuha	1634	38.2697	5.39317	PRECIP	2011	07	09:00	0	0	0	0	0	0	0	4.6	0	0	0	0	0	7.6	0	0	0	0	0	0	0	0	0	0	0	0	0	0	0	0	0	31
Finch Wuha	1634	38.2697	5.39317	PRECIP	2011	08	09:00	0	0	0	0	0	0	0	0	0	0	0	8.6	0	6.8	0	0	0	10.2	7	0	9.4	0	0	0	0	20.9	0	30.4	29.3	0	0	31
Finch Wuha	1634	38.2697	5.39317	PRECIP	2011	09	09:00	0	0	0	0	23.4	40	0	0	0	0	0	0	0	7.6	0	5.4	0	0	0	0	0	0	3.4	1.6	0	0	0	0	0	0		30
Finch Wuha	1634	38.2697	5.39317	PRECIP	2011	10	09:00	0	0	0	0	0	0	20.4	2.2	0	18.6	0	0	40.5	0	0	0	0	0	10.5	0	0	0	0	0	0	0	0	0	31.2	0	0	31
Finch Wuha	1634	38.2697	5.39317	PRECIP	2011	11	09:00	6.5	8	25.7	30.6	0	0	0	0	0	0	0	0	0	7.4	0	0	0	10.2	0	14.2	0	13.2	10.4	0	8	11.6	27.5	17.2	58.6	0		30
Finch Wuha	1634	38.2697	5.39317	PRECIP	2011	12	09:00	0	0	0	0	0	0	0	0	0	0	0	0	0	0	0	0	0	0	0	0	0	0	0	0	0	0	0	0	0	0	0	31
Finch Wuha	1634	38.2697	5.39317	PRECIP	2012	01	09:00	0	0	0	0	0	0	0	0	0	0	0	0	0	0	0	0	0	0	0	0	0	0	0	0	0	0	0	0	0	0	0	31
Finch Wuha	1634	38.2697	5.39317	PRECIP	2012	02	09:00	0	0	0	0	0	0	0	0	0	0	0	0	0	0	0	0	0	0	0	0	0	0	0	0	0	0	0	0	0			29
Finch Wuha	1634	38.2697	5.39317	PRECIP	2012	03	09:00	0	0	0	0	0	0	0	0	0	0	0	0	0	0	0	0	0	0	0	0	0	0	0	0	0	0	0	0	72.6	0	0	31
Finch Wuha	1634	38.2697	5.39317	PRECIP	2012	04	09:00	0	0	0	0	0	0	48.8	0	0	0	0	0	0	0	0	0	0	0	0	0	21.9	0	30.6	0	0	0	0	0	0	10.2		30
Finch Wuha	1634	38.2697	5.39317	PRECIP	2012	05	09:00	0	0	0	0	0	0	0	0	0	0	0	0	17.2	0	0	0	0	0	0	10.4	12.2	0	9.6	0	11.5	0	26.4	0	18.8	0	0	31
Finch Wuha	1634	38.2697	5.39317	PRECIP	2012	06	09:00	0	0	0	16.8	8.2	0	0	0	13.4	0	0	0	0	0	0	0	0	0	0	0	0	0	0	0	0	0	0	0	0	0		30
Finch Wuha	1634	38.2697	5.39317	PRECIP	2012	07	09:00	0	0	0	0	0	20	22.6	0	19.2	0	0	0	0	0	0	0	0	0	0	0	0	0	0	0	0	0	0	0	0	0	0	31
Finch Wuha	1634	38.2697	5.39317	PRECIP	2012	08	09:00	0	0	0	0	0	0	0	10.4	0	0	6.5	9.2	0	11.5	0	0	0	0	0	0	0	0	0	13.6	19.5	0	0	0	0	0	0	31
Finch Wuha	1634	38.2697	5.39317	PRECIP	2012	09	09:00	0	0	0	0	0	0	0	0	0	0	8.4	10.4	16.4	0	0	0	16.4	0	0	0	0	0	0	10.5	0	20.4	16.2	0	0	0		30
Finch Wuha	1634	38.2697	5.39317	PRECIP	2013	06	09:00	0	0	0	2.5	0	1.6	3.2	0	0	0	0	0	0	0	0	0	0	0	0	0	0	0	0	0	0	0	0	0	0	0		30
Finch Wuha	1634	38.2697	5.39317	PRECIP	2013	07	09:00	0	0	0	0	0	0	0	0	0	0	4.8	0	0	7.2	5.4	0	0	0	0	0	0	0	0	3.5	0	0	0	0	3.8	0	0	31
Finch Wuha	1634	38.2697	5.39317	PRECIP	2013	08	09:00	0	0	0	0	0	0	0	0	0	0	0	0	0	0	0	0	6.5	0	0	9.7	0	5.6	0	0	14.4	10.5	0	0	0	0	0	31
Finch Wuha	1634	38.2697	5.39317	PRECIP	2013	10	09:00	0	0	11.8	0	7.5	0	0	36.4	1	6.1	0	0	0	19	0	31.2	0	1.5	0	10.3	0	0	0	0	0	0	5.7	15.2	0	0	0	31
Finch Wuha	1634	38.2697	5.39317	PRECIP	2014	01	09:00	0	0		0	0	0	0	0	0	0	0	0	0	0	0	0	0	0	0	0	0	0	0	0	0	0	0	0	0	0	0	30
Finch Wuha	1634	38.2697	5.39317	PRECIP	2014	02	09:00	0	0		0	0	0	4.7	0	0	0	14.6	0	0	0	0	46.5	0	0	0	10.4	0	0	0	0	0	0	0	0				27
Finch Wuha	1634	38.2697	5.39317	PRECIP	2014	03	09:00	0	0		0	0	0	0	0	0	37.4	0	0	0	0	0	0	0	0	0	0	0	0	14.5	0	39.6	0	0	7.5	14.6	0	0	30
Finch Wuha	1634	38.2697	5.39317	PRECIP	2014	04	09:00	0	0	0	16.4	9.8	0	0	11.5	0	23.1	6.5	0	0	0	30.4	0	50.2	6.2	0	8.5	11.4	0	0	0	0	0	0	0	24.6	0		30
Finch Wuha	1634	38.2697	5.39317	PRECIP	2014	05	09:00	0	0		69	0	0	0	0	0	0	0	0	0	0	0	0	0	0	0	0	7.6	0	5.4	0	0	0	0	3.5	0	0	0	30
Finch Wuha	1634	38.2697	5.39317	PRECIP	2014	06	09:00	0	0	0	0	0	0	0	0	0	0	0	0	0	0	0	0	7.5	0	10.4	0	0	0	0	0	1.6	8.2	0	0	0	0		30
Finch Wuha	1634	38.2697	5.39317	PRECIP	2014	07	09:00	0	0		1.5	15.2	0	0	0	0	0	0	0	0	0	0																	14
Finch Wuha	1634	38.2697	5.39317	PRECIP	2014	08	09:00	0	0		0	0	0	0	0	0	0	0	0	0	0	0	0	0	0	0	0	0	0	0	19.7	0	0	0	0	5	6.4	0	30
Finch Wuha	1634	38.2697	5.39317	PRECIP	2014	09	09:00	3.4	0	4.5	14.2	0	0	0	0	0	0	0	0	0	0	0	0	0	0	0	0	0	0	0	0	0	0	0	0	0	7.5		30
Finch Wuha	1634	38.2697	5.39317	PRECIP	2014	10	09:00	65	71.3		18.2	8.4	0	11.6	10.2	7.7	0	16.4	0	0	0	20.5	0	0	0	0	0	10.4	0	0	0	9.6	5.5	0	0	0	0	7.7	30
Finch Wuha	1634	38.2697	5.39317	PRECIP	2014	11	09:00	0	0	0	0	6.4	0	0	0	0	0	0	0	0	0	0	0	12.5	0	7.4	0	18.6	0	16.4	23.7	0	0	27.5	0	0	0		30
Finch Wuha	1634	38.2697	5.39317	PRECIP	2015	01	09:00	0	0	0	0	0	0	0	0	0	0	0	0	0	0	0	0	0	0	0	0	0	0	0	0	0	0	0	0	0	0	0	31
Finch Wuha	1634	38.2697	5.39317	PRECIP	2015	02	09:00	0	0	0	0	0	0	0	0	0	0	0	0	0	0	0	0	0	0	0	0	0	0	0	0	0	0	0	0				28
Finch Wuha	1634	38.2697	5.39317	PRECIP	2015	03	09:00	0	0	0	0	0	0	0	0	0	0	0	0	0	0	0	5.6	0	0	0	0	3.4	0	0	0	5.2	0	0	0	6	0	0	31
Finch Wuha	1634	38.2697	5.39317	PRECIP	2015	04	09:00	0	0	8.2	51.2	4.2	9.2	30.9	9.6	0	0	0	0	10.4	6.3	19.6	25.7	0	0	0	0	0	40	0	0	30.2	0	0	0	17.4	0		30
Finch Wuha	1634	38.2697	5.39317	PRECIP	2015	05	09:00	34.2	0	0	22.4	10.5	0	0	0	19.2	17.4	11.6	0	0	33.6	0	8.3	0	0	0	7.5	0	0	0	0	0	16.6	9.4	0	0	0	0	31
Finch Wuha	1634	38.2697	5.39317	PRECIP	2015	07	09:00	0	0	0	0	0	0	0	0	0	0	0	0	0	0	0	0	0	0	0	0	0	0	0	7.5	0	0	0	0	0	0	0	31
Finch Wuha	1634	38.2697	5.39317	PRECIP	2015	08	09:00	0	0	0	0	0	0	0	0	0	0	0	0	0	0	0	0	0	0	0	0	0	0	0	0	0	0	0	0	0	0	0	31
Finch Wuha	1634	38.2697	5.39317	PRECIP	2015	09	09:00	0	0	0	0	0	0	0	0	0	0	0	0	0	0	0	0	0	0	0	0	10.1	36.4	0	0	0	0	0	0	0	30.1		30
Finch Wuha	1634	38.2697	5.39317	PRECIP	2015	10	09:00	0	0	0	0	0	9.4	0	5.6	0	0	19.7	0	0	0	0	0	5.3	15.4	7.5	9.4	7.6	0	13.4	10.5	0	16.2	0	45.5	0	0	16.6	31
Finch Wuha	1634	38.2697	5.39317	PRECIP	2016	03	09:00	0	0	0	0	0	0	8.4	16.5	0	0	0	0	0	0	0	0	0	0	0	0	0	0	0	0	0	0	0	0	0	0	0	31
Finch Wuha	1634	38.2697	5.39317	PRECIP	2016	04	09:00	0	0	0	13.5	0	26	0	36.4	0	27.8	0	0	15.4	6.8	16.6	5.6	9	0	0	0	5.6	10.2	7.4	9.2	13.4	39.6	10.2	18.6	46.8	0		30
Finch Wuha	1634	38.2697	5.39317	PRECIP	2017	01	09:00	0	0	0	0	0	0	0	0	0	0	0	0	0	0	0	0	0	0	0	0	0	0	0	0	0	0	0	0	0	0	0	31
Finch Wuha	1634	38.2697	5.39317	PRECIP	2017	02	09:00	0	0	0	0	0	0	0	0	0	0	0	0	0	0	0	0	0	0	0	0	0	0	0	0	0	0	0	0				28
Finch Wuha	1634	38.2697	5.39317	PRECIP	2017	03	09:00	0	0	0	0	0	0	0	0	0	0	0	0	0	0	0	0	0	0	0	0	0	0	0	0	0	0	0	0	0	0	0	31
Finch Wuha	1634	38.2697	5.39317	PRECIP	2017	04	09:00	0	0	0	0	0	0	0	0	0	0	0	0	0	0	0	0	0	0	0	0	0	0	0	0	0	0	0	12.4	21.6	68		30
Finch Wuha	1634	38.2697	5.39317	PRECIP	2017	05	09:00	0	66.5	0	0	3.3	0	0	0	0	0	0	0	0	0	0	0	0	0	0	0	47.5	33.5	0	16.7	11.5	0	0	0	0	0	0	31
Finch Wuha	1634	38.2697	5.39317	PRECIP	2017	06	09:00	0	0	0	0	0	0	0	0	0	0	0	0	0	0	0	0	0	0	0	0	0	0	0	0	0	0	0	0	0	0		30
Finch Wuha	1634	38.2697	5.39317	PRECIP	2017	07	09:00	0	0	0	0	0	0	0	0	0	0	0	0	0	0	0	0	0	0	0	0	0	0	0	0	0	13.5	10.2	0	0	14.8	0	31
Finch Wuha	1634	38.2697	5.39317	PRECIP	2017	08	09:00	0	0	0	0	0	0	0	0	0	0	0	0	0	0	0	0	0	0	0	0	0	0	0	0	16.5	8.7	0	14.6	0	10.5	12.5	31
Finch Wuha	1634	38.2697	5.39317	PRECIP	2018	01	09:00	0	0	0	0	0	0	0	0	0	0	0	0	0	0	0	0	0	0	0	0	0	0	0	0	0	0	0	0	0	0	0	31
Finch Wuha	1634	38.2697	5.39317	PRECIP	2018	02	09:00	0	0	0	0	0	0	0	0	0	0	0	0	0	0	0	0	0	0	14.3	0	8.4	0	0	0	0	0	0	0				28
Finch Wuha	1634	38.2697	5.39317	PRECIP	2018	03	09:00	21.5	19.4	0	23.3	17.6	0	12.4	0	0	0	0	0	7.8	0	0	25.7	0	0	0	0	0	0	0	0	0	0	0	0	0	4.4	0	31
Finch Wuha	1634	38.2697	5.39317	PRECIP	2018	04	09:00	5	0	5.5	6.4	0	0	0	24.4	0	70.3	7.5	15.4	57.7	0	0	17.4	21.6	11.8	10.1	0	0	17.8	0	0	40	36.4	3.2	67.4	0	20.2		30
Mega	1820	38.3206	4.07028	PRECIP	1988	11	09:00	0	1	0	0	0	0	0	0	0	0	9.4	5.2	20	0	49	0	0	0	0	0	0	0	0	0	0	0	0	0	0	0		30
Mega	1820	38.3206	4.07028	PRECIP	1988	12	09:00	0	0	0	0	0	0	0	0	0	5.2	0	0	0	0	0	0.4	19	0	16.6	11.6	8.8	0	0	0	0	0	0	0.8	0	0	0	31
Mega	1820	38.3206	4.07028	PRECIP	1989	01	09:00	0	0	0	0	0	0	0	0	0	0	0	0	0	0	0	16.2	2.6	30.3	0.3	0	0	0	0	0	0	0	0	0	0	0	0	31
Mega	1820	38.3206	4.07028	PRECIP	1989	02	09:00	0	0.2	0	22	45	5.4	0	0	0	0	0	0	0	0	0	0	0	0	0	0	1	0	0	0	0	0	0	0				28
Mega	1820	38.3206	4.07028	PRECIP	1989	03	09:00	0	0	0	0	0	10.5	8.4	0	0	1.2	0	0	0	0.2	0	0	0	24	3.5	20.6	2	30.9	0	3	1.1	0	1.6	0.2	1.6	0	11.5	31
Mega	1820	38.3206	4.07028	PRECIP	1989	04	09:00	0	9.3	0	0	0	32.2	0.5	5	0	2.2	7	0	0	0	8	7.5	0	0	1.2	0	0	10.2	0	35.3	15.3	1.6	7.9	2.4	0	0.9		30
Mega	1820	38.3206	4.07028	PRECIP	1989	05	09:00	1.4	0	2.3	2.3	1.1	0	0	0	0	5.4	0	14.3	1.1	6.3	1.3	0	0	2.5	1.2	0	0	0	0	0.6	0	0	8.5	0	2.3	0.3	0	31
Mega	1820	38.3206	4.07028	PRECIP	1989	06	09:00	0	0	0	0	0	2.4	0	1.8	0	0.5	0	0.5	0.3	1	0	0	1.3	2.2	1.5	0	0	0	0.6	2.3	0.6	0	2.5	1.5	0	0		30
Mega	1820	38.3206	4.07028	PRECIP	1989	07	09:00	0	5.3	0.5	0	0	1.2	2.3	0	2.4	0.7	0	0	0.8	0.6	0	0	0	0	0	0.5	2.1	0.6	0	0	0	0	0	0	0.3	3.2	1.1	31
Mega	1820	38.3206	4.07028	PRECIP	1989	08	09:00	1.6	0	0	0	0.3	0	0	0	0	0	0	2.4	0	0	0	2.1	0.6	0	0	0	0	0	0	0	0	0	0	0	0	0	0	31
Mega	1820	38.3206	4.07028	PRECIP	1989	09	09:00	0	0	0	0	0	0	0	0	0	0	0	0	0	0	0	0	0	0	6.5	0		5.8	7.4	0.6	0.4	0	0	0	0	0		29
Mega	1820	38.3206	4.07028	PRECIP	1989	10	09:00	0		5.4	1.4	2.5	9	0.6	0	0	1.3	2	3	0	0	12.8	0	0.6	0.4	0	0	0	0	4.5	0	0	0	4.5	0	0	2.1	0	30
Mega	1820	38.3206	4.07028	PRECIP	1989	11	09:00	0	0	1	3.3	2.8	6.8	6.6	0.5	0	0	9.4	0	3.6	0	0	0.3	8.4	4.6	0.9	0	0	0	5.3	0	51	18.2	0	0.4	0	0		30
Mega	1820	38.3206	4.07028	PRECIP	1989	12	09:00	0	0	0	0	0	0	0	0	0	0	0	0	0	0	0	3.1	0	0	0	0	0	0	0.3	0	0	0	4.6	9.2	2	0	0	31
Mega	1820	38.3206	4.07028	PRECIP	1990	01	09:00	0	0	0	0	27.3	0	0	0	0	0	0	0	0	0	0	0	0	2.4	0	0	0	0	0	0	0	0	0	0	0	0	0	31
Mega	1820	38.3206	4.07028	PRECIP	1990	02	09:00	0	0	0	0	0	0	1.5	54.4	0	0	0	0	0	0	23	0	0	2.2	7.5	1.4	1	34.1	0	40.8	32	13.1	22.6	0				28
Mega	1820	38.3206	4.07028	PRECIP	1990	03	09:00	0	15.6	0	1	30	0	2.6	4.5	0	7.4	0	0	0	0	0	0	18.3	0.5	7.7		0.8	11.2	1.2	0	0	0.8	0	0	4.8	22.6	3	30
Mega	1820	38.3206	4.07028	PRECIP	1990	04	09:00	0.9	18.3	14.7	8	4.4	0.5	1.6	0	26	9.2	0	2	4.7	0	0	0	0.2		0	0	0.2	0	6.5	2.5	17	11.3	22.9	2.4	0	0		29
Mega	1820	38.3206	4.07028	PRECIP	1990	05	09:00	0	0	0	0	8.7	0	2	0.5	0.3	0	0.2	0	2.6	0.1	0.2	0	0			0	0.1	1.4	4.5	11.1	2.2	0.2	0.2	0.2	0	0.5	0	29
Mega	1820	38.3206	4.07028	PRECIP	1990	06	09:00	4	0.3	0	0	0	0	0.4	0	0	0	0.7	0.8	0	0.5	0.4	0	0	0.2	0	0	0	0	0	0	0	0	0	0	0	0		30
Mega	1820	38.3206	4.07028	PRECIP	1990	07	09:00	0	0	0	0	0.2	0.7	0	0	0	0	0	0	0	0	0	0	0	0	0	0	0	0	0	0	0.7	0	0	0	0	2.1	0	31
Mega	1820	38.3206	4.07028	PRECIP	1990	08	09:00	0	0	0	0	0	0	0	0	0	0	0.1	0	0	0	0	0	0	0	0	0	0	0	0	0	0	0	0	0	0	0	0	31
Mega	1820	38.3206	4.07028	PRECIP	1990	09	09:00	0	0	0.1	0	0	0	0	0	0	0	0	0	0	0	0	0	0	0.5	0	0	0	0	0	0	0	0	0	0	0	1		30
Mega	1820	38.3206	4.07028	PRECIP	1990	10	09:00	0.4	0	0	0	0	0	0	8.6	2.2	1.8	0	0	0	0	0	6.1	0	5.2	5	9	0	0	0	1.4	0	11	0	0	0	0	0	31
Mega	1820	38.3206	4.07028	PRECIP	1990	11	09:00	2	0	0	0	0	0	0.1	0.3	3.5	0	0	9.7	7.2	5.7	0.2	0	0	0	0	0	0	0	0	0	1	0	0	0	0	0		30
Mega	1820	38.3206	4.07028	PRECIP	1990	12	09:00	0	0	0	0	0.5	0	0	0	0	1.7	0	0	0.3	7.2	16.1	5	0	0	0	0	0	0	0	0	0	0	0	0	0	0	0	31
Mega	1820	38.3206	4.07028	PRECIP	1991	01	09:00	4	0	0	0	2.5	9.3	8.5	0	0	0	0	0	0	0	0	0	0	0	0	0	0	0	0	0	0	0	0	0	0	0	0	31
Mega	1820	38.3206	4.07028	PRECIP	1991	02	09:00	0	0	0	0	0	0	0	0	14.2	6	0	0	0	0	0	0	0	0	2.4	3	0.3	11.2	1.2	16.8	0.3	0	0	0				28
Mega	1820	38.3206	4.07028	PRECIP	1991	03	09:00	1.2	0.7	0	0	0	0	0	0.8	2	4	16	0.2	7.9	0	0	0	0	0	0	0	0	0	0	0	2.7	0	7.5	0	6.1	27.5		30
Mega	1820	38.3206	4.07028	PRECIP	1991	04	09:00	3.8	2.5	4.7	0	2.6	15.8	0	17	0	0	0	15.5	0	17.2	0	0	0	1.2	3.7	1.6	0.5	0	8.5	0	1.4	0	7.5	1.5	0	3		30
Mega	1820	38.3206	4.07028	PRECIP	1991	05	09:00	0	4.2	0.5	9	10.5	0.8	0	0	0	0	1.9	7	0	0	8.9	0	0	0	6.7	0.4	3.3	0	3.2	5.8	1.2	5	0	0	2	0	0	31
Mega	1820	38.3206	4.07028	PRECIP	1991	07	09:00	0	0	0	0	0	0	1.8	0	0	0	0	0	0	2.9	1.6	0.6	4.9	2	0.5	1.2	1.4	0	0	7.5	0	0	0	0	0	0	0	31
Mega	1820	38.3206	4.07028	PRECIP	1991	08	09:00	0	0	0	0	0	0	0	1.2	2.5	1	0	0	0	0	0	0	0	0	0	0	0	0	0	0	0	0	0	0	0	0	0	31
Mega	1820	38.3206	4.07028	PRECIP	1991	09	09:00	0	0	0	0	0	0	0	0	0	0	0	0	0	0	0	0	0	0	0	0.6	0.1	0	0	0	0	0	0	0	0	0		30
Mega	1820	38.3206	4.07028	PRECIP	1993	01	09:00	1.2	0	0	0	0		0.8	0.2	0	0	0	0	8.3	0	10.5	0.7	0	4.6	25	0	0	0	0		4.7	6.4	0	0	4.8	4.2	0	29
Mega	1820	38.3206	4.07028	PRECIP	1993	02	09:00	0	0.5	0	0	0	17.5	21.5	6.4	1.7	2.9	1	0.7	0	0	0	0	0	0	0	0	0		0	0	13.3	0	0	0				27
Mega	1820	38.3206	4.07028	PRECIP	1993	03	09:00	0	0	0	0	0	0	23.7	13.9	1.3	0	0	0	0	0	0	0	0	0	0	0	0	0	0	0	0	0	0	0	0	14	15.6	31
Mega	1820	38.3206	4.07028	PRECIP	1993	04	09:00	0	0	0	0	0	0	10	4	0	0	0	0	0	0	0	0	13	5	6	0	1.5	12.8	5.5	5.6	0.2	11.9	12.5	10	8	4		30
Mega	1820	38.3206	4.07028	PRECIP	1993	05	09:00	0	0	16.5	0.3	30.6	5.7	12.7	0.2	17.8	2.1	5.9	34.8	3	19.1	4.6	0	0.6	0	0	0.3	0	3.6	4.1	0	0.2	0	0	0	0	0	0	31
Mega	1820	38.3206	4.07028	PRECIP	1993	06	09:00	0	0.2	0	0	0.4	0	0	0.2	0.4	1.4	0.4	1.7	3.1	4.1	1.9	2.2	3.4	0	0	0.6	0	0	1	0.7	0	0.2	5	0.8	6.7	0.9		30
Mega	1820	38.3206	4.07028	PRECIP	1993	07	09:00	0	0	0	0	0	2.2	0.2	0	1	1.9	0	0	0.2	0	0.1	0.2	0	0.4	8.3	0.2	0.1	0.1	0.1	0	0	0	0	0	0	0	0	31
Mega	1820	38.3206	4.07028	PRECIP	1993	08	09:00	0	0	0	0	0.2	0.1	0.2	0	0	0	0	0	0	0	0	0	0	0	0	0.1	0	0	0	0	0	0	0	0	0.1	0	0	31
Mega	1820	38.3206	4.07028	PRECIP	1993	09	09:00	0	0	1.3	0	0	0	0	0	0	0	0	0.1	0	0	0	0	0	0	0	0	0	0	0	0	0	0	0	0	0	0		30
Mega	1820	38.3206	4.07028	PRECIP	1993	10	09:00	0	0.3	0.2	0	0	0	0	0	0	0	0	0	0	0.6	0	0	0	0	1	0	0.2	0	0	0	0	0	14.5	0	10.3	16.6		30
Mega	1820	38.3206	4.07028	PRECIP	1993	11	09:00	11	6	0	0	0	0	0	0	0	0	0	0	0	0	0	3.3	6	0	0	3	7.5	7.2	0	0	0	0.5	0	0	0	0		30
Mega	1820	38.3206	4.07028	PRECIP	1993	12	09:00	0	0	0	0	0.2	4	0	0	0	0	0	0	0	0	0	0	0	0	0	0	0	0	0	0	0	0	0	0	0	0	0	31
Mega	1820	38.3206	4.07028	PRECIP	1994	01	09:00	0	0	0	0	0	0	0	0	0	0	0	0	0	0	0	0	0	0	0	0	0	0	0	0	0	0	0	0	0	0	0	31
Mega	1820	38.3206	4.07028	PRECIP	1994	02	09:00	0	0	0	0	0	0	0	0	0	0	0	0	0	0	0	0	0	0	0	0	0	0	0	0	0	0	0	0				28
Mega	1820	38.3206	4.07028	PRECIP	1994	03	09:00	0	0	0	0	0	0	0	0	0	0	0	5.2	0.5	1.2	0	0	0	2.8	0.7	0	0	0	2.6	0.8	21.6	12.2	9	0	0	0	0	31
Mega	1820	38.3206	4.07028	PRECIP	1994	04	09:00	19.4	0	0	0	0	0	0	0	0	0	0	0	0	0	0	0	1.5	10	13.5	14.9	1.6	0	21.4	0	0	0	3.3	0	0	14.7		30
Mega	1820	38.3206	4.07028	PRECIP	1994	05	09:00	0	17	0.5	5.3	2.3	0.6	0	4.4	0	13.3	0.8	0.8	0.8	1.2	0	0.9	0.8	0	0	2.4	0	0	0	0	0	0	0	0	0	0	0	31
Mega	1820	38.3206	4.07028	PRECIP	1994	06	09:00	0.3	0	0	0	0	0	0.2	0	0	0	0	0	0	1	0.4	0	0	0	0	0.8	0	1.5	0.2	0.7	0	0.3	0	0	0	0		30
Mega	1820	38.3206	4.07028	PRECIP	1994	07	09:00	0	2.3	0	0.4	2.4	0.2	0	0	0	0	0	0.5	0	0	0	0	0	0	0	0	0	0	0	0	0.3	0	0		0	0	0.6	30
Mega	1820	38.3206	4.07028	PRECIP	1994	08	09:00	0	1.6	0	0	0.1	0	0	0	0	0	0	0	0	0	0	0	0	0	0	0	0.4	0	0	0	0	0	0	0	0	0	0	31
Mega	1820	38.3206	4.07028	PRECIP	1994	09	09:00	0	0	0.8	0	1.7	0	0	0	0.7	0	0	0	0	0	0	0	0	0	0	0	2.3	0	0	0	0	0	0	0.5	0	0.7		30
Mega	1820	38.3206	4.07028	PRECIP	1994	10	09:00	0	4.5	0	0.3	0	0	11	2.9	0	2.3	0.6	1.5	4.7	7.2	7.8	3.1	0	0	0.6	0.1	2.8	0	0	0.2	0	0.4	10	13.8	16.2	10.3	6.7	31
Mega	1820	38.3206	4.07028	PRECIP	1994	11	09:00	0	0	18.7	0	0	0.3	4	10.4	5.3	5.3	0	0.1	0	0	0	0	0	0	0	26	4.2	0.9	0	0	0	0	0	4	0	0		30
Mega	1820	38.3206	4.07028	PRECIP	1994	12	09:00	0	0	0	0	0	0	0	0	0	0	0	0	0	0	0	0	0	0	0	0	0	0	0	0	0	0	0	0	0	0	0	31
Mega	1820	38.3206	4.07028	PRECIP	1995	01	09:00	0	0	0	0	0	0	0	0	0	0	0	0	0	0	0	0	0	0	0	0	0	0	0	0	0	0	0	0	0	0	0	31
Mega	1820	38.3206	4.07028	PRECIP	1995	02	09:00	0	0	0	0	0	0	0	17.4	0.8	0.6	6	13.8	13	4.8	19.4	0	0	0	0	0	6.4	0	0	0.3	0	0	0	0				28
Mega	1820	38.3206	4.07028	PRECIP	1995	03	09:00	3	2.2	5	2	0	0	3.2	23.6	6.4	6	0	4	4.2	21.5	4.2	4.4	1	0.3	0.4	17.5	18	3.7	1.8	0	0	0	0	0	0	0	0.1	31
Mega	1820	38.3206	4.07028	PRECIP	1995	04	09:00	0.1	2.2	0.8	0	0.1	2.5	0	2	3.8	15.3	0.2	0	7.5	7	2.2	3.8	0	5.8	21.3	18.8	3	0	0.1	0	0.1	51.7	1	7.2	6	5.4		30
Mega	1820	38.3206	4.07028	PRECIP	1995	05	09:00	0	0	0	0	0	0	3.9	0	0	0	3	4.4	0	0	0.2	1.8	0.2	0.2	0.4	0.2	0	1.9	0	0	0.1	1	0	1	0	0	0	31
Mega	1820	38.3206	4.07028	PRECIP	1995	06	09:00	0.5	1.1	0.5	0	0	0	0	0	0	0	0.4	0	0	0	0.4	0.1	0	0	0	0	0.2	0.2	0	0	0	0	0	0.1	0.1	0.1		30
Mega	1820	38.3206	4.07028	PRECIP	1995	07	09:00	0	0	0	0.1	0.1	0.7	0.6	0.3	0	0	0	0	3.7	0.6	0	0	0	0	0	0	0	0.7	1.8	12	0	0	1.1	0	0.9	1.5	0.2	31
Mega	1820	38.3206	4.07028	PRECIP	1995	08	09:00	0	0	0	1.5	1.4	0.3	0	0	3	0	0	0	0	0	0	0	0	0	0	0	0	0	0	0	0	0	0	0.3	0	0.6	2.5	31
Mega	1820	38.3206	4.07028	PRECIP	1995	09	09:00	0	0	0	0	0	0	0	0	0	22.6	0	0	0	0	0.3	0	0	0	0	0	0	0	0	0	0	0	0	0	0	2.5		30
Mega	1820	38.3206	4.07028	PRECIP	1995	10	09:00	0	1	0	0	0	0	0.1	0.3	0	23.5	0	0	0	0	0	0.4	0	0	4.4	0.7	1.6	4.3	14	1.5	2	5	0	0	0	0.3	0	31
Mega	1820	38.3206	4.07028	PRECIP	1995	11	09:00	0	0	0.5	0	0	0	0	5.2	0	0	0	0	0	0	0	0	0	0	0	5.5	0.1	0	0	0	0	0	0	0	0	0		30
Mega	1820	38.3206	4.07028	PRECIP	1995	12	09:00	0	0	0	0.4	0.6	0.1	0	2.1	0	8.6	0	0	8.9	1	0	0	0	0	0	0	16.5	0	0	0	0	0	1.4	0	0	0	0	31
Mega	1820	38.3206	4.07028	PRECIP	1996	01	09:00	0	0	0	1.4	0	0	0	0	0	0	0	0	0	0	0	4.2	12.8	0	0	0	0	0	0	0	0	0	0	0	0	0	0	31
Mega	1820	38.3206	4.07028	PRECIP	1996	02	09:00	0	0	0	0	0	0	0	0	0	0	0	0	0	0	0	0	0	0	0	0	0	0	0	0	0.5	0	0	5	0			29
Mega	1820	38.3206	4.07028	PRECIP	1996	03	09:00	12	18	3	3.2	0	5.8	0	0	0	0	0	0	0	0	0	0	0	0	0	0	14	11.2	11.6	0	18.5	17	20	0	0.3	0	0	31
Mega	1820	38.3206	4.07028	PRECIP	1996	04	09:00	0	0	0	0	0	0	0	3.4	2.2	0	0	0	0	7.5	10.5	2.5	1.5	3.2	0	0	0	1.1	0	1.4	0.7	3.6	0	1.1	1.5	0		30
Mega	1820	38.3206	4.07028	PRECIP	1996	05	09:00	0.2	0.8	0.8	0	0	0	0	0	0	0	0	0	10.2	10	10.2	11.8	12	5	0	20.5	25	4.4	0.6	0	0	0.7	0.2	1.2	0	0	0	31
Mega	1820	38.3206	4.07028	PRECIP	1996	06	09:00	1	0.4	0	0	5.3	0	3.5	0	0	0.1	0	0	0	1.5	0.5	0	0	2	1	0.8	0	0	0	0.1	0	0	1	0.7	0.2	0		30
Mega	1820	38.3206	4.07028	PRECIP	1996	07	09:00	0	2.4	2	5.3	0	0	0.6	0	0	0	2.7	2.2	0	1.6	0	0	0	0	0	0	0	0	0	0	6	3	2	0	0	0	0	31
Mega	1820	38.3206	4.07028	PRECIP	1996	08	09:00	0.3	0	0	0	0	0	0.1	0	0	0	0	0.4	0	0	0	0	0	0	0	0	0	0	0	0	0	0	0	0	0	0.1	0	31
Mega	1820	38.3206	4.07028	PRECIP	1996	09	09:00	0	0	0	0	0	0	0	0	4	0.5	0	0	0	0	0	0	0	0	0	0.3	0	0	0	0	0	0	0	0	0			29
Mega	1820	38.3206	4.07028	PRECIP	1996	10	09:00	0.5	0	0	0	0	0	0	0	0	0.1	0	5.7	0	0	7.1	0.1	2.4	0	1.6	0	0	0	0	0	1.3	0	0	3	0	0	0	31
Mega	1820	38.3206	4.07028	PRECIP	1996	11	09:00	0	0	0	0	5	0	0	0	0	0	0	0	0	0	0	0	9.9	7	1.2	0.8	1	3.8	12.9	6.4	0	0	0	4.6	0	0		30
Mega	1820	38.3206	4.07028	PRECIP	1996	12	09:00	0	0	0	0	0	0	0	0	0	0	0	0	0	0	0	0	0	0	0	0	0	0	0	0	0	0	0	0	0	0	0	31
Mega	1820	38.3206	4.07028	PRECIP	1997	01	09:00	0	0	0	0	0	0	0.4	0	0	0	0	0	0	0	0	0		0	0	0	0	0	0	0	0	0	0	0	0	0	0	30
Mega	1820	38.3206	4.07028	PRECIP	1997	02	09:00	0	0	0	0	0	0	0	0	0	0	0	0	0	0	0	0	0	0	0	0	0	0	0	0	0	0	0	0				28
Mega	1820	38.3206	4.07028	PRECIP	1997	03	09:00	0	0	0	0	0	0	0	0.6	0	0	0	0	0	0	0	0	0	0	0	0	0	0	0	0	0	0	0	0.9	0	32.8	41	31
Mega	1820	38.3206	4.07028	PRECIP	1997	04	09:00	36.8	32.5	20.8	5.7	18.8	45	0.6	0	0	5.2	0	0	3.2	0	0	0	0.2	0	0	16.3	16.3	0.8	29.7	0	0	0	15.6	0	32.4	4.6		30
Mega	1820	38.3206	4.07028	PRECIP	1997	05	09:00	4.7	0	0	0	0	0	0	0	0	0	0.6	1	0	0	0	0	0	0	0.6	0	0	0.6	2	0	0	0	0.2	2	4	6	6	31
Mega	1820	38.3206	4.07028	PRECIP	1997	06	09:00	0	0	0	0	0	0	0	0	0.9	0	0	0	0	0.8	0.7	0	0	0	2	0	0	0	0	3	0.2	0	0	0.2	0	0		30
Mega	1820	38.3206	4.07028	PRECIP	1997	07	09:00	13.7	0.3	0.1	0	0	0	13.4	0	4.8	1.8	0	0	0	0	0.1	0	0	0	0	0	0	0	0	0	0	0	0	1.2	0	0	0.6	31
Mega	1820	38.3206	4.07028	PRECIP	1997	08	09:00	0	0	0	0	0	0	0	0	0	0	0	0	0	0	0.1	0	0	0	0	0	0	0	0	0	0	0	0	0	0	0	0	31
Mega	1820	38.3206	4.07028	PRECIP	1997	09	09:00	0	0	0	0	0	0	0	0	0	0	0	0	0	0	0	0	0	0	0	0	0	1.3	0	0	0	0	0	0	2.4	0.3		30
Mega	1820	38.3206	4.07028	PRECIP	1997	10	09:00	0	0	0.3	16.2	0.6	3.6	9.1	15	3.9	28.5	0	0	0	2	4.1	3.5	13.4	50	1.9	0.6	10.5	0.2	5	29.7	6.2	39.9	9.9	13.5	2.7	6.3	0	31
Mega	1820	38.3206	4.07028	PRECIP	1997	11	09:00	0	0	0.2	0	0.6	5.5	0	0	1.6	6.2	7.6	18.5	2.3	7.2	9.1	0.5	0	16.7	0	10.8	35.3	0	16.7	1.4	6.9	5.7	4	1.8	1.1	0		30
Mega	1820	38.3206	4.07028	PRECIP	1997	12	09:00	0	0.6	3.4	5.1	0.1	6.2	0	0	0	0	0	0	0	0	0	0	0	0	0.3	0	0	0	0	0	4.6	0	1.7	0.9	0	0	0	31
Mega	1820	38.3206	4.07028	PRECIP	1998	01	09:00	2	0.6	1.4	0	0	0	0	0.4	0	0	20	5.5	29.3	0	39	0	0	0	0	0	0	0	0	0	0	0	10.9	6.1	0	0	0	31
Mega	1820	38.3206	4.07028	PRECIP	1998	02	09:00	0	0	0	0	0	0	0	0	0	0	9.2	0	0	3.8	6.5	31.2	0	18.8	0	0	1.1	0	0	0	0	0	0	0				28
Mega	1820	38.3206	4.07028	PRECIP	1998	03	09:00	0.1	0.6	0	13.9	5.6	0	0	0	0	0	0	0.5	1.3	0	0	0	0	0	0	1.6	16.6	0	0	0	3.2	0	0	0	0	0	0	31
Mega	1820	38.3206	4.07028	PRECIP	1998	04	09:00	0	0	0	0	4.8	4.6	0	10.6	0	10.2	13.6	0	0	0	0	0	14.8	0	0	0	0.5	0	0	32.4	8.6	0	0	0	5.4	0.2		30
Mega	1820	38.3206	4.07028	PRECIP	1998	05	09:00	0	0	0.9	50	4.9	0	18.6	0.2	13.3	0	0	0	0	0	0	0.7	0	0	0	0	0	0.5	0	0	0	0	0.7	0.2	0	0	0	31
Mega	1820	38.3206	4.07028	PRECIP	1998	06	09:00	0	1.6	2	0.2	0	10.1	17.8	4.9	0	0	0	0	0	0	0	0	0	1.2	0.4	0	0	0	0.5	2.3	1.1	0	0	2	2.2	0		30
Mega	1820	38.3206	4.07028	PRECIP	1998	07	09:00	0	0	0	0.4	0	1.7	0	3	0	0	0	0	0.6	0	0	0	2.6	9	3.3	1.2	0	0	2.5	3.1	0.2	0	0	0	0	2.7	2.1	31
Mega	1820	38.3206	4.07028	PRECIP	1998	08	09:00	0.5	0	0	0	0	0	0	0	0	0	0	1.2	0	0	0.4	2	0	0	0	0	0	0	0	0.8	0.3	0	0	0	3.2	0	0	31
Mega	1820	38.3206	4.07028	PRECIP	1998	09	09:00	0	0	0	0	0	0	0	0	0	0	0	1.7	0	0	0	0	0	0	0	0	0	0	0	1.4	0	0	0.6	0	0	0		30
Mega	1820	38.3206	4.07028	PRECIP	1998	10	09:00	0	0	0.3	0	0	0	0	0	0	0	0	0	2	0	0	0	0	2	0.2	0	0	0	0	0	0	0	0	0.1	0	0	0	31
Mega	1820	38.3206	4.07028	PRECIP	1998	11	09:00	0	0	0	0.6	0	0	0	0.2	0.4	0.5	0	0	0	0.5	0	1.2	2.3	0	0	0	0	0	0	0	0	0	0	0	0	0		30
Mega	1820	38.3206	4.07028	PRECIP	1998	12	09:00	0	0	0	0	0	5.2	3	0	0	0	0	0	0	0	0	0	0	0.3	0	0	0	0	0	0	0	0	0	0	0	0	0	31
Mega	1820	38.3206	4.07028	PRECIP	1999	01	09:00	0	0	0	0	0	0	0	0	0	0	0	0	0	0	0	0	0	0	0	0	0.4	0	0	0	0	0	0	0	0	0	0	31
Mega	1820	38.3206	4.07028	PRECIP	1999	02	09:00	0	0	0	0	0	0	0	0	0	0	0	0	0	0	0	0	0	0	0	0	0	0	0	0	0	0	0	10.8				28
Mega	1820	38.3206	4.07028	PRECIP	1999	03	09:00	4.4	2.5	25	2.2	2.7	2.5	2.1	6.1	5.2	18	29	12	0	3.8	17.9	1.5	24.6	2.6	0	0	0	0	0	0	0	0	0	24	5.1	4.2	1	31
Mega	1820	38.3206	4.07028	PRECIP	1999	04	09:00	0	0	0	0	0	0	0	0	0.7	1.5	0.1	0	0	2.2	10.2	9	11.2	9.8	0	0	0	0	10	9	5.2	2	0	0	0	0		30
Mega	1820	38.3206	4.07028	PRECIP	1999	05	09:00	0	0	0	0	0	0	0	0	11.2	0.2	0	0	0.7	0	4.4	0.2	0	0	0	0	0	0	0	0	0.5	0	1.7	0.3	1.5	0.9	0	31
Mega	1820	38.3206	4.07028	PRECIP	1999	06	09:00	2.3	0	0	0	1	0.6	0	0.2	0	2	1	3.2	0	0	0	0	0	0	0	0	0	0	0	0	0	0	0	0.1	11.1	12		30
Mega	1820	38.3206	4.07028	PRECIP	1999	07	09:00	0	1.5	1.2	1.2	0	0	0.6	0	0	0	4.3	0.4	0	0.9	6.2	0.2	0	0	0	0	0	0	0	0.5	0.1	0.6	0	0	0	0	0	31
Mega	1820	38.3206	4.07028	PRECIP	1999	08	09:00	0	0.4	0	0.7	0	0	0	0	0	0	0	0	0	0	0	0			0	3.7	1.8	0	0	0	0	0	0	0	0	0	0	29
Mega	1820	38.3206	4.07028	PRECIP	1999	09	09:00	0	0.3	0	0	0	0	0.2	0	0	0.9	0	0	0	0	0	0	1.2	0	0	0	0	0	0	0	0	0	0	0	0	0		30
Mega	1820	38.3206	4.07028	PRECIP	1999	10	09:00	0	0	0	0	0	1.1	40.8	5.9	0	0	0	0	0	0	0	0	0	0	0	0	0.5	0	1.2	0	0	0	2.4	7.6	40.3	0	3.2	31
Mega	1820	38.3206	4.07028	PRECIP	1999	11	09:00	0	0	0	1.7	1	0	0	0	0	0	0	0	0	0	2	0	0	2.7	0	0	0	0	0	0	0	0	0	0	0	16.2		30
Mega	1820	38.3206	4.07028	PRECIP	2000	01	09:00	0	0	0	0	0	0	0	0	0	0	0	0	0	0	0	0	0	0	0	0	0	0	0	0	0	0	0	0	0	0	0	31
Mega	1820	38.3206	4.07028	PRECIP	2000	02	09:00	0	0	0	0	0	0	0	0	0	0	0	0	0	0	0	0	0	0	0	0	0	0	0	0	0	0	0	0				28
Mega	1820	38.3206	4.07028	PRECIP	2000	03	09:00	0	0	0	0	0	0	0	0	0	0	0	0	0	0	0	0	0	0	0	0	0	0	0	0	0	0	0	0	0	0	3.7	31
Mega	1820	38.3206	4.07028	PRECIP	2000	04	09:00	0	0	0	0	0	0	0	0	0	0	0	0	10	8.8	0	0	10.2	0	0	0	0	0	0	0	0	0	0	0	0	0		30
Mega	1820	38.3206	4.07028	PRECIP	2000	05	09:00	6.5	0	20.3	7.7	0	0	9.2	0	20	50.5	2.2	0	0	0	0	1.9	0	0	0	0	0	0	0	0	0	0	0	0	0	0	0	31
Mega	1820	38.3206	4.07028	PRECIP	2000	06	09:00	0	0	0	0	0	0	0	0	1.3	0	0	0	0	2.3	0	0	0	0	0	0	0	0	0	0	0	0	0	0	0	0		30
Mega	1820	38.3206	4.07028	PRECIP	2000	07	09:00	0	0	0	0	6.4	0	0	0	0	0	0	0	0	0	0	0	0	0	0	0	0	2.7	0	0	0	0	2.5	0	0	0	0	31
Mega	1820	38.3206	4.07028	PRECIP	2000	08	09:00	0	0	0	0	0	1.5	1.4	0	0	0	0	0	0	0	0	0	0	0	0	0	0	0	0	0	0	0	0	1.7	0	0	0	31
Mega	1820	38.3206	4.07028	PRECIP	2000	09	09:00	0	0	0	2.4	0	0	0	0	0	0	0	0	0	4.6	1.5	0	0	0	0	0	0	0	0	0	0	0	0	0	0	0		30
Mega	1820	38.3206	4.07028	PRECIP	2000	10	09:00	0	0	0	0	0	0	1.5	2.5	14.9	0	0	0	0	3.5	0	0	0	2.3	6	0	3	6.2	0	0	0	0	0	0	0	0	0	31
Mega	1820	38.3206	4.07028	PRECIP	2000	11	09:00	0	0	0	0	1	0	0	9.1	0	10.2	6.4	0	0	0	0	0	0	0	3.9	0	0	0	0	5.3	0	0	0	0	0	0		30
Mega	1820	38.3206	4.07028	PRECIP	2000	12	09:00	0	0	0	0	0	0	0	0	0	16.2	9.2	0	4.8	0	0	0	19.4	0	0	0	0	0	0	0	0	0	0	0	0	0	0	31
Mega	1820	38.3206	4.07028	PRECIP	2001	01	09:00	0	0	0	0	0	0	0	0	0	0	0	0	0	0	0	0	0	0	0	0	0	5.7	0.4	3.4	0	0	0	0	0	0	0	31
Mega	1820	38.3206	4.07028	PRECIP	2001	02	09:00	0	0	0	0	0	0	0	3.3	15.5	4.5	0	0	0	0	0	0	0	0	0	0	6	0	0	0	0	0	0	0				28
Mega	1820	38.3206	4.07028	PRECIP	2001	03	09:00	0	0	0	0	0	0	0	3.3	15.5	4.5	0	0	0	0.5	0	0	19.5	0	0	0	2.8	10.2	1.8	16.8	1.8	0.8	14.8	1.8	16.5	11.2	55.4	31
Mega	1820	38.3206	4.07028	PRECIP	2001	04	09:00	20.2	3.5	0	0	0	0	13.8	2.3	5.3	0	0.2	0.1	0	0.2	10.2	22.4	14.4	0	8.8	6.6	0.1	0	34.8	7.3	0	0.2	11.9	0.2	0.2	0		30
Mega	1820	38.3206	4.07028	PRECIP	2001	05	09:00	0.2	1.9	0	4.2	0.3	4.7	4.4	0.1	0.4	0	0	1.2	0.3	0.5	0.4	0.2	0	0	0	0	0	0	0	0	0	0	0.3	0.2	0	0	0.4	31
Mega	1820	38.3206	4.07028	PRECIP	2001	06	09:00	0.5	0	0.3	0	0	0.1	0	0	0	0	0	0.1	0	0	0.1	0.2	0	0	0	0.1	0	0	0	0	0	0	0	0	0	0		30
Mega	1820	38.3206	4.07028	PRECIP	2001	07	09:00	0	0	0.1	0	0	0	0	0	0	0	0	0	0	0	0	0	0	0	0	0	0	0	0	2.4	0	0	0	0	2	0	0	31
Mega	1820	38.3206	4.07028	PRECIP	2001	08	09:00	0	0	0	0	0	0	0	0	0.3	0	0	0	0	0	0	0	0	0	0	0	0	0	0	0	0	0	0	0	0	0	0.4	31
Mega	1820	38.3206	4.07028	PRECIP	2001	09	09:00	0	0	0	0	0	0	0	0	0	0	0	0	0	0	0	0	0	0	0	0	0	0	0	0	0	0	0	0	0	0		30
Mega	1820	38.3206	4.07028	PRECIP	2001	10	09:00	0	0	0	0	0	0	0	0	0	0	0	0	0	0	0	0	0	0	0	0	0	0	0	0	0	0	0	0	0	0	0	31
Mega	1820	38.3206	4.07028	PRECIP	2001	11	09:00	0	0	0	0	0	0	0	0	0	0	8.9	3.4	0.1	0.1	0	0	32.4	5.4	6.7	0	0	10.5	22.4	15.2	14.4	0	0	0	0	0		30
Mega	1820	38.3206	4.07028	PRECIP	2001	12	09:00	3.4	2.2	0.4	0.2	1.4	0.5	0.4	0	0	0.7	0	0	0	10.5	0	15.5	0	12.8	0	0	0	22	0	25.3	15.5	5.8	0	13.5	25.3	0	0	31
Mega	1820	38.3206	4.07028	PRECIP	2002	01	09:00	0	0	0	0	0	0	0	0	0	0	0	0	0	0	0	0	0	0	0	0	0	0	0	0	0	0	0	0	0	0	0	31
Mega	1820	38.3206	4.07028	PRECIP	2002	02	09:00	0	0	0	0	0	0	0	0	0	0	0	0	0	0	0	0	0	0	0	0	0	0	0	0	0	0	0	0				28
Mega	1820	38.3206	4.07028	PRECIP	2002	03	09:00	0	0	0	0	2	0	0	0	0	0	0.2	0	0	0	0	0	0	0	5	17.8	0.2	14.2	0	0	0	0.6	0	0.2	0	0	0	31
Mega	1820	38.3206	4.07028	PRECIP	2002	04	09:00	0	0	3.3	10.2	0	0	0	9	2.4	0	2.3	0	0	0.3	10.5	0	15	0	7.7	0	0	5.5	9.6	0	40	0.6	0	0	0.6	0		30
Mega	1820	38.3206	4.07028	PRECIP	2002	05	09:00	0	0	0	0.2	0.1	0	0	0	0	0	0	0.1	0	0	0	0	7.7	0	9	0.3	0.5	0	0	0	0	0	0.2	0.1	0	0.2	0	31
Mega	1820	38.3206	4.07028	PRECIP	2002	06	09:00	0	0	0	0	0	0	2.8	0	0	0	0	0	3.1	0	2.1	0	1.2	1.1	0.8	0	0	0	0	0	0	1.1	0	0	0	5.5		30
Mega	1820	38.3206	4.07028	PRECIP	2002	07	09:00	0	0	0	0	0.8	1.9	0	0	0	0	0	0	0	0	0	0	0	0	0	0	0	0	0	0	0	0	0	0	2.8	0	0	31
Mega	1820	38.3206	4.07028	PRECIP	2002	08	09:00	0	0	0	0	0	0	0	0	0	0	0	0	0	0	0	0	0	0	0	0	0	0	0	0	3.5	0	0	0	0	1.8	0	31
Mega	1820	38.3206	4.07028	PRECIP	2002	09	09:00	0	0	0	0	0	0	0	0	0	0	0	0	15.2	0	0	0	0	0.9	3	0.8	0	0	0	0	0.7	0	0	0	0	0		30
Mega	1820	38.3206	4.07028	PRECIP	2002	10	09:00	0	0	3.8	0.5	1	7.5	0	0	0	0	1.4	0	0	0	0	0	0	0	0	0	1.9	6.8	0	29	27.2	8.7	3.5	11.5	6.6	12.2	0	31
Mega	1820	38.3206	4.07028	PRECIP	2002	11	09:00	0	0	0	1.3	2.6	11.8	0	0	0	0	0	0	0	0	0	0	1.1	0	0	0	0	0.8	0.5	0	0	0	0	0	0	0		30
Mega	1820	38.3206	4.07028	PRECIP	2002	12	09:00	0	0	0	1.3	0.6	0	0	0	0	2	21.8	0	0	2.4	1.8	0	0	0	0	0	50.4	31	0.5	12.5	9.2	2.7	0	0	1	0	5.2	31
Mega	1820	38.3206	4.07028	PRECIP	2003	01	09:00	0	0	0	0	0	0	0	0	0	0	0	0	0	0	0	0	0	0	0	3.3	5.2	0	0	0	0	0	0	0	0	0	0	31
Mega	1820	38.3206	4.07028	PRECIP	2003	02	09:00	0	0	0	0	0	0	0	0	0	0	0	0	0	0	0	0	0	0	0	0	0	0	0	5.2	0	22	5.9	5.8				28
Mega	1820	38.3206	4.07028	PRECIP	2003	03	09:00	1.7	0	0	0	0	0	0	0	0	0	0	0	0	0	0	0	0	0	0	0	0	0.2	1.9	9	1.2	0.4	0.4	1.1	0	9.1	23.7	31
Mega	1820	38.3206	4.07028	PRECIP	2003	04	09:00	0	0	0	0	0	0	0	0	0	1	0	0	2	0	7.4	60	5.2	0.3	16.2	2.2	1.9	0	8.5	24.1	0	2.6	0	66.4	0	20.3		30
Mega	1820	38.3206	4.07028	PRECIP	2003	05	09:00	0	0	0	0	0	0.2	5.1	34.2	0	6.4	0	0	0	14.2	66.5	0.6	0.2	0.4	0.3	0.4	0	0	0	0	0.1	0	4.7	0.1	2.6	1.8	0.1	31
Mega	1820	38.3206	4.07028	PRECIP	2003	06	09:00	0	0.2	0.1	0	0.1	7	0.1	0.2	0.5	0	0	0	0.2	0.1	5.7	0	0	0	4.7	1	0	0	0.1	0.2	0	0	0.1	0.4	0	0		30
Mega	1820	38.3206	4.07028	PRECIP	2003	07	09:00	0	0	0	0	0	0	0	0	0	0.3	0	0	0	0.1	0.1	0	0	0	0	0	0	0	0	0	0	0	0	0	0	0	0	31
Mega	1820	38.3206	4.07028	PRECIP	2003	08	09:00	0	1.6	0.3	0.5	0	0	0	0.2	3.1	1.2	1.6	0	0	0	0	0	0	0	0	0	0.3	0	0	0	0	0.2	0	0	0	0	1.2	31
Mega	1820	38.3206	4.07028	PRECIP	2003	09	09:00	0.3	0.4	0	0	0	0.3	0	0	0	0	0	0	0	0	1.6	0	0	0	0	0	0	0	0	0	0	0	0	0	0	0		30
Mega	1820	38.3206	4.07028	PRECIP	2003	10	09:00	0	0	0.2	0	0	0	0	0	0	0	0	4.1	0	0	5.9	1.1	20	0	0.9	0.3	0	1.3	0	0	0	0	0	0	0	0	0.8	31
Mega	1820	38.3206	4.07028	PRECIP	2003	11	09:00	0	0	0	2	0	0	0	0	0	0	0	0	0	0	8.8	0	2.8	0.2	66.3	0	0	6.4	0	0	0	0	0	2.1	4	0		30
Mega	1820	38.3206	4.07028	PRECIP	2003	12	09:00	0	0.6	0	1.5	1.1	0.4	41.4	6.9	0	0	0	0	0	0	0	0	0	0	0	0	0	0	0	0	0	0	0	0	0	0	0	31
Mega	1820	38.3206	4.07028	PRECIP	2004	02	09:00	4.2	2.7	19	2.6	0	0	0	0	0	0	0	0	0	0	0	0	0	0	0	0	0	0	0	0	0	0	0	0	0			29
Mega	1820	38.3206	4.07028	PRECIP	2004	03	09:00	0	0	0	0	0	0	0	0	0	0	3.2	0	0	0	0	0	3.3	0	2.4	0	0	0	0	0	0	0	0	0	0	0	0	31
Mega	1820	38.3206	4.07028	PRECIP	2004	04	09:00	0	0	0.8	0	0.2	81.2	3.4	5.8	3.6	0	22.3	0	0	0	23.1	0	0	0	0	5.2	0	0	1.7	0	0	0	0	0.2	0			29
Mega	1820	38.3206	4.07028	PRECIP	2004	05	09:00	0.1	0	0	21.2	0	0	0	0	0	0	0	0	0	0	0	0	0	0	0	0	0.4	0	0	0	0	0	0	0	0	0	0.2	31
Mega	1820	38.3206	4.07028	PRECIP	2004	06	09:00	1.9	0.2	0	0	0	0	0	0	0	0.2	0	0	0	0	0	0	0	0	0	0	0	0	0	0	0	0	0	0.4	0.3	0		30
Mega	1820	38.3206	4.07028	PRECIP	2004	07	09:00	0	0	0	0	0	0	1.2	0	0	0	0	0	0	0	0	0.8	0	3.6	0	0	0	0	0	0	0	0	0	0	0	0	0	31
Mega	1820	38.3206	4.07028	PRECIP	2004	08	09:00	0	0	0	0	0	0	0	0	0	0	0	0	0	0.2	0	0	0	0	0	0	0.3	0	0	0	0	0	0	0	0	0	0	31
Mega	1820	38.3206	4.07028	PRECIP	2004	09	09:00	0	0	0	0	0	0	0	0	0	0	0	1	0	0	0	0	0	0	0	0	0	0	0	0	0	0	0	0	0	0		30
Mega	1820	38.3206	4.07028	PRECIP	2004	10	09:00	0.3	0	0	0	0	0	0	0	0	0	5.2	16.9	0	7.8	24	38	8.6	2.9	23.5	0	0	0	0	1.7	21.2	9.3	0.4	3.2	0	0	0.2	31
Mega	1820	38.3206	4.07028	PRECIP	2004	11	09:00	1.3	5.5	0.7	0	2.3	4.2	0	0	0	0	0	0	0	0	0	0	0	0	0	5.2	6.8	9.6	4.6	0	0	0	0	0	0	0		30
Mega	1820	38.3206	4.07028	PRECIP	2004	12	09:00	0	0	0	0	0	0	0	0	0	0	0.3	0	0	0	0	0	0	0	0	0	0	3.2	0.3	1.2	0.6	0	0	0	0	0	0	31
Mega	1820	38.3206	4.07028	PRECIP	2005	01	09:00	0	0	0	0	0	0	0	0	0	0	0	0	0	0	0	0	0	0	0	0	0	0	0	0	0	5.2	0	17.2	0	4.8	0	31
Mega	1820	38.3206	4.07028	PRECIP	2005	02	09:00	0	0	0	0	0	0	0.1	17.2	0	0	0	0	0	0	6.2	0	0	0	0	0	0	0	0	0	0	0	6.8	0				28
Mega	1820	38.3206	4.07028	PRECIP	2005	03	09:00	0	0	0	0	0	0	0	33	0	7.8	0	0	0.4	4.5	0	0	0	0	1.8	2.4	16.2	1.5	0	0	0	0	5.4	17	0	0	0	31
Mega	1820	38.3206	4.07028	PRECIP	2005	04	09:00	0	0	0	0	0	4.6	0	0	0	0	0	6.2	0	0	5.4	24.2	6.5	0.5	1.4	5.5	6	0	14.2	0	0	0	0	17.5	3	18.8		30
Mega	1820	38.3206	4.07028	PRECIP	2005	05	09:00	11	0	5.2	0	3.7	0.3	6	0.4	0.3	0	0	5.2	29.5	0	0	0.3	0	0	0	20.6	30.6	56.8	0	0.2	0	0	7.3	0.3	0	3.8	0	31
Mega	1820	38.3206	4.07028	PRECIP	2006	04	09:00	0	0	24.5	30.2	28.1	30.6	20.1	18.3	1.4	6.3	25.9	0	0	0	0	20.5	0	0	0	5.8	2.1	6.4	0	0	0	0	0	2.3	3.5	0		30
Mega	1820	38.3206	4.07028	PRECIP	2006	05	09:00	0	0	0	0	0	0	0	0	0	0	0	0	0	0	0	0	0	0	0	0	0	0	0	0	0	0	0	0	0	0	0	31
Mega	1820	38.3206	4.07028	PRECIP	2006	06	09:00	0	0	0	0	0	0	0	0	0	0	0	0	0	0	0	0	0	0	0	0	0	0	0	0	0	0	0	0	0	0		30
Mega	1820	38.3206	4.07028	PRECIP	2006	10	09:00	0	0	0	0	0	0	0		0	0	0	0	0	0	0	0	0	0	0	30.3	0	0	0	0	0	0	12.4	0	8.3	3.2		29
Mega	1820	38.3206	4.07028	PRECIP	2006	12	09:00	0	0	0	0	0	0	0	0	0	0	0	0	0	0	0	0	0	0	0	0	0	0	0	0	0	0	0	0	0	0	0	31
Mega	1820	38.3206	4.07028	PRECIP	2007	01	09:00	0	0	0	0	0	0	0	0	0	0	0	0	0	0	0	0	0	0	0	0	0	0	0	0	0	0	0	0			0	29
Mega	1820	38.3206	4.07028	PRECIP	2007	02	09:00	1.9	0	0	9.4	0	0	0	0	0	0	0	0	0	0	0	0	0	0	0	8.5	0	0	0	0	0	0	0	0				28
Mega	1820	38.3206	4.07028	PRECIP	2007	03	09:00	0	0	0	0	0	0	0	0	3	0	0	0	0	0	0	0	3.4	7.9	11.3	1.7	0	0	0	12.9	0	0	0	0	0	19.7		30
Mega	1820	38.3206	4.07028	PRECIP	2007	04	09:00	0	0	0	19.7	0	0	0	0	0	0	0	0	0	0	50.6	3.1	4.2	9.7	0	4.1	16.2	7.2	0	0	0	3.2	13.7	0	0	0		30
Mega	1820	38.3206	4.07028	PRECIP	2007	05	09:00	2.7	3.9	0	0	0	0	0	0	0	0	0	0	0	0	0	1	5.2	8.2	0	0	0	0	0	3.4	1.5	0	0	0	0	0	29.1	31
Mega	1820	38.3206	4.07028	PRECIP	2007	06	09:00	17.3	0	22.2	0	0.4	0	0	0	0	0	0	0	0	0	0	0	4.9	0	0	0	0	0	1.1	0	0	0	2.3	1.4	0	0		30
Mega	1820	38.3206	4.07028	PRECIP	2007	07	09:00	0	0.6	0	0	0	0	0	0	0	0	0	0	0	0	0	0	0	0	0	0	0	0	0	0	0	0	0	0	0	0	0	31
Mega	1820	38.3206	4.07028	PRECIP	2007	08	09:00	0	0	0	0	0	0	0	0	0	0	0	0	0	0	0	0	0	0	0	0	0	0	0	0	4.4	8.1	4.7	5.3	3.3	2.1	0	31
Mega	1820	38.3206	4.07028	PRECIP	2007	09	09:00	0	0	0	0	0	0	0	0	0	0	0	0	0	0	0	0	0	0	0	0	0	0.5	2.6	3.2	0	0	4.1	24.5	0	0		30
Mega	1820	38.3206	4.07028	PRECIP	2007	10	09:00	0	1.6	0	0	0.3	0	0	0	0	0	0	0	0	0	0	0	0	0	0	0	0	0	0	0	0	0	10.3	9.6	0	0	0	31
Mega	1820	38.3206	4.07028	PRECIP	2007	11	09:00	0	0	0	0	0	0	0	0	0	0	0	0	0	0	0	0	0	0	0	0	0	0	0	0	0	0	0	0	0	0		30
Mega	1820	38.3206	4.07028	PRECIP	2009	02	09:00	0	0	0	0	0	0	0	0	0	0	0	0	0	0	0	0	0	0	0	0	0	0	0	0	0	0	0	0				28
Mega	1820	38.3206	4.07028	PRECIP	2009	03	09:00	0	0	0	0	0	0	0	0	0	0	0	0	0	0	0	0	0	0	0	0	0	0	0	0	0	0	0	0	0	0	9.5	31
Mega	1820	38.3206	4.07028	PRECIP	2009	04	09:00	0	0	0	0	0	0	0	0	0	0.5	0	0	0	0	0	0	0.9	0	0	0	0	0	0	0	0	0	0.5	0.6	0	20		30
Mega	1820	38.3206	4.07028	PRECIP	2009	05	09:00	10	0	0	0	0	0	0	0.7	0	0	0	0	0.8	0	0	0	0	0.1	0	0	0	0	0	0	1.4	1.3	0	0	0	0	0	31
Mega	1820	38.3206	4.07028	PRECIP	2009	06	09:00									0	0	0	0	0	0	0	0	0	0	0	0	0	0	0	0.3	0	0	0	0	0	0		22
Mega	1820	38.3206	4.07028	PRECIP	2009	07	09:00	0	0	0	0	0	0	0	0	0	0	0	0	0	0	0	0	0	0	0	0	0	0	0	0	0	0	0	0	0	0	0	31
Mega	1820	38.3206	4.07028	PRECIP	2009	09	09:00	0	0	0	0	0	0	0	0	0	0	0	0	0	0	0	0	0	0	0	0	1.3	5.4	0	0	0	0	0	0	0	0		30
Mega	1820	38.3206	4.07028	PRECIP	2009	10	09:00	0	0	0	0	0	0	0.8	0	0	0	0	0	0	0.3	0	0	3.5	17	17	3.5	0	0.9	2.1	15	25	0	10	0	1.5	0	0	31
Mega	1820	38.3206	4.07028	PRECIP	2009	11	09:00	0	0	3.5	1.8	0	0	0	0	0	0	0	0	0	9.3	0	0	0	0	0	0	0	0	0	0	0	0	0	0	2	0		30
Mega	1820	38.3206	4.07028	PRECIP	2009	12	09:00	0	0	0	0.3	0.1	0	0	0.4	0	0.2	25	2	15	10	0	0	0	0	0	0	0	0	0	0	0	0	2.7	10	0.4	0.3	0.8	31
Mega	1820	38.3206	4.07028	PRECIP	2010	01	09:00	25	45	55	0	0	0	0	0	0	0	0	0	0	0	0	0	0	0	0	0	0	0	0	0	0	0	0		0	0	0	30
Mega	1820	38.3206	4.07028	PRECIP	2010	02	09:00	0	0	0.8	0	0	0	0.6	0	0	0	0	0	0	0	0	0	0	0	0	40	35.2	10.1	18	41.3	35.5	30.3	38.1	45.2				28
Mega	1820	38.3206	4.07028	PRECIP	2010	03	09:00	0	0	0	0	0.5	0.8	0	0	0	0	0	0	0	0.8	0	0	0	0	0	0	15	17	0	0	0	0	0	0.8	0	0	40	31
Mega	1820	38.3206	4.07028	PRECIP	2010	04	09:00	0.8	0	0	50	30	35	50	45	6	10	19	35	20	25	30	0	0.8	43	0	10	18	0	60	0.8	0	20	0	0.6	30	40		30
Mega	1820	38.3206	4.07028	PRECIP	2010	05	09:00	15	25	0	10	12	19	0	0	40	35	20	0	0.8	0	0.7	0	0.6	0	0	0.3	13	0	0.7	0	0	0	0	0.9	0.6	0.5	0.4	31
Mega	1820	38.3206	4.07028	PRECIP	2010	06	09:00	0.6	0	0	0.5	0	0	0.3	10	0	0	0.8	0	0	0	0	0	0	0	0	0	0	0	0	0	0	0	0	0	0	0		30
Mega	1820	38.3206	4.07028	PRECIP	2010	07	09:00	0.8	0	0.5	18	10	0	0	0.5	0	10	15	0	0	0	0	0.6	0	0	0	0	0	0.8	0	0	0	0	0	0	0	0	0.7	31
Mega	1820	38.3206	4.07028	PRECIP	2010	08	09:00	0	0	0	0	18	15	0	0	0	0	0	0	0.5	0.4	0	0	0	0	0	0	0	0	0.8	19	0	0.5	0	0	0	0.7	0	31
Mega	1820	38.3206	4.07028	PRECIP	2010	09	09:00	10.5	0.5	0	0	0	0	0	0	0	0	0	0	0	0	0	0	0	0	0	0	0	0	0	0	0	0	0	0	0	0		30
Mega	1820	38.3206	4.07028	PRECIP	2010	10	09:00	0.8	0	0	0	0	0	0	0	0.5	0	0	0	0	0	45	0	0	0	0	0	0	0.9	0	28	17	0	18	10	0.7	0.5	0	31
Mega	1820	38.3206	4.07028	PRECIP	2010	11	09:00	0.5	0	0	0	0	0	0	0	0	0	0	0	0	0	0	0	0	0	0	0	0.5	0.2	0	0	0.5	0.4	0	0	0	0		30
Mega	1820	38.3206	4.07028	PRECIP	2010	12	09:00	0	0	0	0	0	0	0	0	0	0	0	0	0	0.5	0	0	0	0	0	0	0	0	0.7	0.5	0	0.2	0	0	0	0	0	31
Mega	1820	38.3206	4.07028	PRECIP	2011	01	09:00	0	0	0	0	0	0	0	0	0	0	0	0	0	0	0	0	0	0	0	0	0	0	0	0	0	0	0	0	0	0	0	31
Mega	1820	38.3206	4.07028	PRECIP	2011	02	09:00	0.2	0	0		0	0	0	0	0	0	0	0	0	0	0	0	0	0	0	0	0	0	0	0	0	0	0	0				27
Mega	1820	38.3206	4.07028	PRECIP	2011	03	09:00	0	0	0	0	0.5	1	0	0	0	0	0	0	0	0	0	0	0	0	0	0	0	0	0	0	0	0	0	0	0	0	0	31
Mega	1820	38.3206	4.07028	PRECIP	2011	04	09:00	0	0	0	0	0	0	0	0	0	0	0	0	0	0	0.5	0	18	25	0	0	0.5	0.6	0	0	0	0.8	0	0	0	2.7		30
Mega	1820	38.3206	4.07028	PRECIP	2011	05	09:00	0	0	0	0	0.5	10	0	0	0	0	0	0	0	0	0	0	0	0	0	0	0	0	0	0	0	0	0	0	0	0	0	31
Mega	1820	38.3206	4.07028	PRECIP	2011	06	09:00	0	0	0	0	0	0	0	0	0	0	10	0	0.5	10	0.5	0.8	0	0.6	0	0	0	0	0	0	0	0	0	0	30	21		30
Mega	1820	38.3206	4.07028	PRECIP	2011	07	09:00	30	20	0.8	0.4	0	0.5	0	0	0.7	0	0	0	0	0.5	0	0	0	0	0	0	0	11	0	0	0	0.5	0.8	0	0.3	0	0.7	31
Mega	1820	38.3206	4.07028	PRECIP	2011	08	09:00	0	0.4	0	0	0	0	0.5	0.8	0	0	0	0	0	0	0	0	0	0	0	0	0	0.5	0	0	0.4	0	0	0	0	0	0	31
Mega	1820	38.3206	4.07028	PRECIP	2011	09	09:00	0.6	0	0	0	0	0	0	0	0	0	0	0	0	0	0	0	0	0	0	0	0	0	0	0	0.8	10	0.8	0.5	30	20		30
Mega	1820	38.3206	4.07028	PRECIP	2011	10	09:00	0	0.5	0.8	0	0	0.5	0	0	30	40	50	27	25	15	0	1	0.8	0	0	0	4.8	0	1.8	0	0.7	0.5	0.4	0	0	0.5	0	31
Mega	1820	38.3206	4.07028	PRECIP	2011	11	09:00	0.8	10	30	10	0	0.8	0	0	0	0	0.5	10	0	0	0	0	0	0	0	0	0	0.8	15	0	0	4.8	19	28	1	0.5		30
Mega	1820	38.3206	4.07028	PRECIP	2011	12	09:00	0	0	0	0	0	0	0	0	0	0	0	0	0	0	0	0	0	0	0	0	0	0	0	0	0	0	0	0	0	0	0	31
Mega	1820	38.3206	4.07028	PRECIP	2012	01	09:00	0	0	0	0	0	0	0	0	0	0	0	0	0	0	0	0	0	0	0	0	0	0	0	0	0	0	0	0	0	0		30
Mega	1820	38.3206	4.07028	PRECIP	2012	02	09:00	0	0	0	0	0	0	0	0	0	0	0	0	0	0	0	0	0	0	0	0	0	0	0	0	0	0	0	0	0			29
Mega	1820	38.3206	4.07028	PRECIP	2012	03	09:00	0	0	0	0	0	0	0	0	20	0	0	0	0	0	0	0	0	0	0	0	0	0	0	0	0	0	0	0	10	0.8	18	31
Mega	1820	38.3206	4.07028	PRECIP	2012	05	09:00	30	50	43	25	10	0	0	20	36	0	10	0	15	0	26	15	18	12	0	0	5	13	0	18	0	0	0	10	0	0	0	31
Mega	1820	38.3206	4.07028	PRECIP	2012	07	09:00	0	0.5	0	0	0	0	0	0.5	0	0	0	0	0	0	0	0	0	0.5	0	0	0	0	0	0.5	0	0	0	0	0	0		30
Mega	1820	38.3206	4.07028	PRECIP	2012	08	09:00	0.8	10	0.7	0	0	0	0	0	0.5	0	0.5	0	0	10	0	18	0	14	0.8	20	0	0.6	0.5	0	0	0	0	0	15	20	22	31
Mega	1820	38.3206	4.07028	PRECIP	2012	09	09:00	0	0.5	0	0	0	0	0	0.5	0	0	0	0	0	0	0	0	10	0.5	0	0	10	0	0	0.5	0	0	0	0	0	0		30
Mega	1820	38.3206	4.07028	PRECIP	2013	06	09:00	0	15	22	0	0	10	0	0	0	10	0	0	0	0	0	0	0	0	0	0	0	0	0	0	0	0	0	0	0	0		30
Mega	1820	38.3206	4.07028	PRECIP	2013	07	09:00	0	0	0	0	0	0	0	0	0	0	0	0	0	0	0	0	0	0	0	0	0	0	0	0	5	0	8	0	10	0	10	31
Mega	1820	38.3206	4.07028	PRECIP	2014	06	09:00	10	0	0	0	15	0	0	0	0	0	0	0	0	0	0	15	0	0	10	0	0	0	0	0	10	0	5	0	0	0		30
Mega	1820	38.3206	4.07028	PRECIP	2014	07	09:00	10	0	0	0	0	0	0	0	0	0	0	0	0	0	14	0	15	0	0	0	13	10	0	0	0.5	0.8	0	0	0	0	0	31
Mega	1820	38.3206	4.07028	PRECIP	2014	08	09:00	0	0	0	0	12	0	0	0	0	14	0	0	2	10	0	0	0	8	10	0	12	0	0	0	0	0	0	15	0	0	0	31
Mega	1820	38.3206	4.07028	PRECIP	2015	01	09:00	0	0	0	0	0	0	0	0	0	0	0	0	0	0	0	0	0	0	0	0	0	0	0	0	0	0	0	0	0	0	0	31
Mega	1820	38.3206	4.07028	PRECIP	2015	02	09:00	0	0	0	0	0	0	0	0	0	0	0	0	0	0	0	0	2.8	0	0	0	0	0	0	0	0	0	0	0				28
Mega	1820	38.3206	4.07028	PRECIP	2015	03	09:00	0	0	0	0	0	0	0	0.7	0	2.4	4.7	14.7	26.9	0	0	0	0	1.2	3.2	0	4.5	1.2	11.3	0	0.4	3.7	7.9	0	4.2	0	0	31
Mega	1820	38.3206	4.07028	PRECIP	2015	04	09:00	25	12	30	18	10	15	22	30	11	0	20	35	0	0	40	30	0	40	22	25	0	0	42	31	6	0	10	35	20	38		30
Mega	1820	38.3206	4.07028	PRECIP	2015	05	09:00	24	0	10	0	0	0	0	0	0	20	0	0	0	0	0	0	0	0	0	0	0	0	0	0	0	10	0	0	0	0	0	31
Mega	1820	38.3206	4.07028	PRECIP	2015	06	09:00	0	11.2	0.7	7.4	0	0	2.3	10.3	0	0	30.9	0	24.1	2.3	0	0	2.4	0	13.2	0	0	0	0	24.3	6.1	2.1	0	0	0	9.1		30
Mega	1820	38.3206	4.07028	PRECIP	2015	07	09:00	0	0	0	0	0	0	0	0	0	0	0	0	0	0	1.7	0	0	4.5	0	0	0	0	17.3	1.9	3.4	0	0	20.7	0	0	19.9	31
Mega	1820	38.3206	4.07028	PRECIP	2015	08	09:00	0.6	7.9	38.1	0	0	0	0	6.9	0	0	0.3	0	0	0	0	0	0	15.8	0	0	0.7	3.6	0	0	0	0	0	0	0	0	14.1	31
Mega	1820	38.3206	4.07028	PRECIP	2015	09	09:00	1.2	0	0	0	0	0	0	11.8	0	0	0	0	0.3	0	0	0	0	1.8	1.1	0	0.5	0	4.1	0	0.2	0	0	0	2.5	10.2		30
Mega	1820	38.3206	4.07028	PRECIP	2015	10	09:00	8.9	1.2	0	1.2	1.9	1	8.7	0	1.4	1.2	0	9.3	0	0	2.8	0.7	14.9	13.5	11.9	12.2	1	26.2	4.8	2.3	1.6	0	0	0	4.7	4.2	0	31
Mega	1820	38.3206	4.07028	PRECIP	2015	11	09:00	2.9	26.7	0	0	5.3	8.4	0	21.5	11.9	0	8.2	8.5	2	0	0	0	0	5.3	3.9	0	0	0	0	0	0	0	0.9	1.4	0	13.9		30
Mega	1820	38.3206	4.07028	PRECIP	2016	01	09:00	0	0	0	0	0	0	0	0	0	0	0	0.4	0	0	15.8	0	0	0.8	0	0	0	0	0	0	0	0	0	0	0	0	0	31
Mega	1820	38.3206	4.07028	PRECIP	2016	02	09:00	0	0	0	0	0	0	0	0	0	0.4	0.4	3.8	0	0	0	0	0	0	0	0	0	0	0	0	0.6	0	0.8	1.6	0			29
Mega	1820	38.3206	4.07028	PRECIP	2016	03	09:00	0	0	0	0	0	0	0	0	0	0	0	0	0	0	0	0	0	0	0	0	0	0	0	0	0	0	0	0	0	15	0.5	31
Mega	1820	38.3206	4.07028	PRECIP	2016	04	09:00	0	0	0	20	10	0	0	0	56.6	50	0	0	0	0	0	0	0	25	13	10	0	0	0	10	11	0	0	0	20	10		30
Mega	1820	38.3206	4.07028	PRECIP	2016	05	09:00	25	0	0	0	0	15	20	13	0	0	16	0	0	0	0	10	0	0	0	0	0	20	0	0	0	0	0	0	0	10	0	31
Mega	1820	38.3206	4.07028	PRECIP	2016	06	09:00	0.5	10	0	0	0	0	0	0	0	0	0	0	0	0	0	0	0	0	0	0	0	0	0	0	0	0	0	0	0	0		30
Mega	1820	38.3206	4.07028	PRECIP	2016	07	09:00	0	0	0	0	0	0	0	0	0	0	0	0	0	0	0	0	0	0	0	0	0	0	0	0	0	0	0	0	0	0	0	31
Mega	1820	38.3206	4.07028	PRECIP	2016	08	09:00	0	0	0	0	0	0	0	0	0	0	0	0	0	0	0	0	0	0	0	0	0	0	0	0	0	0	0	0	0	10	0.5	31
Mega	1820	38.3206	4.07028	PRECIP	2017	02	09:00	0	0	0	0	0	0	0	0	0	0	0	0	0	0	0	0	0	0	0	0	0	0	0	0	0	0	0	0				28
Mega	1820	38.3206	4.07028	PRECIP	2017	03	09:00	0	0	0	0	0	0	0	0	12.5	0	0	0	0	0.6	0	0.5	0.2	0	0.8	3.5	2.9	3.1	3.2	2.9	0	0	12.9	0	0	6.1	0	31
Mega	1820	38.3206	4.07028	PRECIP	2017	04	09:00	0	0	1.9	1.4	22.9	0	9.2	0	0	0	0	0	0	0	4.9	0	0	2.5	0.2	0	21.9	0.4	0	0	0	3.8	50.2	0	0	7.9		30
Mega	1820	38.3206	4.07028	PRECIP	2017	05	09:00	1	51.3	3.6	0	3.9	1.3	0	0	28.1	9.8	0	0	4.2	2.1	0	63.5	0	34.5	0	0	0.3	0	0.5	0.6	0.2	0	2.1	8.9	2.3	1.5	0	31
Mega	1820	38.3206	4.07028	PRECIP	2017	06	09:00	0	0	0	0	0	0	20.7	0	0	0	0	0	0	0	0	0	3.1	0	0	0	0.1	0	0	0	0	39.5	2.7	13.2	0	9.2		30
Mega	1820	38.3206	4.07028	PRECIP	2017	08	09:00	0	0	0	2.4	20.8	0	0	0	6.1	7.8	0	0	0.2	0	0	0	0	1.2	0	0	0	23.9	0	28.9	0	0	0	8.3	4.2	0	0	31
Mega	1820	38.3206	4.07028	PRECIP	2017	09	09:00	3.4	0.5	11.2	4.9	0	1.7	1.2	4.8	1.5	9.4	3.9	0	0	41.5	0	0.7	53.7	2.9	0	10.9	0	0	34.9	22.9	0	1.6	0	0	1.8	10.5		30
Mega	1820	38.3206	4.07028	PRECIP	2017	10	09:00	0.8	0	0	2.4	0	0.2	0	0	4.7	4.3	1.4	1.4	0	0.1	0.2	0	0.2	5.2	0	5.5	0	0	0	3.5	17.8	0	0	8.1	9.3	1.9	10.5	31
Mega	1820	38.3206	4.07028	PRECIP	2017	11	09:00	8.1	4.1	0	0	3.2	0	0	0	0	0	0.2	0	0	0	0	0	0	0	0	0	0	0	10.7	2.3	6.5	0	0	3.5	0	0		30
Mega	1820	38.3206	4.07028	PRECIP	2018	01	09:00	0	0	0	0	0	0	0	0	0	0	0	0	0	0	0	0	0	0	0	0	0	0	0	0	0	0	0	0	0	0	0	31
Mega	1820	38.3206	4.07028	TMPMAX	1988	11	18:00	23	22	21.8	24.5	24	24.5	25	24	25.4	26.5	24	21.5	20.5	21.5	19.5	22	22.5	23.5	23	23.5	23	23	23.5	24.5	25	24.5	23.5	23.5	23	24.5		30
Mega	1820	38.3206	4.07028	TMPMAX	1988	12	18:00	24	23.5	23	24.5	24.5	25.5	27	24.5	24	22	24	24	25	25	25	24	24.5	21.5	21.5	20.5	20.5	23	24	23.5	23	24	24	24	24.5	24.5	25	31
Mega	1820	38.3206	4.07028	TMPMAX	1989	01	18:00	25	22.4	25.5	25	26	26.5	25	25.5	27.5	27.5	26	27.5	27	28	27.5	24.5	24	22	21.5	23	23.5	23.5	25	25	25	24.5	25.5	25.5	26.5	25.5	26.5	31
Mega	1820	38.3206	4.07028	TMPMAX	1989	02	18:00	26	26	26.5	25	20.5	19	22	23	24.5	25	25	25.2	26	26	24	25.5	25.5	25	26.5	26	25	26.5	26.5	26.5	27	27.5	27	27				28
Mega	1820	38.3206	4.07028	TMPMAX	1989	03	18:00	27	28.5	28.5	27.5	28	27	24	25.5	26.5	26.5	26.5	26	26	26	26	27	26	26	22.5	21.5	24	23.5	24	22	22	24	23.5	22	24	20	19.5	31
Mega	1820	38.3206	4.07028	TMPMAX	1989	04	18:00	22.5	23	23	23	23	21	20	20.5	18.5	21.5	21.5	21.5	23	23	21.5	21.5	23	22.5	22	23	22.5	20	20	18	20.5	20	20	18.5	20.5	21		30
Mega	1820	38.3206	4.07028	TMPMAX	1989	05	18:00	20	21	22	20.5	20	23	21.5	20.5	22	22	21.5	22	19	21	21	21	21.5	21	18	20	21	20.5	20.5	20	19.5	19	19.5	18	19	18.5	17.5	31
Mega	1820	38.3206	4.07028	TMPMAX	1989	06	18:00	18.5	21	21.5	20.5	18.5	16.5	17.5	17.5	18.5	18	18.5	18.5	17.5	15.5	15.5	18.5	18.5	18.5	18	18.2	18.8	17	17.6	17.5	15.5	16	16	15.8	16	16		30
Mega	1820	38.3206	4.07028	TMPMAX	1989	07	18:00	19.5	15	15	17.5	19.5	18	16	16.5	17	13.5	17	20	16	16	18	18	21.5	21.5	21.5	20.5	14	15.5	17.5	15.5	17.6	18.5	19.5	19	17.5	18	15.5	31
Mega	1820	38.3206	4.07028	TMPMAX	1989	08	18:00	15.5	19.5	17.2	20.5	21.5	17.5	17	20.5	21	22	20	17.5	18.5	21	21	19.5	16	17	17	19.5	19.5	16.5	17	17.5	19	19.5	19	21	21	23.5	22	31
Mega	1820	38.3206	4.07028	TMPMAX	1989	09	18:00	18	21	21	21.5	22.5	24	23.5	22.5	22	21.4	18	21.5	22.5	22	22	21	21	21.5	22	25		23	20.5	22.5	24.5	22	22	20	19.5	21.5		29
Mega	1820	38.3206	4.07028	TMPMAX	1989	10	18:00	23		23.5	24.5		20.5	22	21	23	23.2	21.8	19.2	18	20.3	20.1	20.5	20	20.5	21	22	22.5	23	21.7	23	24	23.6	24	23.2	23.5	24.5	24	29
Mega	1820	38.3206	4.07028	TMPMAX	1989	11	18:00	24	23	23.6	21.5	21.3	21.7	21.2	23.2	22.9	23.7	24	23.2	23.2	23.4	23.2	21.5	20.5	23.4	24	23.5	22.8	24.2	23.5	24.8	21.7	19.5	21.7	21.5	20.5	22.8		30
Mega	1820	38.3206	4.07028	TMPMAX	1989	12	18:00	22.5	22.6	23.2	23.5	24.2	24.9	22.8	22	21.5	22.3	22	22.2	23.5	23.6	23.3	24.7	24.8	24	23	25.5	25.6	26.8	25.1	23.5	24.2	25	24	22.3	25.3	21.5	23.9	31
Mega	1820	38.3206	4.07028	TMPMAX	1990	01	18:00	23.6	24.5	24.7	24.9	22.3	23.5	23.8	24.5	25	25.2	24.5	24.5	25.5	25.5	26.5	26.5	21.8	25	24.8	24.5	25	25	24.5	25.2	26	26	24.5	27	26.7	25.5	27	31
Mega	1820	38.3206	4.07028	TMPMAX	1990	02	18:00	25	26.7	26	26.2	26.6	27	27	18.9	23.5	26.5	25.7	27.8	26.1	27.6	23	25.9	28	25.2	26.7	20.5	23	19.5	24	21.2	20.3	22	23	21.2				28
Mega	1820	38.3206	4.07028	TMPMAX	1990	03	18:00	24.3	20.6	22.1	23.5	21.5	21	22.8	23.4	23.8	23.9	23.3	22.3	22.5	23	23.1	23.5	22.7	22.2	23		22.3	22.2	21.9	22.6	23.5	24.2	22.8	23.2	22.8	22.5	21	30
Mega	1820	38.3206	4.07028	TMPMAX	1990	04	18:00	22.6	21.5	21	19	23	21.5	24.5	23.1	24	23.2	21.1	23.5	23.7	23.2	21.6	23	23.2		22.7	21.4	23.2	21.4	23	22	21.8	22.2	25.4	22.4	21.4	24		29
Mega	1820	38.3206	4.07028	TMPMAX	1990	05	18:00	23.4	23.6	24.2	23.5	22.2	22.4	23.2	22.6	22.5	22.7	21.2	21.2	21	19.5	21	21	22.5			19	19.2	19.6	18.3	16.8	18	16.5	19.2	20	20	16.5	19.4	29
Mega	1820	38.3206	4.07028	TMPMAX	1990	06	18:00	18.7	19.2	18	20.2	19.8	18.6	18.8	16.8	18.4	19.5	20	19.9	18	18.3	17	19.1	20.3	20.5	21	20.5	18	21.4	20.2	21.5	21.6	21.6	21.6	20.6	21.2	21.5		30
Mega	1820	38.3206	4.07028	TMPMAX	1990	07	18:00	19.7	20	19.9	18.2	18.2	15.4	16.5	19	19.5	19.5	20	20.5	20.4	18.5	18.2	20.5	19	21.5	18.5	18.2	20.5	21.5	20.5	18.5	16.5	18.2	21	20	19	16	20.5	31
Mega	1820	38.3206	4.07028	TMPMAX	1990	08	18:00	19	18.2	18.4	19	19.6	21.6	19.6	19.8	18.2	19.5	19.9	19.2	19.4	18	19.5	20.1	20.8	22.2	23.8	21	21	23.2	21.1	21.5	21.9	19.4	19.5	22.5	23.4	23	24.8	31
Mega	1820	38.3206	4.07028	TMPMAX	1990	09	18:00	25	24	23	17.5	21.8	21.5	22.5	23.2	22.4	23.3	22.5	22.3	22.8	22.2	22.3	22.7	24.5	25.3	25.7	24.7	23.5	23.2	22	25.1	22.5	21.4	21.2	24.8	24.3	23.6		30
Mega	1820	38.3206	4.07028	TMPMAX	1990	10	18:00	22.8	23.2	23.6	24.4	24.6	24.2	24.1	25	20.4	19.8	20.6	23	24.3	21.8	24.5	21.5	19.4	22	21.5	21.8	23.5	23.8	24.5	22.2	23.5	24	24.7	23.7	23.5	25.2	23.6	31
Mega	1820	38.3206	4.07028	TMPMAX	1990	11	18:00	23.6	23.2	19.3	19	20	20.4	20.8	22	22	19.2	21.5	24	20.6	22	22.1	22.5	22.2	23.5	23.5	23.5	24.3	24	23.5	23.6	24.5	24	23.8	24.5	24.5	24		30
Mega	1820	38.3206	4.07028	TMPMAX	1990	12	18:00	25	24.8	25	24.5	24.5	24.7	25.2	25	26.5	23.5	24.4	24.2	20.1	20.4	21.5	23	23.5	24.5	23.5	24.8	24.7	23.5	24	25.2	25.3	26.6	26.6	26.8	25.7	26.3	26.5	31
Mega	1820	38.3206	4.07028	TMPMAX	1991	01	18:00	23.8	23.2	25.5	26.2	26.2	25	25.1	25.2	25	25.8	26	25.4	26.2	26.4	26.6	26.5	25.5	25.8	26.2	26.4	26	26.5	25.5	25.5	27	27.5	25.4	24.5	24.8	27	27	31
Mega	1820	38.3206	4.07028	TMPMAX	1991	02	18:00	27.2	26	26.2	26.8	26.5	27.7	26	27	27.5	27.6	24.5	25.5	27.5	27.5	27	26.5	27.5	28.5	28.8	28.8	27.6	27.7	23.6	25.3	24.6	27.4	27.5	27				28
Mega	1820	38.3206	4.07028	TMPMAX	1991	03	18:00	27.5	27.4	27	26.6	25	27	26	26	27	21	22.5	21	20	24.6	25.2	26.6	26.5	26	26.8	26	25.8	28.8	28.5	27.2	25.2	23.2	20.6	24.5	24.5	20.2		30
Mega	1820	38.3206	4.07028	TMPMAX	1991	04	18:00	21.5	23.4	23.2	23	24	24.5	22.2	23.2	24	24.3	23.2	23.3	23	24.2	25	23.5	24.8	25.5	23.8	23.4	22.5	23.2	25.5	26.5	19.6	23.2	22.5	23	22.5	23.2		30
Mega	1820	38.3206	4.07028	TMPMAX	1991	05	18:00	22.2	22.2	22	21.6	22.4	22.5	22	22	21	23.5	22.2	21.5	22.5	23.5	22.8	23	23.5	24	21.5	18.5	21.5	22	22.5	21	18	20.5	21.8	19.5	19.5	20		30
Mega	1820	38.3206	4.07028	TMPMAX	1991	07	18:00	20	21.5	21.5	18	20	19.5	18.5	20	21	20.2	17.5	20	19.8	19	19	17.7	15.8	15.4	15.5	14.4	15	14	16	20	22.5	18	18.2	18.5	21.5	19	19.5	31
Mega	1820	38.3206	4.07028	TMPMAX	1991	08	18:00	16	20	21	21.5	20.5	19	20.5	18.5	21.5	23	19	20	18.5	18.8	20.5	18.5	21.5	20.5	19	21.5	22.8	22	21.5	20	21.5	21.5	19	21.8	23	22	21.5	31
Mega	1820	38.3206	4.07028	TMPMAX	1991	09	18:00	21	21.6	21.7	21.6	22.5	25.8	24.2	25.6	25	25.8	25.5	26	26	22.5	22.7	25.2	22.8	26.2	26.5	23.5	22.2	20	20.2	20.4	21	22.2	24	23.3	22.5	23.5		30
Mega	1820	38.3206	4.07028	TMPMAX	1993	01	18:00				26.7	24.5	24.6	24.8	24.6	26.2	26	25.8	26.4	24.2	24.3	23.7	19.7	24.7	25.6	22.3	22.7	25.9	25.7	25.4	24.2	22	22.2	22	24.7	23.8	21	24	28
Mega	1820	38.3206	4.07028	TMPMAX	1993	02	18:00	24.3	24.8	24.8	23.6	25.2	25.4	18.3	23.1	21.1	22	20	23.2	25	24.9	25.6	25.4	25	27.3	24.6	25.7	26.3	27.2	26.8	27	22.3	24	26.4	25				28
Mega	1820	38.3206	4.07028	TMPMAX	1993	03	18:00	25.8	26.3	26.6	26.2	26.5	27.8	26	21.5	22.5	24.9	28.2	26	26.1	26.4	27	27.5	27	26.6	28	28	27.6	27.4	26.8	25.4	27	28	28.2	27.8	27	20.7	16.4	31
Mega	1820	38.3206	4.07028	TMPMAX	1993	04	18:00	26	25.8	25.4	24.8	26.6	26.8	27	27.2	26.4	27	28	26.8	26.8	24	24	23.8	23.6	23.6	25	25.4	24	24	23.6	23.8	28	30.5	26	26	26	24.5		30
Mega	1820	38.3206	4.07028	TMPMAX	1993	05	18:00	23	23.2	22.8	23	22.6																											5
Mega	1820	38.3206	4.07028	TMPMAX	1994	02	18:00														30.6	29.8	28.4	28.4	27.8	29	28.4	28.6	28.4	28.4	28.4	28.6	28.4	29.6	29.6				15
Mega	1820	38.3206	4.07028	TMPMAX	1994	03	18:00		29	28.8	29	29	29.2	29.4	29	29.2	29.6	27	28	27	27	27.4	27.4	29.8	25.8	25.5	27.8	27.9	28	24.6	23.2	27	22.4	25.4	25.2	27	27.8	25.8	30
Mega	1820	38.3206	4.07028	TMPMAX	1994	04	18:00	22.2	25	24	24.4	24.4	23.6	23.8	24.2	24.4	22.6	24.6	25.4	25.6	25.6	25.4	26	23.4	25.4	20.2	22.2	20	21.8	24.4	22	23.8		20.6	22	22.8	23.6		29
Mega	1820	38.3206	4.07028	TMPMAX	1994	05	18:00	20	19	21	21	19.2	21.6	20.8	20.2	21.6	22.6	24	20.2	21.6	21.2	21	21.6	19.4	21.4	22.6	20.5	23.8	21.4	23.2	23.8	22.6		23.8	23.2	23.8	22.4	20.5	30
Mega	1820	38.3206	4.07028	TMPMAX	1994	06	18:00	20.4	21.4	22.6	23	21.6	24	23.6	21	21.4	20.8	22	26	22	20.6	18.2	18.8	21.6	22	21.8	23.6	22.6	21.4	22.6	20.2	19.2	21.6	21		24	21.2		29
Mega	1820	38.3206	4.07028	TMPMAX	1994	07	18:00	21.8	20.6	18.2	20.8	20.8	18.2	17	17	22.2	23.2	24.2	23	19.8	22.2	21	23	21	21.4	21.4	20.6	21.2	19.6	20.4	23	18.8	20.4	22.6	19	21	21.5	18	31
Mega	1820	38.3206	4.07028	TMPMAX	1994	08	18:00	17.4	20.8	19.4	17.2	19	21.8	22.4	21	20	23.6	19.4	21.4	23	21	23.8	23.2	25.6	22.6	24.8	23.2	23	22.2	22.2	21.4	19.8	21.2	21.8	22.6	23.3	23	22.8	31
Mega	1820	38.3206	4.07028	TMPMAX	1994	09	18:00	23.4	23.2	22.4	20	19.5	19	22.2	24	25.6	23	21	23	24.2	27	26.5	24.4	24.6	23.4	24.4	21.2	24	22.6	22.8	24.6	25.6	26.4	25.6	24.4	25.6	26		30
Mega	1820	38.3206	4.07028	TMPMAX	1994	10	18:00	26.6	26.8	26.2	24.8	25.4	24	25	22	22.6	22.4	24.6	24.4	22.4	22.6	20	22.8	21.4	24.2	23.2	23.6	22	24.5	25.1	24.6	24	24		21.6	21	21.8	22.8	30
Mega	1820	38.3206	4.07028	TMPMAX	1994	11	18:00	22.8	21.4	21	22.2	21.8	23.4	24	23	20	22.2	22.6	23.8	23.4	26	25.5	23.2	24	23	24.2	21.4	19.4	21.8	22	23.4	24.5	26	25.6	25	26	25.6		30
Mega	1820	38.3206	4.07028	TMPMAX	1994	12	18:00	25.4	25.6	26	22	23.5	25	26.5	26	26	26.6	25.4	24.8	24.8	25.6	24.8	26.2	25.8	25.2	25.4	26.6	25	25	24.8	24	26.3	25.4	25.2	25	25.6	25.6	27.4	31
Mega	1820	38.3206	4.07028	TMPMAX	1995	01	18:00	27.6	27.8	27.6	27.4	28	26.6	26.2	27.4	27.4	26.4	26	26.6	27.4	27.4	26.5	26.5	27.6	27	27.2	27.6	27.6	28.4	28	27.6	28.2	28	27	27	26.8	26.6	27.2	31
Mega	1820	38.3206	4.07028	TMPMAX	1995	02	18:00	27.5	28	28	28.4	28	29.4	23.2	28	24	23.2	24.2	23	23.6	26.2	25.6	25.8	28	28	27.6	27.4	28	28.3	27	27	28.4	29.4	29.4	28.6				28
Mega	1820	38.3206	4.07028	TMPMAX	1995	03	18:00	28.8	25.2	24.3	25.2	26	25	24.5	25	25.8	24.5	23.4	24.4	22.4	21.4	21.4	23.4	23.2	23.2	24.6	25	22.8	22.2	22.2	23	24.8	25.4	25.2	24.6	25.2	25.4	25	31
Mega	1820	38.3206	4.07028	TMPMAX	1995	04	18:00	24.4	24.6	24.2	24	24.2	23.6	23.6	22	25	22.6	24	25	24.2	23.8	21	22	22.8	22.1	24	24.2	23	24.4	24	24.8	24.8	25.4	23.2	20.4	24	23		30
Mega	1820	38.3206	4.07028	TMPMAX	1995	05	18:00	23.8	23.2	24	23.2	24	23.4	23.8	24.4	25.2	24	21.8	21.8	24.4	23.2	24	21.6	22.2	22.2	22.2	23.2	23.4	24.2	25.2	24	22	23.4	23.8	22.6	22.4	23	23.6	31
Mega	1820	38.3206	4.07028	TMPMAX	1995	06	18:00	21.8	21.6	20.4	21.6	22	22	23.2	22.8	22.6	22	23.2	21	22.2	22.8	23	21.2	22.6	23.2	18.8	22	21.2	25	24.2	24.6	23	21.6	19.4	21.6	28	20.4		30
Mega	1820	38.3206	4.07028	TMPMAX	1995	07	18:00	24	23	23.6	23	23.2	21.5	22.6	19	22.4	19.4	22	22	20.8	20.6	22.2	20	20.2	20.8	20	22	24	19	21	21.8	18.5	18	20	21.2	18	19.5	18	31
Mega	1820	38.3206	4.07028	TMPMAX	1995	08	18:00	19.2	19	22	18	18.2	18.2	21	21.4	20.4	20.4	22.2	21.2	20.2	23	20.5	19	20	22.8	20	22	23.2	22	23.8	22.5	23.5	23	19	19.4	23.2	23.2	21.2	31
Mega	1820	38.3206	4.07028	TMPMAX	1995	09	18:00	18.2	22	22.5	22	21	20.8	21	24	20.4	23	21	22.5	21.5	20.5	21	21.8	25.5	26	23	25	25.2	28.2	23	23	23.2	25	26.2	26	28.2	23.8		30
Mega	1820	38.3206	4.07028	TMPMAX	1995	10	18:00	20.5	22.4	23.6	24.4	25.4	25.8	24	22	23	23	21	23.2	24	23	23.5	25.2	23.4	24.8	22.2	25.6	26.8	24.2	20.9	23.2	21	22.5	23.5	24	24.5	25.2	25.6	31
Mega	1820	38.3206	4.07028	TMPMAX	1995	11	18:00	24.8	20.8	21.6	21.8	24.6	25	23.2	24.4	24.4	24	25.5	26.2	25	24.8	24	25.4	27	26.8	25.5	24.4	24.6	25	24.5	24.5	25.6	25.8	26.6	26.4	25.6	26.4		30
Mega	1820	38.3206	4.07028	TMPMAX	1995	12	18:00	25.6	26.4	26.4	26.2	26.2	25.6	25.6	25.4	26.8	27	27	27.4	23.8	23.2	23.8	24.2	24.6	27.2	25.6	26.4	21.8	24.4	24.5	25.8	27.8	25.4	27.6	27.2	27.2	23.4	28.2	31
Mega	1820	38.3206	4.07028	TMPMAX	1996	01	18:00	27	27.4	27.8	27	27	26.8	26.2	27.6	28.2	28.6	29	27.5	28	29	27.2	28.4	26	27.2	27	27.8	28	26.4	27	27.6	27.6	27.8	27.8	27.6	28.5	28.6	28.2	31
Mega	1820	38.3206	4.07028	TMPMAX	1996	02	18:00	27.6	28	28.8	29.2	29	29.4	28	28.6	29	28.4	28.2	28	27.8	27.4	28	28.5	28	27.8	28.4	27.5	27.5	28.5	30	28	25.6	25.8	28.6	28.8	24			29
Mega	1820	38.3206	4.07028	TMPMAX	1996	03	18:00	24.2	24	24.6	24.8	24.4	23	26.2	25.2	25.2	26.8	25.4	25.6	27	27.6	27.4	26.8	25.4	25	25	25.4	24	25.6	26.4	26	25	25	25.5	27.2	24.4	25.8	25	31
Mega	1820	38.3206	4.07028	TMPMAX	1996	04	18:00	26	24.2	24.8	25	26	26.2	26.4	23.6	23.6	25.2	24.2	25.2	23.8	23.6	24.4	23.4	23.2	20.5	23.2	21.4	21.6	22.8	22.8	24.8	24.6	24.4	23	23	23	21.6		30
Mega	1820	38.3206	4.07028	TMPMAX	1996	05	18:00	23.6	23.6	23.6	23.6	23.2	22.6	22.8	22.6	22.5	24.6	25	25.8	26	24	21	18	20	23.2	23	19.4	19	22.4	21.2	22	23	22	19.5	18.8	20.6	20.6	20.6	31
Mega	1820	38.3206	4.07028	TMPMAX	1996	06	18:00	18.8	20.2	20.2	22.2	18.8	21.4	21.6	19.4	19.2	21.2	20.6	20.8	20.6	18.6	18.6	17.6	20.2	20	18.4	20.8	18.4	20.8	18.6	19.8	20.1	20	18.2	17.6	17.8	19.6		30
Mega	1820	38.3206	4.07028	TMPMAX	1996	07	18:00	21.8	20.2	20	20.2	20.2	19.2	19.4	20	20	20.6	16	19.6	15	15	22	21	20	19.6	19.4	19.6	17	17	20	18	20.4	20.2	18.6	20.8	19.4	18.6	21.4	31
Mega	1820	38.3206	4.07028	TMPMAX	1996	08	18:00	19.4	19.2	23.2	24.2	24.2	23	19.8	20	20.2	20	21.6	22.4	20.2	22.2	22.2	22	22.5	21.6	22	22.2	19	23.4	21.8	22	19.5	23.8	24	22.5	25.2	19.2	22.2	31
Mega	1820	38.3206	4.07028	TMPMAX	1996	09	18:00	24	24.2	24.6	24.4	25.2	25.6	25.4	25.8	24	21.2	19.6	24.2	25.8	19.6	24	23.4	23.2	23.2	24.4	19.6	22.6	22.6	24.4	24.2	21.2	22.6	24.2	24.2	19.4	20.4		30
Mega	1820	38.3206	4.07028	TMPMAX	1996	10	18:00	24.2	20.6	24.8	26.4	25	22.8	22.6	21.2	22	22.2	23.4	27.4	23.4	23.6	21	24.2	23.4	20.8	21	21.4	25.4	21.6	23.8	24.6	25	25	25.4	21.8	24.6	24.8	25	31
Mega	1820	38.3206	4.07028	TMPMAX	1996	11	18:00	26	26.2	26.4	27.2	24	24	25	26	26	25.4	26.4	26.2	25.4	26.6	25	25.4	25.4	20.2	20.4	23	22.6	21.6	21.4	20.4	24	25.6	25.8	26.2	23.8	25.4		30
Mega	1820	38.3206	4.07028	TMPMAX	1996	12	18:00	24.6	24.4	25.6	25.8	25.2	25.4	25.8	26.4	27.6	26.6	26.6	26	27	27.4	28.2	27.4	28.2	28.2	28	27.8	27.8	27.8	28.4	26.4	26.8	25.8	25.4	27.6	25.8	28	27.4	31
Mega	1820	38.3206	4.07028	TMPMAX	1997	01	18:00	27.4	27.6	27.8	27.2	24.4	27.4	27.4	27.4	28	27.6	27.6	27.8	28.2	28.2	28	28.8		28.2	28.2	28.5	28.4	29.2	28.8	28.8	29.2	29	28.6	28.6	29.6	29.6	29.4	30
Mega	1820	38.3206	4.07028	TMPMAX	1997	02	18:00	29.8	28.6	28.8	29	29	28.8	28.4	28.4	28.4	28.8	28.8	28.6	25.6	29.6	29.4	29.2	29	28.8	29.4	29.6	30.2	30.2	30.4	29.8	29.8	29.6	30.2	30.4				28
Mega	1820	38.3206	4.07028	TMPMAX	1997	03	18:00	29.4	29.8	27.6	28.8	30	28.2	28.4	28.6	29.4	27	29.2	29.4	29.6	29.4	29.4	29.6	29	29.2	29.8	28.2	29.4	27.8	28.4	29.4	28.2	28.8	28.6	29.2	27.2	19.6	25.2	31
Mega	1820	38.3206	4.07028	TMPMAX	1997	04	18:00	24	19.2	21	23	18.4	21	21.6	21.2	22.2	22	24	23.2	19	24.6	24.8	25	26.4	25.6	22.4	25.8	23.2	22	29.7	22.4	18	22.6	23	23	23.4	27.6		30
Mega	1820	38.3206	4.07028	TMPMAX	1997	05	18:00	25	25	25	23.4	24.2	21.2	22.6	21	22.4	22.4	23.6	23.6	23.8	25.6	23.2	23.8	23.2	23.2	24	21.6	23.2	24.2	20.8	21.4	24	24.4	23	20.6	22.2	19.6	20.8	31
Mega	1820	38.3206	4.07028	TMPMAX	1997	06	18:00	21	22.4	21	20.4	22.4	23.2	21.2	23.6	22.8	21.8	22.8	23.4	20.8	24.8	21.8	20.8	21.8	22.6	20.6	20.4	21.6	20.8	23.2	20.8	22.8	22.6	22.8	22.8	29.4	21.8		30
Mega	1820	38.3206	4.07028	TMPMAX	1997	07	18:00	23	20.2	21	22	24.2	22	20	19.6	20	18	18.6	19	18.4	18.4	19	19.8	20.1	21	20	19.2	19.7	22	21.5	23.2	22	23	23.5	21	22	22.5	20.5	31
Mega	1820	38.3206	4.07028	TMPMAX	1997	08	18:00	21.1	22.5	21.2	24.1	24.4	24.6	24.2	21.6	20.8	21.8	22.5	21.8	23.8	25.4	21.5	21.5	21.5	21.5	24	23	23.2	25	23.2	23.3	19.8	21.2	23	21	23.8	23.6	23	31
Mega	1820	38.3206	4.07028	TMPMAX	1997	09	18:00	24.4	24.5	24.5	25.2	22.8	22.8	23.2	24	24.2	23.6	23	23.3	23	23.1	22.6	23.5	23.2	22.9	25.5	24.8	25.5	23.2	23.2	23.5	23.6	26	25.5	25	23.5	22.8		30
Mega	1820	38.3206	4.07028	TMPMAX	1997	10	18:00	22.2	23.2	23.7	23	22.8	23.8	22	22	22.5	20.2	21.2	23.5	24	23	21.5	23	18.6	22.9	18.3	21.3	17.9	21.1	22.2	18	22	20.3	20.3	19.5	20.5	20.5	21	31
Mega	1820	38.3206	4.07028	TMPMAX	1997	11	18:00	21.1	22.2	22.6	21	22.5	21	23.1	22.3	24	22.6	22	21.6	22.8	19	20	21.2	23.2	23.2	22.1	20.8	21	22.7	22.6	20.5	20.6	19.8	21	20.6	20.8	21.8		30
Mega	1820	38.3206	4.07028	TMPMAX	1997	12	18:00	21.6	22.5	20.8	21.5	22	20.5	21.4	20.5	21.2	21.2	22.2	22	22.4	22.5	22.5	22.5	22.2	23.5	22.1	24	23	22.9	23	23.8	21.2	22.2	22.5	23	22.5	22	23	31
Mega	1820	38.3206	4.07028	TMPMAX	1998	01	18:00	24	23	20.2	22.8	24	24.5	24	23.2	24.4	24	20	18.7	22.8	21.5	25	23	22.2	22.2	21.8	23.5	23.6	24.5	24.8	24	23.8	24.2	22.5	23	23.6	24	24.5	31
Mega	1820	38.3206	4.07028	TMPMAX	1998	02	18:00	26.1	25.4	25.5	25	24.7	25	24.7	25.3	25.2	25.8	24	24.2	24	24.3	24.5	25	24.2	24.6	25	25	25	24.7	25.4	25.5	25	25.6	25.6	25.1				28
Mega	1820	38.3206	4.07028	TMPMAX	1998	03	18:00	25	25	26.2	25.5	24.5	25	25.2	25.7	26.1	25.8	25.6	26.2	25.6	25	24.4	25	24.2	24.2	25.5	25.6	24.5	22.5	24.2	22.5	22.6	25.2	26	26	26.5	26.5	28	31
Mega	1820	38.3206	4.07028	TMPMAX	1998	04	18:00	26.5	27	27.7	27.3	27.4	24.4	24.4	26.5	26.3	20.2	23.3	21.5	25.6	25.6	25.4	25.2	24.5	22.2	22.5	22.2	22.3	21.2	22.2	24.2	24.3	22.2	22.5	21.5	22.7	24		30
Mega	1820	38.3206	4.07028	TMPMAX	1998	05	18:00	23.7	24.8	23.5	24.3	20.5	25.1	22.8	23.5	24.3	24.5	25.4	25	22.8	24	23.6	22.8	20.2	20.4	20.2	20.6	21.6	19.5	22.6	22.6	22.7	21.6	19.5	20	19.8	20	21	31
Mega	1820	38.3206	4.07028	TMPMAX	1998	06	18:00	22	21.5	20.5	19	22	22	22.5	22.6	20	20	19.8	19.6	21.5	20	21.5	21.6	20	20.5	16.4	20	20.3	21.7	20	19.6	20.5	17	19.2	19.6	16.5	16.7		30
Mega	1820	38.3206	4.07028	TMPMAX	1998	07	18:00	20	20.7	20.2	18	16.5	17.2	18.3	17	16.5	16.8	19.5	19.4	20	16.5	17.6	19.7	17.1	15	19	14.6	17	22.5	22.6	16.6	17.1	17	19.5	19.2	20	20	19.9	31
Mega	1820	38.3206	4.07028	TMPMAX	1998	08	18:00	14.6	16.7	19.5	17.6	20	19.6	19.4	17.6	17.5	20.2	17.4	20.5	21.2	21.5	22	20	19	20	21	18.8	20.5	20.9	17.1	21.5	21.9	21.2	20	21	20.9	19	20.8	31
Mega	1820	38.3206	4.07028	TMPMAX	1998	09	18:00	22.8	22.7	23.4	23.8	23.6	20.2	21	21.5	23.5	23.7	22.8	23	21	20.8	21.7	21	21	22	23.8	22	23	20.5	21.5	20.7	19.2	24.3	24.5	22	23.5	23.3		30
Mega	1820	38.3206	4.07028	TMPMAX	1998	10	18:00	25.8	22.1	25.8	26.1	21.3	24.4	24.4	21.5	21	23.8	22	24.4	22	25.8	25.7	25.6	19.7	17	20	22.5	23.4	22	24.5	24.3	25	24.4	24	21.3	24	24	24	31
Mega	1820	38.3206	4.07028	TMPMAX	1998	11	18:00	24.5	24.5	24	24.5	23.5	26	26	24.2	25	20.7	24.2	21.4	20.7	24.6	25.2	24.7	23.7	23.8	24	24.3	24.6	25.2	26	26	26.2	25.2	25.4	25.6	28.2	26.5		30
Mega	1820	38.3206	4.07028	TMPMAX	1998	12	18:00	26	25	26.5	27.5	27.2	22.7	23.5	24.5	25.2	25.9	26	27	26	27	27	27.4	26.4	26.6	25.2	25.7	26.5	26.5	27	27	26.6	26.1	26.7	26.5	26.2	26.5	27.1	31
Mega	1820	38.3206	4.07028	TMPMAX	1999	01	18:00	27.6	27.2	27.2	27.3	26.8	26.5	25.6	24.5	26.5	26.5	26.6	26.7	26.8	27.6	26.6	26.6	27.5	28	27.5	27.1	25.3	27.2	27.6	27.1	27.2	27	27	27	27.2	28.2	27.5	31
Mega	1820	38.3206	4.07028	TMPMAX	1999	02	18:00	27.5	26.5	26.3	26.7	28.7	28.5	28.2	28.7	28.4	28.8	28.5	30.5	28.5	28.6	27.8	28.2	28.2	28	28.4	28.6	28.6	26.6	28.5	29.4	28.2	28	28.3	28				28
Mega	1820	38.3206	4.07028	TMPMAX	1999	03	18:00	27.2	24.8	23.3	26.2	25	26.7	24.8	23.5	22.8	21.2	21.4	20.6	24.3	21.1	22.5	21.5	19.6	23.8	23.7	24.6	25.2	25.2	26.5	25.7	25.7	24.8	24	22.9	20.3	20.7	22.5	31
Mega	1820	38.3206	4.07028	TMPMAX	1999	04	18:00	22.5	23.5	23.2	24	24	22.7	23.5	24.7	22.2	22.7	23.9	24.2	24	23.5	23.5	22	21.2	21.2	21.6	22.2	20.6	21.4	22.4	21	22.4	21.2	21.8	21.6	22.5	21.8		30
Mega	1820	38.3206	4.07028	TMPMAX	1999	05	18:00	21.2	21.6	21.4	22.6	23.5	22.6	23.4	21.8	23.5	24.5	24.2	21.7	21.1	21.3	22.2	19.5	21	20.9	21.7	21.7	21.5	21.5	24	23	20	20.9	19.4	18.8	20.3	19.6	20.3	31
Mega	1820	38.3206	4.07028	TMPMAX	1999	06	18:00	20.3	20.3	21.5	21.3	20.2	21.4	20	18.5	21.3	20.2	18.9	20.2	20.2	16.4	21.3	21.2	21.5	21.7	22.2	22.9	22	21.9	20	20	20	20.5	19	20	21.6	19.3		30
Mega	1820	38.3206	4.07028	TMPMAX	1999	07	18:00	17	18.8	17.6	17.2	20.5	21.6	18.7	18	16	20.3	19.5	20.5	18.4	21	20.5	20	18.7	20	20.4	18.6	19	21	18.2	17.1	18.5	18.3	17.7	21.3	24.5	21.5	21.3	31
Mega	1820	38.3206	4.07028	TMPMAX	1999	08	18:00	19.6	23.5	20	20.6	21.1	23	22.7	22	22.5	21.2	21.1	20.6	21.9	19.6	21	21.5			22.8	17.7	21.5	23	22.5	23	25	25.5	23.5	23.5	22	23	24	29
Mega	1820	38.3206	4.07028	TMPMAX	1999	09	18:00	22.5	22.6	21.5	19.7	22.7	23.5	19.4	19.3	25.2	22.6	25.5	26.1	25.6	23.5	22.5	22.1	19.5	22.4	24.4	20.3	24.9	24.6	24.9	22	23.9	14.9	25.4	15	23.4	21.2		30
Mega	1820	38.3206	4.07028	TMPMAX	1999	10	18:00	23.9	22.9	23.8	24.6	24.9	21	21.5	21.4	22	19.9	18.6	22.4	20.6	19.9	22.6	19.6	21.1	23	21.9	20.6	22.5	21.4	24.9	25	26.4	25	24.1	23.1	21.9	20.6	20	31
Mega	1820	38.3206	4.07028	TMPMAX	1999	11	18:00	22.4	22.4	24.5	24.5	23.5	24.7	25	24.5	24.9	26.2	25.2	25	24.9	25	24.6	24.3	22.3	22.1	22.4	23.2	24.9	24	24	24	24.2	23.1	25.5	24.7	24.5	24.2		30
Mega	1820	38.3206	4.07028	TMPMAX	2000	01	18:00	23.5	27.5	27	27.2	27.1	27.3	27.2	28	28	27.9	26.9	27.3	27	27.4	27.2	27.2	28	28	27.8	26.4	26.7	27.4	26	27	27	27.9	28	26.8	27.2	26.6	28.4	31
Mega	1820	38.3206	4.07028	TMPMAX	2000	02	18:00	28.6	27.4	28.2	28.4	27.3	26.8	27.4	28.2	27.4	28.2	27.4	26.6	27.3	28.4	26.8	28.4	29.2	27.8	28.4	26.6	27.5	26.6	27.6	28.2	27.4	28.6	27.4	28.6	27.8			29
Mega	1820	38.3206	4.07028	TMPMAX	2000	03	18:00	28.4	27.4	28.2	27.6	28.2	27.4	28	27.8	28	27.4	28.4	27.4	28.2	27.6	26.8	27.8	25.4	27.4	28.2	29	28.4	27.6	26.8	28.4	27.5	27.2	28.3	28.9	29	28.6	28.9	31
Mega	1820	38.3206	4.07028	TMPMAX	2000	04	18:00	27.2	26.4	26.3	27.2	27	25	23.6	25.4	25.4	26	24.6	24.2	23.2	25.4	24.6	25.4	26.4	25.3	25	24.2	23.2	24	24.5	24	25.2	25.4	23	25.4	25	23		30
Mega	1820	38.3206	4.07028	TMPMAX	2000	05	18:00	22.3	22.5	22.4	22.5	23	22.6	23.2	21.2	23	19.8	22.4	21.2	21.6	22.3	22	23.8	22	22	22.4	22	21.8	22.2	23.5	21.5	22.5	22.6	24.5	24	23	22	21.9	31
Mega	1820	38.3206	4.07028	TMPMAX	2000	06	18:00	21.6	21.6	22.5	22.4	25.6	18	19.1	19.5	17.9	18.1	20.9	19.1	18.2	18.7	18.8	19.4	20.2	23	21.2	22.5	20.2	20.6	20.5	20.5	22.4	20.5	18.8	17	18.4	20.5		30
Mega	1820	38.3206	4.07028	TMPMAX	2000	07	18:00	20.5	22.4	20.6	17.8	16.3	19	19.5	20.5	22.1	19.5	20.5	21	21.6	20.2	18	19.8	21.8	21.4	19.6	21	19	19.5	21	18	18.4	19.8	20.2	21	21.8	22	22.8	31
Mega	1820	38.3206	4.07028	TMPMAX	2000	08	18:00	22.1	22	22.2	23	23.4	22.2	21.4	22.3	22	22.2	25.1	20.2	21.5	21	22	17.9	18.5	19.5	22.9	21.9	22.5	23	23	22.2	19.5	17.5	18.6	22.9	22.4	24.4	24.8	31
Mega	1820	38.3206	4.07028	TMPMAX	2000	09	18:00	23.4	23.4	22.7	23.4	22.3	24.2	24.5	25.2	23.5	23.4	24.8	25	24	19.9	21.8	24	24.2	24.8	24.5	21	22.5	20.5	22.4	21.8	23.4	22.5	24.8	22.2	21.4	25.4		30
Mega	1820	38.3206	4.07028	TMPMAX	2000	10	18:00	26	25.2	25.4	23.1	24.7	25	25	26.4	21.5	22.5	23.2	24.6	22.6	23.8	23.4	24.9	23.6	24.4	23.5	23	23.1	22.4	22.5	24.2	25.4	23.2	25.3	22.3	21.4	24.2	22.6	31
Mega	1820	38.3206	4.07028	TMPMAX	2000	11	18:00	23.4	24	23.2	23.2	24.2	23.5	22.6	22.6	24.2	19.9	22.4	23.3	24.4	24.7	24.2	25.4	24.8	23.2	25.2	25.4	26.7	26	22.2	23.6	21.8	25.1	24.6	26.5	25.3	26.4		30
Mega	1820	38.3206	4.07028	TMPMAX	2000	12	18:00	25.4	26.2	26.6	27	26.4	27.4	25.4	26.1	26	22.2	24.2	24.7	25.5	26.2	25.4	26	23.5	24.9	25.4	25.4	24.2	25	25.4	26.2	27	27.5	27.4	27.1	26.4	26.5	24.4	31
Mega	1820	38.3206	4.07028	TMPMAX	2001	01	18:00	25.2	27.5	25.5	24.8	27.9	26	28	26.6	25.7	27.1	27	26.5	25.2	26.4	25.4	27.3	26.5	24.4	27.2	25.6	26.7	24.5	26.7	23.6	24.6	26.2	26.4	25.9	26.4	27	28.4	31
Mega	1820	38.3206	4.07028	TMPMAX	2001	02	18:00	26.4	26.9	27.4	26	24.5	27	27.6	25.4	23.4	26.9	25.4	26.8	29	26.9	26.7	27	26.5	26	27.1	26.6	25.9	27.2	26.8	25.6	27.9	29	26.8	28				28
Mega	1820	38.3206	4.07028	TMPMAX	2001	03	18:00	28.2	27.2	28.2	29.1	28.8	27	27.6	25.4	23.4	27.6	26.9	29	26	25.5	27	26.4	24.5	25.4	25.5	27.4	23.4	24.1	25	23	25.1	25.8	19.9	24.3	23.4	23.8	22.4	31
Mega	1820	38.3206	4.07028	TMPMAX	2001	04	18:00	22.4	24.3	25	25.3	24	25.4	25.8	24.2	24.9	24.6	23.8	23	23.6	24.5	23.4	23	23.4	23.5	23.5	23.4	23.5	22.5	23.5	22.2	22.4	22.1	22.3	21.8	24	22.4		30
Mega	1820	38.3206	4.07028	TMPMAX	2001	05	18:00	21	21.1	22.8	21.5	21	23.6	23	24.2	23.1	23	22	23.5	23.4	21.8	23	23.6	23.6	22.5	21.6	22.6	22.4	22.9	22.2	21.8	23.2	22	20.8	19	19.9	20.5	20.3	31
Mega	1820	38.3206	4.07028	TMPMAX	2001	06	18:00	19.5	19.6	20.4	23	24.9	19	20.4	21	22.3	21.8	19.5	20.5	20.4	20	22.3	19.4	20	20.2	20.4	19.4	19.5	20.4	20.9	22.7	22.4	23	24.1	20.3	21.4	22.2		30
Mega	1820	38.3206	4.07028	TMPMAX	2001	07	18:00	22.6	21.5	22.4	22.3	21.5	21.6	22.4	21.8	22.3	21.8	21.6	22	21.9	22.4	22.4	21.6	20.2	20.4	20.8	22.4	21	22.4	21.5	22.4	19.9	19.5	20.2	21.3	20	20.4	21.4	31
Mega	1820	38.3206	4.07028	TMPMAX	2001	08	18:00	22.4	20.5	22.3	20	21.4	20.8	21.9	23.4	28.5	19.4	24.9	23.2	23.9	24	20.6	23.1	20.6	21.5	21.7	23.6	20.6	21	24	22.9	19.9	21.4	18.9	20.3	22.4	22.8	19.8	31
Mega	1820	38.3206	4.07028	TMPMAX	2001	09	18:00	24.3	22.3	22.5	23.4	24	25	23.4	22.6	23	22.3	24.2	25.1	23	22.2	21.4	20.4	23.3	24.5	22.2	23.3	25	22.2	21.3	22.4	24.3	23.2	21.6	24.5	24.3	23.4		30
Mega	1820	38.3206	4.07028	TMPMAX	2001	10	18:00	23.4	24	22.3	21.4	22.3	23.5	22.4	23.6	24.5	25.2	21.3	22.5	23.5	24.6	23.3	24.2	25.3	23.5	25.4	22.3	23.4	24.2	25.3	23.2	22	22	22.5	23.6	22.8	23.4	20.8	31
Mega	1820	38.3206	4.07028	TMPMAX	2001	11	18:00	22.3	23.4	22.5	21.3	22.7	24.3	22.6	23.4	24.3	23.5	22.3	22.4	23.3	21.4	22.5	22.6	22.6	23.5	22.6	22.3	23.4	22.3	20.4	23.5	22.3	23.2	20.4	21.3	22.2	23		30
Mega	1820	38.3206	4.07028	TMPMAX	2001	12	18:00	22.2	21.8	22.3	23.4	24.5	22.3	24.2	21.6	22.8	23.2	24.2	22.2	23.5	24.2	22.6	23.3	24.5	22.3	23.3	24.5	23.2	23.6	23.5	23.5	23.5	24.5	23.6	22.3	22.6	22.5	21.8	31
Mega	1820	38.3206	4.07028	TMPMAX	2002	01	18:00	23.4	24.5	23.4	22.4	23.5	24.6	23.5	22.3	24.4	24.2	23.4	24.2	28	26.2	24.5	23.4	24.6	25.4	26.3	25.2	23.4	24.2	25.4	26.8	27.7	24.8	26.7	24.8	28.6	27.3	26.5	31
Mega	1820	38.3206	4.07028	TMPMAX	2002	02	18:00	24.3	25.2	24.6	26.2	28.3	24.3	25.2	24	23.2	22.6	24.3	25.4	23.8	24.7	25.2	24.6	23.5	23	25.4	22.3	24.7	25.6	25	22.3	23.4	26.3	24.5	22.3				28
Mega	1820	38.3206	4.07028	TMPMAX	2002	03	18:00	22.4	23.2	24.3	22	20.2	25.4	23	21.3	24.2	25	20.4	21.2	23.4	25.3	24.2	22.3	21.4	23.2	24.3	20.2	22.3	24.1	25	24.5	22.3	21.1	23.2	20.4	25.5	22.2	23.4	31
Mega	1820	38.3206	4.07028	TMPMAX	2002	04	18:00	20.3	23.4	24.6	25.4	25.3	24.5	24.3	25.4	24.3	25	24.1	25.4	26	25.4	24.1	25.2	28.3	25.1	24.3	25.5	23.2	26.4	26	24.6	25.4	25.2	25.1	25	25.4	26.2		30
Mega	1820	38.3206	4.07028	TMPMAX	2002	05	18:00	25	24.4	25.3	25.3	24.2	24.3	23	25	22.4	24.2	25	23.3	22.8	24.4	25.3	23.8	24.1	24.3	23.2	25.3	24.4	25	23.9	24.1	25.3	22.8	25.5	24.3	26.3	26.1	23.2	31
Mega	1820	38.3206	4.07028	TMPMAX	2002	06	18:00	22.5	21.5	21.1	21.3	20.2	20.6	18.6	19.7	23.2	21.7	20.3	17.7	18.8	18.2	23.3	19.9	15.7	18.8	14.7	18	17.7	20.3	18.8	19.3	18.8	19.8	21.5	21	21.6	21.2		30
Mega	1820	38.3206	4.07028	TMPMAX	2002	07	18:00	20	17.7	18.7	19.4	18.5	16.6	18.7	21.7	21.7	19.4	23.4	23.3	22.2	19.7	20.2	22	18	20.5	23.6	19.3	19.8	21.8	23.2	22.2	22	22.5	23.5	18.5	19	20.7	23.4	31
Mega	1820	38.3206	4.07028	TMPMAX	2002	08	18:00	20.8	21.5	18.2	18.5	21.2	21.8	21.8	19.8	21.3	21.4	21.2	21.5	23.2	23.2	21.4	22.6	21.8	20.2	21.7	21.2	22.7	20.8	20.2	20.4	18.8	22.3	21.2	22.2	21.2	20.7	21.4	31
Mega	1820	38.3206	4.07028	TMPMAX	2002	09	18:00	22.8	21.7	23.2	23	25.7	25.2	25.3	23.8	24.8	24.6	25	25.3	22.5	22.2	20.5	20.4	23.8	21.8	19.3	17.4	21	23.3	22.2	22.7	24.3	25.5	24.2	26	26.7	26.5		30
Mega	1820	38.3206	4.07028	TMPMAX	2002	10	18:00	25.3	23.8	24.2	20.8	22.4	19.3	23.5	23.1	24.9	23.5	20.7	21.2	20.3	23.2	24.6	24.4	24.8	22.4	25.3	25.2	22.2	22.6	25	22.6	21.5	21.8	21.6	21.8	21.7	22.8	24.4	31
Mega	1820	38.3206	4.07028	TMPMAX	2002	11	18:00	23.8	22.6	23.8	23.3	21	22.5	22.8	22.9	23.5	23.7	23.8	24.8	24.5	24.6	25.6	24.4	24.7	24.8	25.7	25.4	25.8	21.7	24.7	25.3	26.8	26.7	25.2	24.8	24.7	24.2		30
Mega	1820	38.3206	4.07028	TMPMAX	2002	12	18:00	25.7	25.8	22	24.2	23	25.6	25.2	25.4	23.8	22.6	21.5	23.4	24.2	22	23.8	23.6	26	24.2	26.2	23.4	19	21.7	22.7	22.4	22	21.8	22.3	23.7	23.8	24	25.5	31
Mega	1820	38.3206	4.07028	TMPMAX	2003	01	18:00	24.5	23.6	24.5	24.7	24.8	24.6	25	25.2	25.5	26.7	25.7	25.2	24.7	25.3	24.3	26.2	25.6	24.4	23.2	24.2	24.4	25.6	25.3	25.5	26.2	26.6	23.7	28.2	24.6	27.2	26.2	31
Mega	1820	38.3206	4.07028	TMPMAX	2003	02	18:00	26.2	28.6	27.8	27.4	29.3	28.4	27.6	27.2	22.6	29.2	29.9	28.8	27.9	25.9	27.4	29.9	26.2	28.6	26.4	28.9	27.7	28	27.9	27.9	27.3	25.9	27.4	26.5				28
Mega	1820	38.3206	4.07028	TMPMAX	2003	03	18:00	26.9	28.4	27.4	27.8	28.6	29	29.5	28.9	28.4	28.2	28.7	28.6	28.7	26.2	27.9	27.2	27.8	27.7	25.6	26.7	26.7	27	23.9	27.1	27.6	27	26.3	27.2	27.9	26.2	27.6	31
Mega	1820	38.3206	4.07028	TMPMAX	2003	04	18:00	26.4	27.9	25.8	26.7	28.2	28.4	28.8	27.6	28.9	28.9	25.6	25.6	26.4	26.3	24.9	26.2	23.5	24	25.3	25.6	23.4	23.8	23.5	21.6	25.1	24.5	25.2	25.1	25.2	22.2		30
Mega	1820	38.3206	4.07028	TMPMAX	2003	05	18:00	22.2	23.2	21.9	21.8	23.3	23.2	22.2	23.5	22.5	22.5	23.5	25.6	25.6	24.5	24.2	24.2	25.3	22.2	24.5	24.2	25.4	24.4	25.5	25.2	25.2	19.5	22.5	23.5	22.3	20	21.5	31
Mega	1820	38.3206	4.07028	TMPMAX	2003	06	18:00	21.5	22.3	23	21.5	21.5	20.3	19.9	19.5	22.4	20	19.9	20.5	19.8	20.8	20.6	20.5	18.6	20.1	20.9	19.6	18.4	22.4	21.5	19.9	18.9	19.2	18.5	18	19.5	19.8		30
Mega	1820	38.3206	4.07028	TMPMAX	2003	07	18:00	20.3	19.6	22.2	20.5	21	18.5	19.4	18.5	19.6	20.2	19.5	21.5	21.5	19.6	19.2	20.6	19.3	20	21.5	23	25.2	25.5	26.5	25.8	26.5	19.8	19	22.4	23.5	23.4	21	31
Mega	1820	38.3206	4.07028	TMPMAX	2003	08	18:00	25.5	21.5	17.6	18.2	19	18.6	20.4	22.3	19.8	19.5	16	18.8	22.4	23.6	24	23	23	22.5	24.3	24.2	22.5	22.2	20.5	21.6	24.4	25.5	24.8	24.5	24.3	22.4	23	31
Mega	1820	38.3206	4.07028	TMPMAX	2003	09	18:00	19.8	22.7	21.1	23.2	23.8	24.5	22.8	22	22.5	23.7	25.4	25	25.5	25.2	24	23.9	21.5	23.5	22	24	24.5	24.5	24.7	23.5	20.3	23.2	24.2	24.7	24.5	22.8		30
Mega	1820	38.3206	4.07028	TMPMAX	2003	10	18:00	22.8	24.8	24	23.6	24	25	25.5	24.5	23.8	25.5	23.5	26	23.9	26	27.4	26.5	22.2	25.4	24.8	24	24.2	25	25	25.5	25	26.4	26.7	26.4	26.5	26.5	25	31
Mega	1820	38.3206	4.07028	TMPMAX	2003	11	18:00	25.6	25.4	25.5	24.5	23.6	23.8	24.8	25.5	25.2	21.7	25	23.7	25	26.5	23.3	24	24.6	23	23	24.8	25	25.5	26.4	26	25	24.7	24.7	25	21.5	24		30
Mega	1820	38.3206	4.07028	TMPMAX	2003	12	18:00	24	24	24	24.8	24.5	21.5	23.5	24	24.5	24.5	24.6	26.5	24	24.5	24.5	25.7	25	25	24.7	25	25.5	27.7	25	25	24.8	25.2	26.2	26	24.8	26	24.5	31
Mega	1820	38.3206	4.07028	TMPMAX	2004	02	18:00	27.7	26.5	23.7	24	25.8	25.6	25.7	26.5	25.6		26.6	26.8	27.2	27.5	26.8	27.4	27	27.6	28	28.3	28.6	27.5	27.6	28.9	27.6	29.2	28.5	28.8	28.6			28
Mega	1820	38.3206	4.07028	TMPMAX	2004	03	18:00	27.8	28.6	28.7	29.2	29.6	29.7	29.8	29.6	28.3	29.2	29.8	28.6	29.4	29.8	28.6	28.2	27	28.2	26.2	27	28.5	28.5	27.8	28.9	29.2	28.5	27.5	26.2	28.3	26.5	29.2	31
Mega	1820	38.3206	4.07028	TMPMAX	2004	04	18:00	23.5	24.2	24.5	23.8	24.5	23.6	22.3	23.6	23.7	24.8	22.5	24.5	22.6	23.3	21	24.2	24	24.6	24.2	22.4	25.4	25.6	23.5	24.2	24.5	23.9	23	22.5	21.2			29
Mega	1820	38.3206	4.07028	TMPMAX	2004	05	18:00	22.5	21.8	22	20	22	23	23	25.2	26.5	27	25.3	23.5	22.3	23	22	23.5	24.5	23.5	24.5	21.5	19.6	21	22.5	23.8	21.5	23.6	23.8	24	23.5	24	19.3	31
Mega	1820	38.3206	4.07028	TMPMAX	2004	06	18:00	19.3	19.5	20	22.8	21.5	22.6	23.5	21.2	22.8	23.6	21.8	23.2	24	23.5	24	23.7	20	19.5	20.8	21.8	22.5	24	21	20	21	21.8	21	20	19.5	21.7		30
Mega	1820	38.3206	4.07028	TMPMAX	2004	07	18:00	18.8	23.5	24	22.8	21.3	20.8	19.6	21.7	22.6	23.5	24.2	22	22.7	23.8	23.5	22.8	22.2	22	20	19	21.4	20.2	23.5	22.4	22	24	24.5	23.6	24	24.3	23.5	31
Mega	1820	38.3206	4.07028	TMPMAX	2004	08	18:00	23.5	24.5	24.3	24	24.5	24.2	23.5	21.2	24.6	21.5	20.8	21.5	22.5	24	24.6	23.8	24.8	24	24.5	22.5	23.5	23.5	23.2	22	24.5	23.4	23.8	24	24.6	24.8	25	31
Mega	1820	38.3206	4.07028	TMPMAX	2004	09	18:00	26.8	29.6	25.9	26.1	27	27.8	26.8	25.8	27.6	28.6	26	26.5	26.8	27.8	28.5	28.9	26.7	26.5	26	27	27.6	28	27.8	28.5	27.8	28.5	27.8	28.4	26.6	23.8		30
Mega	1820	38.3206	4.07028	TMPMAX	2004	10	18:00	22.5	23	24.5	23.7	24.8	25.2	25.5	24	26.8	26.5	24.5	22.5	23.8	23	25	21.5	22.8	23.5	24	25.8	26.5	26.8	26	25.8	26	20.2	23.5	24	24.8	26	24.6	31
Mega	1820	38.3206	4.07028	TMPMAX	2004	11	18:00	22.8	23.3	24.5	25.2	24.6	22.8	23.5	24.5	25.5	24.8	24.7	24.2	23.2	23.5	24	24.8	23.5	24.5	24.8	23.6	23	23.5	23.8	24	24.6	23.5	24.5	25.6	24.8	25.8		30
Mega	1820	38.3206	4.07028	TMPMAX	2004	12	18:00	26.5	24.8	25.8	26.4	26.8	25.2	24.8	26	25.8	24.5	25.5	26.6	26.8	26.4	27.4	27.5	28	27.4	27.2	26.9	26.2	26.5	25.9	26.2	26.8	27.2	28.5	27.9	26.5	27.5	27.4	31
Mega	1820	38.3206	4.07028	TMPMAX	2005	01	18:00	27.8	28	28.2	28.5	28.4	28.5	28.6	28.8	28.5	27.8	28.6	27.2	27.6	27	27.6	27.5	27.8	28.4	28.3	28.5	28	28.4	28.5	28.2	28.6	27	26.8	26	26.5	23.8	25	31
Mega	1820	38.3206	4.07028	TMPMAX	2005	02	18:00	27.6	27.2	27	27.5	27.8	28	26.8	27.6	28	28.4	28.6	28.4	28.2	28	26.8	27	27.2	27.5	27.8	27	26.4	27.8	30.5	31.5	32	32.5	32.7	26.5				28
Mega	1820	38.3206	4.07028	TMPMAX	2005	03	18:00	27.8	28.5	28	28.2	28.6	30	28	28.2	25.6	25.5	25.8	26.5	26.7	25.8	26.5	26.8	26.6	26.8	26	25.8	27.8	25.5	27	27.2	27.5	27.8	28	26.6	27	27.5	28	31
Mega	1820	38.3206	4.07028	TMPMAX	2005	04	18:00	29.6	30.5	29.8	29.9	29.5	28.6	28.5	28.4	27.6	27.9	29	28	28.5	28.3	28	27.2	27.5	27	27.2	26.7	23.3	24.4	23.8	25.4	24.5	25.4	25	22.5	25.2	23.8		30
Mega	1820	38.3206	4.07028	TMPMAX	2005	05	18:00	24.5	23.5	22.6	22.5	24.2	24.5	25	23.5	22.9	22.7	23.3	20.8	23	23.6	22.8	22.6	21.4	21.3	24.6	20.6	19.9	19.6	21.4	22.2	22.3	23	21.6	22.5	23	23.2	23	31
Mega	1820	38.3206	4.07028	TMPMAX	2006	04	18:00	26.1	26.7	26	20.2	27.7	22.6	21.2	27.5	27.5	25.6	26.5	24.2	25.6	27.5	27.1	20.3	26	29.5	27.8	26.5	27.5	25.2	22.8	22.5	24.3	29.2	24.3	26	25.2	26.5		30
Mega	1820	38.3206	4.07028	TMPMAX	2006	05	18:00	22.2	26.5	27	26.3	26.2	26.2	26.2	23.2	23.8	25.3	25.5	26.2	23.2	20.2	22	26.2	25	24.3	25.3	23.2	25.2	22.5	25.3	25.6	25.6	25.3	25.6	26.6	26.3	25.3	25	31
Mega	1820	38.3206	4.07028	TMPMAX	2006	06	18:00	21	23	24.3	23.2	22.2	23.3	22.2	25.3	24.4	26.2	25.3	23.2	22.3	22.3	24.2	23.1	22.2	23.2	24.2	23.3	24.2	22.2	24.3	23.2	23.3	22.2	23.3	22.2	23.3	22.2		30
Mega	1820	38.3206	4.07028	TMPMAX	2006	07	18:00	25	19.3	20	21.2	19.3	24.8	21.2	25.3	19.9	18	21	29	22.1	20.3	20.3	20	25.1	22.3	25	18.8	20	20.9	22.1	19.6	20.4	18.9	18	18.5	22.1	21.3	21.1	31
Mega	1820	38.3206	4.07028	TMPMAX	2006	08	18:00	19.7	19.7	23	20.2	19	18.5	19.8	16.3	19.6	21	20.3	20.2	29.3	19.2	18.9	20.3	18.5	20.3	20	20.3	19.1	25.2	16.2	18.7	20.1	20	21.3	18.2	18.3	19.2	21.1	31
Mega	1820	38.3206	4.07028	TMPMAX	2006	10	18:00	20.3	18.3	20	19.6	21.5	19.7	20.3	22.3	25.2	24.3	20.2	23.2	20.3	22.2	20.2	20.2	20.2	19.9	20.3	21.3	21.2	22.2	20.3	21.3	20.1	19.2	21.3	20.3	21.3	20.2	21.3	31
Mega	1820	38.3206	4.07028	TMPMAX	2006	12	18:00	20.1	25.2	25.1	25.3	19.3	18.3	23.3	21.2	22.2	19.3	19.3	21.1	21.3	19.2	20.2	21.1	22.2	21.1	22.2	21.3	19.3	21.1	22.1	20.1	20.2	22.8	21.1	21.1	24.5	20.1	25	31
Mega	1820	38.3206	4.07028	TMPMAX	2007	01	18:00	20.5	23.1	21.2	26.1	24.2	26.1	27.9	26.1	26.1	25.1	26.2	27.4	27.4	27.1	26.1	26.1	27.1	28.2	27.1	27.1	26.1	28.3	29.1	28.1	28.1	27.1	27.1	28.1			24.1	29
Mega	1820	38.3206	4.07028	TMPMAX	2007	02	18:00	24.1	23.4	27.1	25.1	27.1	27.1	27.5	28.1	28.1	28.5	29.1	28.1	27.1	29.1	30	29	28.5	27.1	28.1	28.5	29.1	29.3	30.1	32.1	30.1	31.1	28.1	29.1				28
Mega	1820	38.3206	4.07028	TMPMAX	2007	03	18:00	28.5	29.1	32.1	32.1	31.8	32.1	31.1	31.1	30.1	27	28.5	28.1	28	29.1	30.5	26.1	28.1	27.1	24.1	25.1	25.3	26.1	26.1	25.5	25.3	24	25	26.3	20.5	25	29.1	31
Mega	1820	38.3206	4.07028	TMPMAX	2007	04	18:00	25	25.5	24.2	26.5	27.5	23.3	23.3	25.5	28	26.2	25.2	26.3	25.2	26.5	26.4	26.2	25.5	25.3	26.3	26.6	24.5	23.2	26.3	24.3	24.3	24.7	24.5	23.3	24.3	25.2		30
Mega	1820	38.3206	4.07028	TMPMAX	2007	05	18:00	25.6	25	24.1	22.3	26.3	24.4	23.3	24.1	26.3	23.4	23.2	24	25.3	23.3	24.1	23.3	20.2	24.5	24.5	24	24.2	24.5	24.3	23.5	21.2	22	22	23.2	21.2	23.2	22.3	31
Mega	1820	38.3206	4.07028	TMPMAX	2007	06	18:00	21.5	22.3	22.3	23.2	25.4	20.3	21.4	23.2	23.5	22.2	21.3	21.2	22.2	22.3	15.1	23.5	22.2	22.1	21	22.2	22.1	21.3	22	20.2	21	22.6	22	21.3	23.5	23.4		30
Mega	1820	38.3206	4.07028	TMPMAX	2007	07	18:00	24.3	22.3	22.5	19.5	18.6	20.1	21.3	23.2	21.3	20.2	20.3	21.1	22	21.6	20.2	21.2	20.2	21.3	22.2	20	21.1	20.2	19.3	21.1	23	22.4	23	22.2	22.5	21.3	22.3	31
Mega	1820	38.3206	4.07028	TMPMAX	2007	08	18:00	25.2	26.2	25.2	26.2	22.1	23.3	25.2	20.3	21.2	22.2	21.2	21.2	22.3	20.2	22.2	24.3	22.1	23.3	23.3	22.2	23.1	22.2	21.1	20.2	22.3	23.2	21.1	22.3	21.2	20.2	21.1	31
Mega	1820	38.3206	4.07028	TMPMAX	2007	09	18:00	21.2	20.1	20.3	21.2	23.3	22.3	21.3	25.2	21.2	21.3	22.1	22.1	22.2	23.3	21.3	22.2	23.2	23.3	23.3	25.3	22.2	22.1	22.5	28.3	25.5	28.6	25.6	26.2	25.5	22.4		30
[truncated: 3,224 more rows]
