# Supplementary material for: Understanding physical climate risks and their implication for community adaptation in the borana zone of southern Ethiopia using mixed-methods research
Source: Sci Rep. 2023 Apr 27;13:6916. doi: 10.1038/s41598-023-34005-1 (PMC10140045; doi:10.1038/s41598-023-34005-1)
Supplement: Supplementary file 3 — Supplementary Information 3. [file 41598_2023_34005_MOESM3_ESM.xlsx]

## Sheet: mulugeta_household_survey_quest
Interviwe date	start time	end time	Submission Date	Submission time	Enumerator	Supervisor	District	PA	Dheda	Reera	Village (olla)	ID	Respondent /Household Head	Sex	Age	education	Primary activity	Other Primary activity	Household size	Male	Female	>7	0-14	15-64	> 64	No formal education	Primary	secondary	College	University	others (not school age)	marital status	Ethnic Group	Others (ethnic group)	Borana (kinship group)	Sabbo subclan	Gonna subclan	Sources of water (Normal)	other sources of water ( normal)	traditiona deep well (N)	traditional well (N)	open surface pond (N)	perennial spring (N)	seasonal spring (N)	shallow handdug wells (N)	scoop wells sand river bed(N)	boreholes(N)	cisterns (N)	rooftop water harvesting systems (N)
2019-08-02	2019-08-02 19:37:00	2019-08-03 16:27:00	2019-08-06 09:04:00	2019-08-06 09:04:00	Mulugeta shibru	Alemneh Wegene	arero	hirmaye	Goomole	Danbi Hirmaye	Besaye Gamada	1	Guto Kutare	0	44	2	2		22	6	16	5	15	6	1	10	5	2	0	0	5	2	Guji	Guji	Not Borana			open_surface_ponds others	Dollo	0	0	1	0	0	0	0	0	0	0
2019-08-02	2019-08-02 11:28:00	2019-08-06 16:46:00	2019-08-06 16:50:00	2019-08-06 16:50:00	Tanu Gufu	Alemneh Wegene	arero	guto	Goomole	Dhiri doba	Kulo Wario	2	Dida Bagaja Dida	0	44	0	2		6	2	4	3	4	2	0	3	0	0	0	0	3	2	borana		Sabbo	Karayu		open_surface_ponds		0	0	1	0	0	0	0	0	0	0
2019-08-02	2019-08-02 12:57:00	2019-08-06 16:47:00	2019-08-06 16:50:00	2019-08-06 16:50:00	Tanu Gufu	Alemneh Wegene	arero	guto	Goomole	Cana sera	Kula Wario	3	Kashe Huka Qaxe	0	35	0	1		10	7	3	3	7	3	0	3	4	0	0	0	3	2	borana		Sabbo	Karayu		open_surface_ponds		0	0	1	0	0	0	0	0	0	0
2019-08-02	2019-08-02 14:57:00	2019-08-06 16:46:00	2019-08-06 16:50:00	2019-08-06 16:50:00	Tanu Gufu	Alemneh Wegene	arero	guto	Goomole	Cana sera	Kulo Wario	4	Bakala sora Nura	0	30	2	1		4	2	2	2	2	2	0	1	1	0	0	0	2	2	borana		Gonna		Dambbituu	open_surface_ponds		0	0	1	0	0	0	0	0	0	0
2019-08-03	2019-08-03 09:37:00	2019-08-06 16:47:00	2019-08-06 16:50:00	2019-08-06 16:50:00	Tanu Gufu	Alemneh Wegene	arero	hirmaye	Goomole	Oblo	Duba Dhadacha	5	Jarso Dhadacha	0	26	2	1		4	3	1	2	2	2	0	0	2	0	0	0	2	2	Guji	Guji	Not Borana			spring_perenni		0	0	0	1	0	0	0	0	0	0
2019-08-03	2019-08-03 10:35:00	2019-08-06 16:46:00	2019-08-06 16:50:00	2019-08-06 16:50:00	Tanu Gufu	Alemneh Wegene	arero	hirmaye	Goomole	Oblo	Sora shoddi	6	Genet Yatani sora	1	28	0	1		7	6	1	3	6	1	0	3	1	0	0	0	3		Guji	Guji	Not Borana			scoop_wells		0	0	0	0	0	0	1	0	0	0
2019-08-03	2019-08-03 11:42:00	2019-08-06 16:47:00	2019-08-06 16:50:00	2019-08-06 16:50:00	Tanu Gufu	Alemneh Wegene	arero	hirmaye	Goomole	Oblo	Baya kutete	7	Duba Baya	0	31	0	2		6	2	4	4	4	2	0	2	0	0	0	0	4	2	Guji	Guji	Not Borana			traditional_we scoop_wells		0	1	0	0	0	0	1	0	0	0
2019-08-04	2019-08-04 11:13:00	2019-08-06 16:46:00	2019-08-06 16:50:00	2019-08-06 16:50:00	Tanu Gufu	Alemneh Wegene	arero	fulduwa	Goomole	Qufa	Nura Jatanu	8	Tune Golo Jatani	0	40	0	2		7	4	3	3	5	2	0	3	1	0	0	0	3	2	borana		Sabbo	Matari		spring_seasona_1		0	0	0	0	1	0	0	0	0	0
2019-08-04	2019-08-04 12:20:00	2019-08-06 16:47:00	2019-08-06 16:50:00	2019-08-06 16:50:00	Tanu Gufu	Alemneh Wegene	arero	fulduwa	Goomole	Qufa	Nura Jatani	9	Golo Jatani	0	56	0	2		7	3	4	1	3	4	0	3	3	0	0	0	1	2	borana		Sabbo	Matari		spring_seasona_1		0	0	0	0	1	0	0	0	0	0
2019-08-04	2019-08-04 13:00:00	2019-08-06 16:46:00	2019-08-06 16:50:00	2019-08-06 16:50:00	Tanu Gufu	Alemneh Wegene	arero	fulduwa	Goomole	Qufa	Nura Jatani	10	Sara Abkula Bante	0	35	0	1		4	3	1	2	2	2	0	2	0	0	0	0	2	2	borana		Sabbo	Matari		open_surface_ponds		0	0	1	0	0	0	0	0	0	0
2019-08-05	2019-08-05 11:09:00	2019-08-06 16:47:00	2019-08-06 16:50:00	2019-08-06 16:50:00	Tanu Gufu	Alemneh Wegene	wachile	nine	Wayaama	Elfatu	Jarso Hibe	11	Jarso Jilo	0	39	0	2		7	4	3	2	5	2	0	3	2	0	0	0	2	2	gabara		Not Borana			open_surface_ponds		0	0	1	0	0	0	0	0	0	0
2019-08-05	2019-08-05 12:02:00	2019-08-06 16:46:00	2019-08-06 16:51:00	2019-08-06 16:51:00	Tanu Gufu	Alemneh Wegene	wachile	nine	Wayaama	Tiba	Bonja	12	Guracha Bante Jatani	0	33	0	2		9	5	4	2	6	3	0	7	0	0	0	0	2	2	gabara		Not Borana			open_surface_ponds		0	0	1	0	0	0	0	0	0	0
2019-08-06	2019-08-06 10:02:00	2019-08-06 16:47:00	2019-08-06 16:51:00	2019-08-06 16:51:00	Tanu Gufu	Alemneh Wegene	dire	madacho	Dirree	Teso lado	Galgalo	13	Bule Malicha Guyo	0	35	0	2		7	4	3	3	5	2	0	2	2	0	0	0	3	2	borana		Gonna		Konnituu	open_surface_ponds		0	0	1	0	0	0	0	0	0	0
2019-08-06	2019-08-06 10:56:00	2019-08-06 16:47:00	2019-08-06 16:51:00	2019-08-06 16:51:00	Tanu Gufu	Alemneh Wegene	dire	madacho	Dirree	Yatu	Gayo sara	14	Gayo sara	0	70	0	2		5	2	3	0	2	2	1	4	0	1	0	0	0	2	borana		Gonna		Oditu	open_surface_ponds		0	0	1	0	0	0	0	0	0	0
2019-08-06	2019-08-06 11:27:00	2019-08-06 16:47:00	2019-08-06 16:51:00	2019-08-06 16:51:00	Tanu Gufu	Alemneh Wegene	dire	madacho	Dirree	Hara_Guchi	Kusu Huka	15	Saku Dida Guyo	1	60	0	2		5	2	3	0	1	4	0	3	1	1	0	0	0		borana		Sabbo	Karayu		open_surface_ponds		0	0	1	0	0	0	0	0	0	0
2019-08-02	2019-08-02 11:25:00	2019-08-06 16:55:00	2019-08-06 16:57:00	2019-08-06 16:57:00	Obortu Halake	Alemneh Wegene	arero	guto	Goomole	Canasera	Guto	16	Kulo wario	0	93	0	8		6	3	3	0	3	2	1	2	3	1	0	0	0		borana		Gonna		Arslii	traditional_we		0	1	0	0	0	0	0	0	0	0
2019-08-02	2019-08-02 12:16:00	2019-08-06 16:56:00	2019-08-06 16:57:00	2019-08-06 16:57:00	Obortu Halake	Alemneh Wegene	arero	guto	Goomole	Cannaserra	Guto	17	Guyo Arero	0	45	0	2		5	2	3	1	3	2	0	3	1	0	0	0	1	2	borana		Sabbo	Digalu		traditional_we		0	1	0	0	0	0	0	0	0	0
2019-08-02	2019-08-02 13:07:00	2019-08-06 16:56:00	2019-08-06 16:57:00	2019-08-06 16:57:00	Obortu Halake	Alemneh Wegene	arero	guto	Goomole	Canaa	Guto	18	Arero nura	0	30	3	10		3	2	1	2	2	1	0	0	0	1	0	0	2		borana		Gonna		Hawaxuu	shallow_wells		0	0	0	0	0	1	0	0	0	0
2019-08-03	2019-08-03 09:42:00	2019-08-06 16:56:00	2019-08-06 16:58:00	2019-08-06 16:58:00	Obortu Halake	Alemneh Wegene	arero	hirmaye	Goomole	Obulo	Hirrumiye	19	Tsegaye musate	0	23	2	6		3	1	2	1	1	2	0	0	1	1	0	0	1	2	Guji	Guji	Not Borana			traditional_we		0	1	0	0	0	0	0	0	0	0
2019-08-03	2019-08-03 10:43:00	2019-08-06 16:56:00	2019-08-06 16:58:00	2019-08-06 16:58:00	Obortu Halake	Alemneh Wegene	arero	hirmaye	Goomole	Ollo	Hirrimaye	20	Bissile tukka	1	67	0	2		5	2	3	2	4	0	1	1	2	0	0	0	2		Guji	Guji	Not Borana			open_surface_ponds		0	0	1	0	0	0	0	0	0	0
2019-08-04	2019-08-04 10:43:00	2019-08-06 16:56:00	2019-08-06 16:58:00	2019-08-06 16:58:00	Obortu Halake	Alemneh Wegene	arero	fulduwa	Goomole	Kufa	Fuliduha	21	Molu Godana jatani	0	25	1	1		5	1	4	3	3	2	0	2	0	0	0	0	3	2	borana		Sabbo	Digalu		open_surface_ponds		0	0	1	0	0	0	0	0	0	0
2019-08-05	2019-08-05 11:15:00	2019-08-06 16:56:00	2019-08-06 16:58:00	2019-08-06 16:58:00	Obortu Halake	Alemneh Wegene	wachile	nine	Wayaama	Huka	Nine	22	Faduma ibhimi	1	45	0	3		3	0	3	0	0	3	0	3	0	0	0	0	0		gabara		Not Borana			traditional_de spring_seasona_1		1	0	0	0	1	0	0	0	0	0
2019-08-05	2019-08-05 11:47:00	2019-08-06 16:56:00	2019-08-06 16:58:00	2019-08-06 16:58:00	Obortu Halake	Alemneh Wegene	wachile	nine	Wayaama	Hukka	Nine	23	Alima dararo	1	40	0	2		1	0	1	0	0	1	0	1	0	0	0	0	0		gabara		Not Borana			traditional_we		0	1	0	0	0	0	0	0	0	0
2019-08-05	2019-08-05 12:51:00	2019-08-06 16:57:00	2019-08-06 16:58:00	2019-08-06 16:58:00	Kara Dida	Alemneh Wegene	wachile	nine	Wayaama	Qalaya	Bontaja Adan	24	Kala Hassan Eden	0	31	0	2		6	3	3	2	4	2	0	4	0	0	0	0	2	2	gabara		Not Borana			open_surface_ponds		0	0	1	0	0	0	0	0	0	0
2019-08-06	2019-08-06 10:05:00	2019-08-06 16:57:00	2019-08-06 16:58:00	2019-08-06 16:58:00	Obortu Halake	Alemneh Wegene	dire	madacho	Dirree	Haroguchi	Madhacho	25	Barako wakala	0	25	0	2		3	1	2	1	1	2	0	2	0	0	0	0	1	2	borana		Gonna		M	traditional_we open_surface_ponds		0	1	1	0	0	0	0	0	0	0
2019-08-06	2019-08-06 10:46:00	2019-08-06 16:57:00	2019-08-06 16:58:00	2019-08-06 16:58:00	Obortu Halake	Alemneh Wegene	dire	madacho	Dirree	Haroguchi	Madhacho	26	Maliti Dida	1	54	0	2		5	3	2	0	2	3	0	4	0	1	0	0	0		borana		Gonna		Noonituu	open_surface_ponds		0	0	1	0	0	0	0	0	0	0
2019-08-06	2019-08-06 11:31:00	2019-08-06 16:57:00	2019-08-06 16:59:00	2019-08-06 16:59:00	Obortu Halake	Alemneh Wegene	dire	madacho	Dirree	Bokediko	Madhacho	27	Kiya tadhi	0	40	0	2		4	1	3	2	2	2	0	2	0	0	0	0	2	2	borana		Sabbo	Karayu		traditional_we		0	1	0	0	0	0	0	0	0	0
2019-08-02	2019-08-02 11:36:00	2019-08-06 15:18:00	2019-08-06 17:02:00	2019-08-06 17:02:00	Beles Gebre	Alemneh Wegene	arero	guto	Goomole	Guto(dhirrii doba)	Kotola Jaldessa	29	Xachee Jaldessa Jilo	0	42	0	2		4	2	2	1	3	1	0	1	2	0	0	0	1		borana		Gonna		Noonituu	shallow_wells traditional_we		0	1	0	0	0	1	0	0	0	0
2019-08-02	2019-08-02 13:40:00	2019-08-06 15:19:00	2019-08-06 17:02:00	2019-08-06 17:02:00	Beles Gebre	Alemneh Wegene	arero	guto	Goomole	Guto(dhirrii dobaa)	Kotola Jaldessa	30	Qalliittii Huqaa Qaxuree	1	65	0	2		8	4	4	1	1	6	1	4	2	0	1	0	1		borana		Sabbo	Karayu		traditional_we shallow_wells		0	1	0	0	0	1	0	0	0	0
2019-08-02	2019-08-02 15:06:00	2019-08-06 15:19:00	2019-08-06 17:02:00	2019-08-06 17:02:00	Beles Gebre	Alemneh Wegene	arero	guto	Goomole	Guto(dhirrii dobaa)	Kotola Jaldessa(Golicha bulee)	31	Halkano Dabaso Halakee	0	27	2	3		2	1	1	1	1	1	0	0	1	0	0	0	1		borana		Sabbo	Digalu		shallow_wells		0	0	0	0	0	1	0	0	0	0
2019-08-04	2019-08-04 10:38:00	2019-08-06 15:20:00	2019-08-06 17:02:00	2019-08-06 17:02:00	Beles Gebre	Alemneh Wegene	arero	fulduwa	Goomole	Qililiwee	Kannayyoo kosii	32	Dhadacha Godana Boru	0	46	0	2		5	3	2	1	3	2	0	2	2	0	0	0	1		borana		Gonna		Hawaxuu	open_surface_ponds		0	0	1	0	0	0	0	0	0	0
2019-08-04	2019-08-04 12:59:00	2019-08-06 15:20:00	2019-08-06 17:02:00	2019-08-06 17:02:00	Beles Gebre	Alemneh Wegene	arero	fulduwa	Goomole	Robaa	Elmaan Guyyoo	33	Roba Huqaa Boru	0	45	0	2		4	3	1	0	3	1	0	2	2	0	0	0	0		borana		Sabbo	Digalu		open_surface_ponds		0	0	1	0	0	0	0	0	0	0
2019-08-05	2019-08-05 11:12:00	2019-08-05 19:44:00	2019-08-06 17:03:00	2019-08-06 17:03:00	Beles Gebre	Alemneh Wegene	wachile	nine	Wayaama	Dhadacha Ireessa	Huqa Jilo	34	Ibreen Bonaya Lubo	0	80	0	2		8	6	2	2	5	2	1	4	2	0	0	0	2		gabara		Not Borana			open_surface_ponds		0	0	1	0	0	0	0	0	0	0
2019-08-05	2019-08-05 12:07:00	2019-08-05 19:44:00	2019-08-06 17:03:00	2019-08-06 17:03:00	Beles Gebre	Alemneh Wegene	wachile	nine	Wayaama	Irreessa Tiiba	Bojaa amara	35	Makkayii Korree Dabasso	1	40	0	2		6	2	4	3	4	2	0	2	1	0	0	0	3		gabara		Not Borana			open_surface_ponds		0	0	1	0	0	0	0	0	0	0
2019-08-05	2019-08-05 12:46:00	2019-08-05 19:44:00	2019-08-06 17:03:00	2019-08-06 17:03:00	Beles Gebre	Alemneh Wegene	wachile	nine	Wayaama	Irreessa Tiiba	Olla Ibreen	36	Abdiya Edin	1	40	0	2		4	1	3	1	3	1	0	2	1	0	0	0	1		gabara		Not Borana			open_surface_ponds		0	0	1	0	0	0	0	0	0	0
2019-08-06	2019-08-06 10:37:00	2019-08-06 17:00:00	2019-08-06 17:03:00	2019-08-06 17:03:00	Beles Gebre	Alemneh Wegene	dire	madacho	Dirree	Dagaga	Olla Xachee	37	Biqa Dhaarriito Ungaa	0	30	4	2		3	2	1	2	2	1	0	0	0	0	1	0	2		borana		Sabbo	Karayu		open_surface_ponds		0	0	1	0	0	0	0	0	0	0
2019-08-06	2019-08-06 11:39:00	2019-08-06 17:00:00	2019-08-06 17:03:00	2019-08-06 17:03:00	Beles Gebre	Alemneh Wegene	dire	madacho	Dirree	Dagaga	Xachee taadhi	38	Baqala Taadhii Guyyoo	0	48	2	2		8	4	4	3	5	3	0	1	3	1	0	0	3		borana		Sabbo	Karayu		open_surface_ponds		0	0	1	0	0	0	0	0	0	0
2019-08-02	2019-08-02 12:37:00	2019-08-04 19:01:00	2019-08-06 17:26:00	2019-08-06 17:26:00	Alemneh Wegene	Alemneh Wegene	arero	guto	Goomole	Dureti	Galigalo dida	39	Kabale Tadhi	1	50	0	2		4	0	4	1	3	1	0	0	3	0	0	0	1		borana		Sabbo	Digalu		open_surface_ponds		0	0	1	0	0	0	0	0	0	0
2019-08-02	2019-08-02 14:13:00	2019-08-04 19:00:00	2019-08-06 17:27:00	2019-08-06 17:27:00	Alemneh Wegene	Alemneh Wegene	arero	guto	Goomole	Dureti	Gadamoji	40	Sara wariyo	0	45	1	2		4	2	2	1	2	2	0	3	0	0	0	0	1	2	borana		Gonna		Oditu	traditional_we		0	1	0	0	0	0	0	0	0	0
2019-08-03	2019-08-03 11:03:00	2019-08-05 19:37:00	2019-08-06 17:27:00	2019-08-06 17:27:00	Alemneh Wegene	Alemneh Wegene	arero	hirmaye	Goomole	Hirmaye	Hirmay	41	Bunoo caqaso	0					5	3	2	0	2	2	0	3	2	0	0	0	0	2	Guji	Guji	Not Borana			traditional_we open_surface_ponds		0	1	1	0	0	0	0	0	0	0
2019-08-04	2019-08-04 11:00:00	2019-08-05 19:38:00	2019-08-06 17:27:00	2019-08-06 17:27:00	Alemneh Wegene	Alemneh Wegene	arero	fulduwa	Goomole	Daka baricha	Nura jatani	42	Huqo kuli	1	60	0	7		4	1	3	0	3	1	0	1	3	0	0	0	0		borana		Sabbo	Matari		open_surface_ponds scoop_wells		0	0	1	0	0	0	1	0	0	0
2019-08-04	2019-08-04 12:08:00	2019-08-05 19:38:00	2019-08-06 17:28:00	2019-08-06 17:28:00	Alemneh Wegene	Alemneh Wegene	arero	fulduwa	Goomole	Qufa	Jalides	43	Tume Tari	1	25	0	2		4	1	3	3	3	1	0	1	0	0	0	0	3		borana		Gonna		Dambbituu	water_harvesting_systems open_surface_ponds		0	0	1	0	0	0	0	0	0	1
2019-08-04	2019-08-04 12:53:00	2019-08-05 19:38:00	2019-08-06 17:28:00	2019-08-06 17:28:00	Alemneh Wegene	Alemneh Wegene	arero	fulduwa	Goomole	Qufa	Nura jatan	44	Tari halake	0	38	0	2		3	1	2	2	2	1	0	1	0	0	0	0	2		borana		Sabbo	Digalu		traditional_we		0	1	0	0	0	0	0	0	0	0
2019-08-05	2019-08-05 11:19:00	2019-08-05 19:39:00	2019-08-06 17:29:00	2019-08-06 17:29:00	Alemneh Wegene	Alemneh Wegene	wachile	nine	Wayaama	Dhadacha iresa	Huka jilo	45	Ismail duba	0	34	0	2		5	3	2	1	3	2	0	3	1	0	0	0	1	2	gabara		Not Borana			traditional_we boreholes		0	1	0	0	0	0	0	1	0	0
2019-08-05	2019-08-05 11:58:00	2019-08-05 19:40:00	2019-08-06 17:29:00	2019-08-06 17:29:00	Alemneh Wegene	Alemneh Wegene	wachile	nine	Wayaama	Iresa	Bonja	46	Husen isaqe galigalo	0	34	0	2		3	2	1	0	2	1	0	1	2	0	0	0	0		gabara		Not Borana			traditional_de traditional_we spring_perenni		1	1	0	1	0	0	0	0	0	0
2019-08-06	2019-08-06 10:35:00	2019-08-06 14:58:00	2019-08-06 17:29:00	2019-08-06 17:29:00	Alemneh Wegene	Alemneh Wegene	dire	madacho	Dirree	Dagaga	Tache	47	Bokayo Dabaso Galigalo	1	48	0	2		3	2	1	0	1	2	0	3	0	0	0	0	0		borana		Sabbo	Digalu		open_surface_ponds		0	0	1	0	0	0	0	0	0	0
2019-08-06	2019-08-06 11:34:00	2019-08-06 14:59:00	2019-08-06 17:30:00	2019-08-06 17:30:00	Alemneh Wegene	Alemneh Wegene	dire	madacho	Dirree	Dagaga	Ilman huga	48	Urgo jatan	0	32	0	3		6	2	4	1	4	2	0	2	3	0	0	0	1	2	borana		Gonna		Hawaxuu	open_surface_ponds		0	0	1	0	0	0	0	0	0	0
2019-08-03	2019-08-03 05:46:00	2019-08-06 23:54:00	2019-08-06 17:58:00	2019-08-06 17:58:00	Boru Dalacha	Alemneh Wegene	arero	hirmaye	Goomole	Bule	Dhadacha Godana	49	Roba Dhadacha Godana	0	22	3	2		4	2	2	2	2	2	0	1	0	1	0	0	2	2	Guji	Guji	Not Borana			traditional_we		0	1	0	0	0	0	0	0	0	0
2019-08-03	2019-08-03 06:46:00	2019-08-06 23:49:00	2019-08-06 17:58:00	2019-08-06 17:58:00	Boru Dalacha	Alemneh Wegene	arero	hirmaye	Goomole	Oblo	Bariso Dube	50	Kephela Tondha	1	37	0	1		6	3	3	1	3	3	0	3	2	0	0	0	1	2	Guji	Guji	Not Borana			traditional_we		0	1	0	0	0	0	0	0	0	0
2019-08-04	2019-08-04 05:15:00	2019-08-06 23:49:00	2019-08-06 17:58:00	2019-08-06 17:58:00	Boru Dalacha	Alemneh Wegene	arero	fulduwa	Goomole	Quufa	Nura Jatani	51	Liban Halake Galgalo	0	58	0	2		11	6	5	3	6	5	0	4	3	0	0	1	3	2	borana		Gonna		Hawaxuu	open_surface_ponds		0	0	1	0	0	0	0	0	0	0
2019-08-04	2019-08-04 06:08:00	2019-08-06 23:53:00	2019-08-06 17:58:00	2019-08-06 17:58:00	Boru Dalacha	Alemneh Wegene	arero	fulduwa	Goomole	Quufa	Jaldesa Bule	52	Bagaja katelo kombola	0	40	0	2		8	4	4	3	6	2	0	2	3	0	0	0	3	2	borana		Gonna		Dambbituu	others	Dololo	0	0	0	0	0	0	0	0	0	0
2019-08-04	2019-08-04 06:54:00	2019-08-06 23:50:00	2019-08-06 17:58:00	2019-08-06 17:58:00	Boru Dalacha	Alemneh Wegene	arero	fulduwa	Goomole	Quufa	Nura jatani	53	Sake Abkula Bante	1	60	0	2		6	2	4	1	3	2	1	3	2	0	0	0	1	2	borana		Sabbo	Matari		open_surface_ponds		0	0	1	0	0	0	0	0	0	0
2019-08-05	2010-08-05 03:15:00	2019-08-06 23:54:00	2019-08-06 17:59:00	2019-08-06 17:59:00	Boru Dalacha	Alemneh Wegene	wachile	nine	Wayaama	Iressa Tiba	Bonja Amara	54	Mamud salesa Ali	0	25	0	2		5	2	3	3	3	2	0	2	0	0	0	0	3	2	gabara		Not Borana			traditional_de		1	0	0	0	0	0	0	0	0	0
2019-08-05	2010-08-05 03:51:00	2019-08-06 23:52:00	2019-08-06 17:59:00	2019-08-06 17:59:00	Boru Dalacha	Alemneh Wegene	wachile	nine	Wayaama	Iresa tiba	Bonja Amara	55	Mamud Isaq	0	24	0	2		4	2	2	2	2	2	0	2	0	0	0	0	2	2	gabara		Not Borana			traditional_de		1	0	0	0	0	0	0	0	0	0
2019-08-05	2010-08-05 04:15:00	2019-08-06 23:34:00	2019-08-06 17:59:00	2019-08-06 17:59:00	Boru Dalacha	Alemneh Wegene	wachile	nine	Wayaama	Iresa tiba	Isaq mamo	56	Bala Boru mamo	0	83	0	2		7	5	2	0	3	2	2	6	1	0	0	0	0	2	gabara		Not Borana			traditional_de		1	0	0	0	0	0	0	0	0	0
2019-08-06	2019-08-06 16:39:00	2019-08-06 23:50:00	2019-08-06 17:59:00	2019-08-06 17:59:00	Boru Dalacha	Alemneh Wegene	dire	madacho	Dirree	Dagaga	Xache Tadhi	57	Bonaya Unga Golo	0	67	0	2		9	5	4	0	4	4	1	3	5	0	0	1	0	2	borana		Sabbo	Karayu		traditional_de		1	0	0	0	0	0	0	0	0	0
2019-08-06	2019-08-06 17:21:00	2019-08-06 23:51:00	2019-08-06 17:59:00	2019-08-06 17:59:00	Boru Dalacha	Alemneh Wegene	dire	madacho	Dirree	Dagaga	Halake Ina	58	Qalicha Qaxu Guyo	0	60	0	2		8	4	4	2	4	4	0	4	2	0	0	0	2	2	borana		Sabbo	Digalu		open_surface_ponds		0	0	1	0	0	0	0	0	0	0
2019-08-06	2019-08-06 17:56:00	2019-08-06 23:52:00	2019-08-06 17:59:00	2019-08-06 17:59:00	Boru Dalacha	Alemneh Wegene	dire	madacho	Dirree	Dagaga	Xache Tadhi	59	Waqo Bute Halake	0	30	0	2		3	2	1	1	1	2	0	2	0	0	0	0	1	2	borana		Sabbo	Karayu		open_surface_ponds		0	0	1	0	0	0	0	0	0	0
2019-08-03	2019-08-03 03:50:00	2019-08-07 00:18:00	2019-08-06 18:20:00	2019-08-06 18:20:00	Boru Dalacha	Alemneh Wegene	arero	hirmaye	Goomole	Oblo	Galagalo camari	60	Jarso Galagalo camari	0	30	2	2		8	4	4	5	6	2	0	1	2	0	0	0	5	2	Guji	Guji	Not Borana			open_surface_ponds		0	0	1	0	0	0	0	0	0	0
2019-08-02	2019-08-02 06:42:00	2019-08-07 19:29:00	2019-08-07 07:47:00	2019-08-07 07:47:00	Boru Dalacha	Alemneh Wegene	arero	guto	Goomole	Dureti	Xaxaso Halake	61	Oda Nura Galgalo	0	50	0	12	Livestock and crop farming	12	6	6	3	6	5	1	5	3	1	0	0	3	2	borana		Gonna		Oditu	others	Dambala	0	0	0	0	0	0	0	0	0	0
2019-08-02	2019-08-02 06:32:00	2019-08-06 12:03:00	2019-08-07 18:46:00	2019-08-07 18:46:00	Chachu Godana	Alemneh Wegene	arero	guto	Goomole	Dureti	Ilman Wario Kotola	62	Kusha Halake Arero	1	69	0	2		2	0	2	1	1	0	1	1	0	0	0	0	1		borana		Gonna		Dambbituu	open_surface_ponds spring_seasona_1 cisterns		0	0	1	0	1	0	0	0	1	0
2019-08-02	2019-08-02 08:23:00	2019-08-06 12:03:00	2019-08-07 18:46:00	2019-08-07 18:46:00	Chachu Godana	Alemneh Wegene	arero	guto	Goomole	Dureti	Dida Boru	63	Dida Boru Chuche	0	87	0	2		6	3	3	1	4	1	1	4	1	0	0	0	1	2	borana		Sabbo	Digalu		open_surface_ponds cisterns traditional_we		0	1	1	0	0	0	0	0	1	0
2019-08-03	2019-08-03 03:43:00	2019-08-06 12:03:00	2019-08-07 18:46:00	2019-08-07 18:46:00	Chachu Godana	Alemneh Wegene	arero	hirmaye	Goomole	Oblo	Center	64	Aba ilu Kure	0	80	0	2		3	1	2	0	1	0	2	2	1	0	0	0	0	2	Guji	Guji	Not Borana			open_surface_ponds water_harvesting_systems		0	0	1	0	0	0	0	0	0	1
2019-08-03	2019-08-03 04:44:00	2019-08-06 11:55:00	2019-08-07 18:48:00	2019-08-07 18:48:00	Chachu Godana	Alemneh Wegene	arero	hirmaye	Goomole	Dambi	Abay Dugo	65	Soye Haro kondisa	1	64	0	2		4	0	4	0	2	2	0	4	0	0	0	0	0		Guji	Guji	Not Borana			open_surface_ponds scoop_wells spring_seasona_1		0	0	1	0	1	0	1	0	0	0
2019-08-03	2019-08-03 05:47:00	2019-08-06 12:02:00	2019-08-07 18:48:00	2019-08-07 18:48:00	Chachu Godana	Alemneh Wegene	arero	hirmaye	Goomole	Bule	Galgalo Wario	66	Jaldesa Kuli	0	58	0	6		11	6	5	3	7	4	0	5	3	0	0	0	3	2	Guji	Guji	Not Borana			traditional_we cisterns		0	1	0	0	0	0	0	0	1	0
2019-08-04	2019-08-04 04:17:00	2019-08-04 05:12:00	2019-08-07 18:49:00	2019-08-07 18:49:00	Chachu Godana	Alemneh Wegene	arero	fulduwa	Goomole	Didimtu	Boru Galgalo	67	Liban Mamo Haro	0	44	0	2		8	4	4	1	3	5	0	3	3	1	0	0	1	2	borana		Sabbo	Karayu		shallow_wells cisterns		0	0	0	0	0	1	0	0	1	0
2019-08-04	2019-08-04 06:57:00	2019-08-06 12:05:00	2019-08-07 18:49:00	2019-08-07 18:49:00	Chachu Godana	Alemneh Wegene	arero	fulduwa	Goomole	Fuldowa	Wako Wario	68	Tume Wario Abakiyo	1	69	0	8		2	0	2	1	1	0	1	1	0	0	0	0	1		borana		Sabbo	Karayu		shallow_wells traditional_we		0	1	0	0	0	1	0	0	0	0
2019-08-05	2019-08-05 05:09:00	2019-08-05 06:07:00	2019-08-07 18:49:00	2019-08-07 18:49:00	Chachu Godana	Alemneh Wegene	wachile	nine	Wayaama	Kalay	Duba Bora	69	Isak Adano	0	32	0	2		9	6	3	2	6	3	0	5	2	0	0	0	2	2	gabara		Not Borana			open_surface_ponds spring_seasona_1		0	0	1	0	1	0	0	0	0	0
2019-08-05	2019-08-05 06:08:00	2019-08-05 06:50:00	2019-08-07 18:49:00	2019-08-07 18:49:00	Chachu Godana	Alemneh Wegene	wachile	nine	Wayaama	Iressa Tiba	Bonja Amara	70	Isak Duba	0	64	0	2		6	5	1	0	2	4	0	3	2	1	0	0	0	2	gabara		Not Borana			traditional_de spring_seasona_1 open_surface_ponds		1	0	1	0	1	0	0	0	0	0
2019-08-06	2019-08-06 04:53:00	2019-08-06 05:28:00	2019-08-07 18:50:00	2019-08-07 18:50:00	Chachu Godana	Alemneh Wegene	dire	madacho	Dirree	Dagaga	Ilman Halake	71	Gamba Shunu	0	36	0	2		5	3	2	1	3	2	0	3	1	0	0	0	1	2	borana		Gonna		Qarcabduu	traditional_we open_surface_ponds boreholes		0	1	1	0	0	0	0	1	0	0
2019-08-06	2019-08-06 05:29:00	2019-08-06 06:06:00	2019-08-07 18:50:00	2019-08-07 18:50:00	Chachu Godana	Alemneh Wegene	dire	madacho	Dirree	Dagaga	Qallu Jilo	72	Galma Tune	0	24	0	2		2	1	1	0	0	2	0	2	0	0	0	0	0	2	borana		Gonna		Warrajidaa	traditional_we open_surface_ponds		0	1	1	0	0	0	0	0	0	0
2019-08-06	2019-08-06 06:09:00	2019-08-06 07:00:00	2019-08-07 18:50:00	2019-08-07 18:50:00	Chachu Godana	Alemneh Wegene	dire	madacho	Dirree	Dagaga	Tache Tadi	73	Guyo Tache	0	28	2	2		3	2	1	1	1	2	0	1	1	0	0	0	1		borana		Sabbo	Karayu		open_surface_ponds cisterns spring_seasona_1		0	0	1	0	1	0	0	0	1	0
2019-08-06	2019-08-06 16:21:00	2019-08-08 12:05:00	2019-08-08 12:08:00	2019-08-08 12:08:00	Mulugeta shibru	Alemneh Wegene	wachile	web	Dirree	Web	Wariyo Godana doyo	74	Wariyo Galme Kotote	0	50	0	2		9	4	5	2	5	4	0	3	3	1	0	0	2	2	borana		Sabbo	Matari		open_surface_pond others traditional_deep_well	Danbala, kokaye	1	0	1	0	0	0	0	0	0	0
2019-08-08	2019-08-08 07:37:00	2019-08-08 18:57:00	2019-08-08 18:58:00	2019-08-08 18:58:00	Boru Dalacha	Alemneh Wegene	dubluk	anole	Dirree	Dogogo	Duba Jatani	75	Duna Jatani Dida	0	95	0	2		4	2	2	0	1	1	2	3	0	0	0	1	0	2	borana		Gonna		Daacituu	open_surface_pond		0	0	1	0	0	0	0	0	0	0
2019-08-08	2019-08-08 08:10:00	2019-08-08 18:56:00	2019-08-08 18:58:00	2019-08-08 18:58:00	Boru Dalacha	Alemneh Wegene	dubluk	anole	Dirree	Dogogo	Duba Jatani	76	Wako Dima	0	70	0	1		8	3	5	1	4	3	1	4	3	0	0	0	1	2	borana		Sabbo	Digalu		open_surface_pond		0	0	1	0	0	0	0	0	0	0
2019-08-08	2019-08-08 08:39:00	2019-08-08 18:57:00	2019-08-08 18:58:00	2019-08-08 18:58:00	Boru Dalacha	Alemneh Wegene	dubluk	anole	Dirree	Dogogo	Duba Jatani	77	Kana Huqa Doyo	0	30	0	2		4	1	3	1	2	2	0	3	0	0	0	0	1	2	borana		Gonna		Hawaxuu	open_surface_pond		0	0	1	0	0	0	0	0	0	0
2019-08-08	2019-08-08 11:17:00	2019-08-08 18:57:00	2019-08-08 18:58:00	2019-08-08 18:58:00	Boru Dalacha	Alemneh Wegene	wachile	web	Dirree	Qurqura	keya Wariyo	78	Momina Ibrahim Galgalo	0	40	0	6		8	5	3	3	4	4	0	1	2	2	0	0	3	4	borana		Sabbo	Digalu		traditional_deep_well		1	0	0	0	0	0	0	0	0	0
2019-08-08	2019-08-08 11:51:00	2019-08-08 18:56:00	2019-08-08 18:58:00	2019-08-08 18:58:00	Boru Dalacha	Alemneh Wegene	wachile	web	Dirree	Qurqura	Guyo Doyo	79	Boku Xache wariyo	0	49	0	2		9	5	4	2	5	4	0	4	3	0	0	0	2	2	borana		Gonna		Hawaxuu	open_surface_pond		0	0	1	0	0	0	0	0	0	0
2019-08-08	2019-08-08 12:32:00	2019-08-08 18:57:00	2019-08-08 18:58:00	2019-08-08 18:58:00	Boru Dalacha	Alemneh Wegene	wachile	web	Dirree	Qurqura	Jaldesa xache	80	Haway Kane Xache	1	50	0	2		10	7	3	0	4	6	0	2	7	1	0	0	0	2	borana		Gonna		Maliyyuu	open_surface_pond		0	0	1	0	0	0	0	0	0	0
2019-08-08	2019-08-08 13:40:00	2019-08-08 18:57:00	2019-08-08 18:58:00	2019-08-08 18:58:00	Boru Dalacha	Alemneh Wegene	wachile	web	Dirree	Qurqura	Jilo Ade	81	Jarso wakala	0	60	0	2		9	4	5	1	5	4	0	5	2	1	0	0	1	2	borana		Sabbo	Digalu		open_surface_pond		0	0	1	0	0	0	0	0	0	0
2019-08-08	2019-08-08 14:05:00	2019-08-08 18:56:00	2019-08-08 18:58:00	2019-08-08 18:58:00	Boru Dalacha	Alemneh Wegene	wachile	web	Dirree	Gaara Ejersa	Dabaso Jilo	82	Kotola Golo Galma	0	45	0	2		5	3	2	0	1	4	0	3	1	1	0	0	0	2	borana		Gonna		Galantuu	open_surface_pond		0	0	1	0	0	0	0	0	0	0
2019-08-08	2019-08-08 14:27:00	2019-08-08 18:57:00	2019-08-08 18:58:00	2019-08-08 18:58:00	Boru Dalacha	Alemneh Wegene	wachile	web	Dirree	Qurqura	Jatani xache	83	Xume liban waqo	1	38	0	2		4	2	2	0	2	2	0	3	1	0	0	0	0	2	borana		Gonna		Hawaxuu	open_surface_pond		0	0	1	0	0	0	0	0	0	0
2019-08-08	2019-08-08 09:27:00	2019-08-08 18:57:00	2019-08-08 19:01:00	2019-08-08 19:01:00	Tanu Gufu	Alemneh Wegene	dhas	gorile	Dirree	Bake	Jilo Molole	84	Adi Guyo kuna	1	40	0	2		5	2	3	1	2	3	0	2	1	1	0	0	1	3	borana		Sabbo	Karayu		boreholes traditional_well		0	1	0	0	0	0	0	1	0	0
2019-08-08	2019-08-08 10:39:00	2019-08-08 18:57:00	2019-08-08 19:01:00	2019-08-08 19:01:00	Tanu Gufu	Alemneh Wegene	dhas	gorile	Dirree	Boji	Cache Jaldesa	85	Dhaki Godana Doyo	1	30	0	2		8	3	5	4	6	2	0	1	3	0	0	0	4	2	borana		Sabbo	Karayu		open_surface_pond		0	0	1	0	0	0	0	0	0	0
2019-08-08	2019-08-08 11:08:00	2019-08-08 18:57:00	2019-08-08 19:01:00	2019-08-08 19:01:00	Tanu Gufu	Alemneh Wegene	dhas	gorile	Dirree	Boji	Nura Guyo	86	Dakule Kanchora	1	50	0	2		7	3	4	0	3	4	0	4	1	2	0	0	0	3	borana		Gonna		Oditu	open_surface_pond		0	0	1	0	0	0	0	0	0	0
2019-08-08	2019-08-08 11:39:00	2019-08-08 18:58:00	2019-08-08 19:01:00	2019-08-08 19:01:00	Tanu Gufu	Alemneh Wegene	dhas	gorile	Dirree	Hirbi	Halake Liban	87	Halkano Dhera Malicha	0	35	0	2		5	3	2	1	3	2	0	4	0	0	0	0	1	2	borana		Sabbo	Karayu		open_surface_pond		0	0	1	0	0	0	0	0	0	0
2019-08-08	2019-08-08 11:59:00	2019-08-08 18:58:00	2019-08-08 19:01:00	2019-08-08 19:01:00	Tanu Gufu	Alemneh Wegene	dhas	gorile	Dirree	Bake	Jarso Buge	88	Qalicha Wariyo Adi	0	40	0	2		7	5	2	1	3	4	0	3	3	0	0	0	1	2	borana		Sabbo	Digalu		open_surface_pond		0	0	1	0	0	0	0	0	0	0
2019-08-07	2019-08-07 13:04:00	2019-08-08 18:36:00	2019-08-08 19:02:00	2019-08-08 19:02:00	Obortu Halake	Alemneh Wegene	dubluk	anole	Dirree	Damibala madhera	Anolle	89	Jarso obda	0	55	1	2		7	4	3	2	5	2	0	4	1	0	0	0	2	2	borana		Sabbo	Matari		traditional_well open_surface_pond		0	1	1	0	0	0	0	0	0	0
2019-08-07	2019-08-07 13:36:00	2019-08-08 18:36:00	2019-08-08 19:02:00	2019-08-08 19:02:00	Obortu Halake	Alemneh Wegene	dubluk	anole	Dirree	Dhakadima	Anolle	90	Goje Bukure	0	45	0	2		5	4	1	3	3	2	0	2	0	0	0	0	3	2	borana		Sabbo	Digalu		traditional_well open_surface_pond		0	1	1	0	0	0	0	0	0	0
2019-08-07	2019-08-07 14:03:00	2019-08-08 18:36:00	2019-08-08 19:03:00	2019-08-08 19:03:00	Obortu Halake	Alemneh Wegene	dubluk	anole	Dirree	Dabalamadhera	Anolle	91	Wario Duba	0	31	2	2		5	4	1	3	3	2	0	1	1	0	0	0	3	2	borana		Sabbo	Matari		open_surface_pond		0	0	1	0	0	0	0	0	0	0
2019-08-07	2019-08-07 14:35:00	2019-08-08 18:36:00	2019-08-08 19:03:00	2019-08-08 19:03:00	Obortu Halake	Alemneh Wegene	dubluk	anole	Dirree	Dhakadima	Annole	92	Huka doyo	0	55	0	2		6	4	2	1	1	5	0	4	1	0	0	0	1	2	borana		Gonna		Oditu	open_surface_pond		0	0	1	0	0	0	0	0	0	0
2019-08-07	2019-08-07 15:08:00	2019-08-08 18:37:00	2019-08-08 19:03:00	2019-08-08 19:03:00	Obortu Halake	Alemneh Wegene	dubluk	anole	Dirree	Dhakadima	Annole	93	Tari liban	0	80	4	2		7	5	2	0	1	4	2	4	0	0	1	2	0	2	borana		Sabbo	Digalu		traditional_well open_surface_pond		0	1	1	0	0	0	0	0	0	0
2019-08-08	2019-08-08 10:06:00	2019-08-08 18:37:00	2019-08-08 19:03:00	2019-08-08 19:03:00	Obortu Halake	Alemneh Wegene	dhas	gorile	Dirree	Bakke	Gorille	94	Bonaya	0	41	2	2		7	2	5	2	5	2	0	2	3	0	0	0	2	2	borana		Gonna		Noonituu	open_surface_pond		0	0	1	0	0	0	0	0	0	0
2019-08-08	2019-08-08 10:33:00	2019-08-08 18:37:00	2019-08-08 19:03:00	2019-08-08 19:03:00	Obortu Halake	Alemneh Wegene	dhas	gorile	Dirree	Hiiriba	Gorile	95	Sulle godana	1	65	0	2		3	1	2	1	2	0	1	1	1	0	0	0	1	1	borana		Gonna		Qarcabduu	open_surface_pond		0	0	1	0	0	0	0	0	0	0
2019-08-08	2019-08-08 11:13:00	2019-08-08 18:37:00	2019-08-08 19:03:00	2019-08-08 19:03:00	Obortu Halake	Alemneh Wegene	dhas	gorile	Dirree	Bojii	Gorile	96	Tarii bikka	0	83	0	8		3	1	2	0	0	1	2	3	0	0	0	0	0	2	borana		Gonna		Galantuu	open_surface_pond		0	0	1	0	0	0	0	0	0	0
2019-08-07	2019-08-07 13:35:00	2019-08-08 14:02:00	2019-08-08 19:03:00	2019-08-08 19:03:00	Tanu Gufu	Alemneh Wegene	dubluk	anole	Dirree	Dogogo	Duba jatan	97	Kula jilo wariy	1	42	0	2		3	1	2	0	1	2	0	2	1	0	0	0	0	3	borana		Sabbo	Digalu		open_surface_pond		0	0	1	0	0	0	0	0	0	0
2019-08-08	2019-08-08 11:51:00	2019-08-08 18:37:00	2019-08-08 19:03:00	2019-08-08 19:03:00	Obortu Halake	Alemneh Wegene	dhas	gorile	Dirree	Bojii	Gorile	98	Kabale dika	1	31	0	6		8	6	2	4	6	2	0	2	2	0	0	0	4	2	borana		Sabbo	Karayu		rooftop_water_harvesting_systems		0	0	0	0	0	0	0	0	0	1
2019-08-07	2019-08-07 14:04:00	2019-08-08 14:05:00	2019-08-08 19:03:00	2019-08-08 19:03:00	Tanu Gufu	Alemneh Wegene	dubluk	anole	Dirree	Dogogo	Wariy jilo	99	Sara jilo waryo	0	28	0	2		3	2	1	1	1	2	0	2	0	0	0	0	1	2	borana		Sabbo	Digalu		open_surface_pond		0	0	1	0	0	0	0	0	0	0
2019-08-07	2019-08-07 14:24:00	2019-08-08 14:05:00	2019-08-08 19:03:00	2019-08-08 19:03:00	Tanu Gufu	Alemneh Wegene	dubluk	anole	Dirree	Dogogo	Duba	100	Haca Nura arero	0	30	0	2		4	2	2	0	2	2	0	2	2	0	0	0	0	2	borana		Sabbo	Digalu		open_surface_pond		0	0	1	0	0	0	0	0	0	0
2019-08-08	2019-08-08 10:14:00	2019-08-08 18:36:00	2019-08-08 19:03:00	2019-08-08 19:03:00	Chachu Godana	Alemneh Wegene	dhas	gorile	Dirree	Boye	Tari	101	Xume halake guyo	1	55	0	2		3	0	3	0	2	1	0	3	0	0	0	0	0	3	borana		Sabbo	Karayu		open_surface_pond scoop_wells_sandriverbed		0	0	1	0	0	0	1	0	0	0
2019-08-08	2019-08-08 10:36:00	2019-08-08 18:36:00	2019-08-08 19:03:00	2019-08-08 19:03:00	Chachu Godana	Alemneh Wegene	dhas	gorile	Dirree	Irbe	Tari chalanko	102	Gufu Galigalo wariyo	0	60	0	2		6	2	4	2	2	4	0	3	1	0	0	0	2	2	borana		Gonna		Oditu	open_surface_pond shallow_handdug_wells		0	0	1	0	0	1	0	0	0	0
2019-08-08	2019-08-08 11:10:00	2019-08-08 18:37:00	2019-08-08 19:03:00	2019-08-08 19:03:00	Chachu Godana	Alemneh Wegene	dhas	gorile	Dirree	Irba	Sara Godana	103	Boru doyo bagaja	0	54	0	2		7	4	3	2	4	3	0	3	2	0	0	0	2	2	borana		Sabbo	Karayu		open_surface_pond		0	0	1	0	0	0	0	0	0	0
2019-08-08	2019-08-08 11:54:00	2019-08-08 18:37:00	2019-08-08 19:03:00	2019-08-08 19:03:00	Chachu Godana	Alemneh Wegene	dhas	gorile	Dirree	Boji	Boru	104	Tari biqaa dima	0	42	0	2		4	2	2	0	2	2	0	2	2	0	0	0	0	2	borana		Gonna		Oditu	open_surface_pond		0	0	1	0	0	0	0	0	0	0
2019-08-08	2019-08-08 12:20:00	2019-08-08 18:37:00	2019-08-08 19:03:00	2019-08-08 19:03:00	Chachu Godana	Alemneh Wegene	dhas	gorile	Dirree	Boji	Bagaja	105	Guyo Dida	0	68	0	2		8	5	3	2	5	2	1	5	1	0	0	0	2	2	borana		Gonna		Warrajidaa	open_surface_pond		0	0	1	0	0	0	0	0	0	0
2019-08-07	2019-08-07 11:34:00	2019-08-08 18:58:00	2019-08-08 19:09:00	2019-08-08 19:09:00	Beles Gebre	Alemneh Wegene	wachile	web	Dirree	Qurqurq	Waqo Galgalo	106	Waqoo Galgalo Wariyo	0	79	0	2		6	4	2	3	4	1	1	1	1	0	1	0	3	2	borana		Sabbo	Karayu		traditional_well		0	1	0	0	0	0	0	0	0	0
2019-08-07	2019-08-07 12:18:00	2019-08-08 18:58:00	2019-08-08 19:09:00	2019-08-08 19:09:00	Beles Gebre	Alemneh Wegene	wachile	web	Dirree	Qurqura	Halakee Libaan	107	Halakee Libaan Eleema	0	66	0	2		10	9	1	1	4	5	1	7	1	1	0	0	1	3	borana		Gonna		Warrajidaa	open_surface_pond traditional_well		0	1	1	0	0	0	0	0	0	0
2019-08-07	2019-08-07 13:01:00	2019-08-08 18:59:00	2019-08-08 19:09:00	2019-08-08 19:09:00	Beles Gebre	Alemneh Wegene	wachile	web	Dirree	Gadda Ejerssa	Guyo Doyyoo	108	Teessoo Doyyoo	1	36	0	2		7	3	4	2	5	2	0	1	4	0	0	0	2	3	borana		Gonna		Noonituu	traditional_well open_surface_pond		0	1	1	0	0	0	0	0	0	0
2019-08-07	2019-08-07 13:37:00	2019-08-08 18:59:00	2019-08-08 19:10:00	2019-08-08 19:10:00	Beles Gebre	Alemneh Wegene	wachile	web	Dirree	Gadda Ejerssa	Boru dida	109	Qurrii Boru Halakee	0	26	0	2		3	1	2	2	2	1	0	1	0	0	0	0	2	2	borana		Gonna		Galantuu	traditional_well open_surface_pond		0	1	1	0	0	0	0	0	0	0
2019-08-07	2019-08-07 14:03:00	2019-08-08 19:03:00	2019-08-08 19:10:00	2019-08-08 19:10:00	Beles Gebre	Alemneh Wegene	wachile	web	Dirree	Gaddaa Ejerssa	Boru Dida	110	Tadhicha Ashaanee Gujii	0	66	0	2		9	6	3	1	4	4	1	4	0	3	1	0	1	2	borana		Sabbo	Digalu		open_surface_pond traditional_well		0	1	1	0	0	0	0	0	0	0
2019-08-08	2019-08-08 10:05:00	2019-08-08 19:03:00	2019-08-08 19:10:00	2019-08-08 19:10:00	Beles Gebre	Alemneh Wegene	dhas	gorile	Dirree	Bakee	Bagaja Galagalo	111	Galma Golicha Gutu	1	38	0	2		8	5	3	0	2	6	0	6	2	0	0	0	0	3	borana		Gonna		Galantuu	open_surface_pond		0	0	1	0	0	0	0	0	0	0
2019-08-08	2019-08-08 10:59:00	2019-08-08 19:04:00	2019-08-08 19:11:00	2019-08-08 19:11:00	Beles Gebre	Alemneh Wegene	dhas	gorile	Dirree	Irbii	Dida Libaan	112	Dida Libaan Elema	0	68	0	2		8	6	2	1	3	4	1	3	2	1	0	1	1	2	borana		Gonna		Oditu	open_surface_pond		0	0	1	0	0	0	0	0	0	0
2019-08-08	2019-08-08 11:32:00	2019-08-08 19:04:00	2019-08-08 19:11:00	2019-08-08 19:11:00	Beles Gebre	Alemneh Wegene	dhas	gorile	Dirree	Irib	Ilmaan Libaan	113	Aroobee buree	1	27	0	2		6	5	1	2	5	1	0	2	2	0	0	0	2	4	borana		Gonna		Oditu	traditional_well open_surface_pond		0	1	1	0	0	0	0	0	0	0
2019-08-07	2019-08-07 07:03:00	2019-08-07 07:46:00	2019-08-08 19:11:00	2019-08-08 19:11:00	Chachu Godana	Alemneh Wegene	dubluk	anole	Dirree	Daka Dima	Halake Wako	114	Bokayo Jarso Doyo	1	56	0	2		3	0	3	0	0	3	0	3	0	0	0	0	0		borana		Gonna		Oditu	open_surface_ponds spring_seasona_1		0	0	1	0	1	0	0	0	0	0
2019-08-08	2019-08-08 12:02:00	2019-08-08 19:05:00	2019-08-08 19:11:00	2019-08-08 19:11:00	Beles Gebre	Alemneh Wegene	dhas	gorile	Dirree	Bakee	Dida Libaan	115	Darmii Karrayu Dida	1	38	0	2		4	2	2	1	3	1	0	2	1	0	0	0	1	4	borana		Gonna		Galantuu	open_surface_pond traditional_deep_well		1	0	1	0	0	0	0	0	0	0
2019-08-07	2019-08-07 07:47:00	2019-08-07 08:17:00	2019-08-08 19:11:00	2019-08-08 19:11:00	Chachu Godana	Alemneh Wegene	dubluk	anole	Dirree	Dambala Madera	Sara Jatan	116	Saro Godana	0	45	0	2		6	2	4	1	4	2	0	3	2	0	0	0	1	2	borana		Sabbo	Digalu		traditional_we open_surface_ponds spring_seasona_1		0	1	1	0	1	0	0	0	0	0
2019-08-08	2019-08-08 12:08:00	2019-08-08 19:06:00	2019-08-08 19:11:00	2019-08-08 19:11:00	Beles Gebre	Alemneh Wegene	dhas	gorile	Dirree	Iribi	Dida Liban	117	Godana Huqaa Libaan	0	46	0	2		7	5	2	1	3	4	0	3	2	1	0	0	1	2	borana		Gonna		Oditu	open_surface_pond		0	0	1	0	0	0	0	0	0	0
2019-08-07	2019-08-07 08:19:00	2019-08-07 08:58:00	2019-08-08 19:11:00	2019-08-08 19:11:00	Chachu Godana	Alemneh Wegene	dubluk	anole	Dirree	Daka Dima	Doyo Jilo	118	Loko Goresa	1	50	0	2		4	2	2	0	2	2	0	2	2	0	0	0	0		borana		Gonna		Hawaxuu	open_surface_ponds spring_seasona_1		0	0	1	0	1	0	0	0	0	0
2019-08-07	2019-08-07 09:02:00	2019-08-07 09:49:00	2019-08-08 19:11:00	2019-08-08 19:11:00	Chachu Godana	Alemneh Wegene	dubluk	anole	Dirree	Dambala Madera	Dabasa Duba	119	Gure Dabasa	1	35	0	2		4	3	1	0	2	2	0	1	1	2	0	0	0		borana		Gonna		Oditu	boreholes open_surface_ponds spring_seasona_1		0	0	1	0	1	0	0	1	0	0
2019-08-05	2019-08-05 05:13:00		2019-08-09 17:53:00	2019-08-09 17:53:00	Kara Dida	Alemneh Wegene	wachile	nine	Wayaama	Irresa Tiba	Bonja Amara	120	Zeituna Ibrahim	1	68	0	2		4	2	2	0	2	1	1	4	0	0	0	0	0		gabara		Not Borana			open_surface_ponds		0	0	1	0	0	0	0	0	0	0
2019-08-05	2019-08-05 06:15:00		2019-08-09 17:53:00	2019-08-09 17:53:00	Kara Dida	Alemneh Wegene	wachile	nine	Wayaama	Irresa Tiba	Bonja	121	Jaldo Abdo	0	35	0	2		6	2	4	3	4	2	0	3	0	0	0	0	3	2	gabara		Not Borana			open_surface_ponds		0	0	1	0	0	0	0	0	0	0
2019-08-06	2019-08-06 04:10:00		2019-08-09 17:53:00	2019-08-09 17:53:00	Kara Dida	Alemneh Wegene	dire	madacho	Dirree	Haro Guchi	Galma huka	122	Jatane Tatache	1	59	0	2		5	4	1	1	3	2	0	2	2	0	0	0	1		borana		Sabbo	Karayu		open_surface_ponds		0	0	1	0	0	0	0	0	0	0
2019-08-06	2019-08-06 04:53:00		2019-08-09 17:53:00	2019-08-09 17:53:00	Kara Dida	Alemneh Wegene	dire	madacho	Dirree	Haro Guchi	Halake Elema	123	Kuri Guduro	0	35	0	2		5	2	3	1	2	3	0	3	0	0	1	0	1	2	borana		Gonna		Oditu	open_surface_ponds		0	0	1	0	0	0	0	0	0	0
2019-08-06	2019-08-06 05:22:00		2019-08-09 17:53:00	2019-08-09 17:53:00	Kara Dida	Alemneh Wegene	dire	madacho	Dirree	Haro Guchi	Jaldesa Liban	124	Kosi Dhadacha	0	60	0	2		5	2	3	2	3	2	0	3	0	0	0	0	2	2	borana		Sabbo	Karayu		open_surface_ponds		0	0	1	0	0	0	0	0	0	0
2019-08-07	2019-08-07 07:31:00		2019-08-09 17:53:00	2019-08-09 17:53:00	Kara Dida	Alemneh Wegene	dubluk	anole	Dirree	Dogogo	Duba Jatan	125	Boru Jatan	0	50	0	2		5	3	2	1	3	2	0	3	1	0	0	0	1	2	borana		Sabbo	Digalu		open_surface_pond		0	0	1	0	0	0	0	0	0	0
2019-08-07	2019-08-07 08:04:00		2019-08-09 17:53:00	2019-08-09 17:53:00	Kara Dida	Alemneh Wegene	dubluk	anole	Dirree	Dogogo	Duba Jatan	126	Koye Godana	1	40	0	2		7	3	4	1	4	3	0	4	1	1	0	0	1	3	borana		Gonna		Daacituu	open_surface_pond		0	0	1	0	0	0	0	0	0	0
2019-08-07	2019-08-07 08:37:00		2019-08-09 17:53:00	2019-08-09 17:53:00	Kara Dida	Alemneh Wegene	dubluk	anole	Dirree	Dhaka Dima	Tuye	127	Loko Halake	1	50	0	2		4	2	2	1	2	2	0	3	0	0	0	0	1	2	borana		Gonna		Arslii	open_surface_pond		0	0	1	0	0	0	0	0	0	0
2019-08-08	2019-08-08 05:54:00		2019-08-09 17:53:00	2019-08-09 17:53:00	Kara Dida	Alemneh Wegene	wachile	web	Dirree	Gara Ejersa	Dalu Dabaso	128	Dalu Dabaso	0	75	0	8		6	4	2	1	1	4	1	4	1	0	0	0	1	2	borana		Sabbo	Matari		seasonal_spring		0	0	0	0	1	0	0	0	0	0
2019-08-08	2019-08-08 06:22:00		2019-08-09 17:53:00	2019-08-09 17:53:00	Kara Dida	Alemneh Wegene	wachile	web	Dirree	Kurkura	Guyo Doyo	129	Sule Boru	1	50	0	2		4	1	3	0	2	2	0	1	2	1	0	0	0	2	borana		Gonna		Oditu	traditional_well		0	1	0	0	0	0	0	0	0	0
2019-08-08	2019-08-08 07:03:00		2019-08-09 17:53:00	2019-08-09 17:53:00	Kara Dida	Alemneh Wegene	wachile	web	Dirree	Kurkura	Guyo Dida	130	Aca Duba	1	35	0	2		6	3	3	1	4	2	0	4	1	0	0	0	1	2	borana		Sabbo	Matari		open_surface_pond		0	0	1	0	0	0	0	0	0	0
2019-08-08	2019-08-08 07:40:00		2019-08-09 17:54:00	2019-08-09 17:54:00	Kara Dida	Alemneh Wegene	wachile	web	Dirree	Boji	Ilman Duba	131	Tunu Duba	0	59	0	2		5	3	2	1	3	2	0	4	0	0	0	0	1	2	borana		Gonna		Noonituu	open_surface_pond		0	0	1	0	0	0	0	0	0	0
2019-08-08	2019-08-08 08:06:00		2019-08-09 17:54:00	2019-08-09 17:54:00	Kara Dida	Alemneh Wegene	wachile	web	Dirree	Gara Ejersa	Dabaso Jilo	132	Sara Dabaso	0	25	0	2		4	2	2	2	2	2	0	2	0	0	0	0	2	2	borana		Sabbo	Digalu		open_surface_pond		0	0	1	0	0	0	0	0	0	0
2019-08-08	2019-08-08 08:29:00		2019-08-09 17:54:00	2019-08-09 17:54:00	Kara Dida	Alemneh Wegene	wachile	web	Dirree	Boji	Ilman Liban	133	Jilo Sora	0	38	0	2		5	3	2	2	3	2	0	3	0	0	0	0	2	2	borana		Gonna		Galantuu	open_surface_pond		0	0	1	0	0	0	0	0	0	0
2019-08-09	2019-08-09 03:43:00	2019-08-09 12:23:00	2019-08-09 18:25:00	2019-08-09 18:25:00	Boru Dalacha	Alemneh Wegene	dire	haralo	Dirree	Makala	Jirmo jilo	134	Jarso Gufu Halake	0	55	0	2		6	3	3	0	2	4	0	5	1	0	0	0	0	2	borana		Sabbo	Karayu		open_surface_pond		0	0	1	0	0	0	0	0	0	0
2019-08-09	2019-08-09 04:16:00	2019-08-09 12:23:00	2019-08-09 18:25:00	2019-08-09 18:25:00	Boru Dalacha	Alemneh Wegene	dire	haralo	Dirree	Makala	Jarso Tari	135	Qabale Dima Guro	1	65	0	2		5	2	3	3	3	0	2	2	0	0	0	0	3	2	borana		Gonna		Galantuu	open_surface_pond		0	0	1	0	0	0	0	0	0	0
2019-08-09	2019-08-09 04:39:00	2019-08-09 12:24:00	2019-08-09 18:26:00	2019-08-09 18:26:00	Boru Dalacha	Alemneh Wegene	dire	haralo	Dirree	Fakesa	Qalu Guji	136	Aca Dida	0	65	0	1		9	6	3	2	4	4	1	4	2	1	0	0	2	2	borana		Sabbo	Karayu		open_surface_pond boreholes		0	0	1	0	0	0	0	1	0	0
2019-08-09	2019-08-09 05:16:00	2019-08-09 12:24:00	2019-08-09 18:26:00	2019-08-09 18:26:00	Boru Dalacha	Alemneh Wegene	dire	haralo	Dirree	Dambala Dhibayu	Diqa Okotu	137	Hama Nura Adi	0	30	3	2		4	2	2	2	2	2	0	1	0	1	0	0	2	2	borana		Sabbo	Digalu		open_surface_pond		0	0	1	0	0	0	0	0	0	0
2019-08-09	2019-08-09 03:47:00	2019-08-09 04:19:00	2019-08-09 18:56:00	2019-08-09 18:56:00	Kara Dida	Alemneh Wegene	dire	haralo	Dirree	Makala	Bidu Guyo	138	Rufo Wakala Jaldesa	1	70	0	8		3	1	2	0	0	2	1	3	0	0	0	0	0	3	borana		Sabbo	Karayu		open_surface_pond		0	0	1	0	0	0	0	0	0	0
2019-08-09	2019-08-09 09:36:00	2019-08-09 18:51:00	2019-08-09 18:56:00	2019-08-09 18:56:00	Tanu Gufu	Alemneh Wegene	dire	haralo	Dirree	Fakesa	Dida Golicha	139	Salo Gufu Dima	1	28	0	2		6	4	2	2	5	1	0	3	1	0	0	0	2	3	borana		Sabbo	Karayu		open_surface_pond		0	0	1	0	0	0	0	0	0	0
2019-08-09	2019-08-09 04:37:00	2019-08-09 05:10:00	2019-08-09 18:56:00	2019-08-09 18:56:00	Kara Dida	Alemneh Wegene	dire	haralo	Dirree	Fakesa	Wario Boru	140	Boge Huka	0	54	0	2		7	4	3	1	4	3	0	3	2	0	1	0	1	2	borana		Sabbo	Karayu		open_surface_pond		0	0	1	0	0	0	0	0	0	0
2019-08-09	2019-08-09 10:22:00	2019-08-09 18:51:00	2019-08-09 18:56:00	2019-08-09 18:56:00	Tanu Gufu	Alemneh Wegene	dire	haralo	Dirree	Makala	Jarso Tari	141	Guyo Jirma	0	36	0	2		7	5	2	2	5	2	0	3	2	0	0	0	2	2	borana		Gonna		Warrajidaa	open_surface_pond		0	0	1	0	0	0	0	0	0	0
2019-08-09	2019-08-09 05:10:00	2019-08-09 05:32:00	2019-08-09 18:57:00	2019-08-09 18:57:00	Kara Dida	Alemneh Wegene	dire	haralo	Dirree	Fakesa	Wario Boru	142	Wario Boru	0	42	0	2		8	6	2	2	4	4	0	4	1	1	0	0	2	2	borana		Gonna		Qarcabduu	open_surface_pond		0	0	1	0	0	0	0	0	0	0
2019-08-09	2019-08-09 11:01:00	2019-08-09 18:52:00	2019-08-09 19:06:00	2019-08-09 19:06:00	Tanu Gufu	Alemneh Wegene	dire	haralo	Dirree	Fakesa	Guyo Doyo	143	Kadiro Dido	0	28	2	2		5	1	4	2	3	2	0	2	1	0	0	0	2	2	borana		Sabbo	Digalu		open_surface_pond		0	0	1	0	0	0	0	0	0	0
2019-08-09	2019-08-09 11:26:00	2019-08-09 18:52:00	2019-08-09 19:06:00	2019-08-09 19:06:00	Tanu Gufu	Alemneh Wegene	dhas	gorile	Dirree	Makala	Wariyo Kusaro	144	Iya Huka Sora	0	50	0	2		6	3	3	1	3	3	0	4	1	0	0	0	1	2	borana		Sabbo	Digalu		open_surface_pond		0	0	1	0	0	0	0	0	0	0
2019-08-09	2019-08-09 09:45:00	2019-08-09 18:57:00	2019-08-09 19:07:00	2019-08-09 19:07:00	Obortu Halake	Alemneh Wegene	dire	haralo	Dirree	Danibala	Dire	145	Jilo halake	1	70	0	8		5	3	2	0	2	2	1	3	1	1	0	0	0	3	borana		Sabbo	Matari		open_surface_pond		0	0	1	0	0	0	0	0	0	0
2019-08-09	2019-08-09 10:34:00	2019-08-09 18:58:00	2019-08-09 19:07:00	2019-08-09 19:07:00	Obortu Halake	Alemneh Wegene	dire	haralo	Dirree	Jarsotari	Haralo	146	Kabale gababa	1	45	0	2		5	2	3	0	3	2	0	1	4	0	0	0	0	3	borana		Sabbo	Matari		open_surface_pond		0	0	1	0	0	0	0	0	0	0
2019-08-09	2019-08-09 11:10:00	2019-08-09 18:58:00	2019-08-09 19:07:00	2019-08-09 19:07:00	Obortu Halake	Alemneh Wegene	dire	haralo	Dirree	Dimajilo	Haralo	147	Jilo Sara bubaa	1	60	0	8		5	2	3	1	2	3	0	2	1	0	1	0	1	4	borana		Sabbo	Karayu		open_surface_pond		0	0	1	0	0	0	0	0	0	0
2019-08-09	2019-08-09 11:46:00	2019-08-09 18:57:00	2019-08-09 19:07:00	2019-08-09 19:07:00	Obortu Halake	Alemneh Wegene	dire	haralo	Dirree	Fakkesa	Harralo	148	Addi sara	0	45	0	2		4	3	1	1	3	1	0	1	2	0	0	0	1	2	borana		Sabbo	Digalu		scoop_wells_sandriverbed traditional_well open_surface_pond		0	1	1	0	0	0	1	0	0	0
2019-08-09	2019-08-09 09:47:00	2019-08-09 17:56:00	2019-08-09 19:09:00	2019-08-09 19:09:00	Beles Gebre	Alemneh Wegene	dire	haralo	Dirree	Makkal	Quruu Bulee	149	Loko Bulee Duuba	1	65	0	2		4	1	3	1	2	1	1	1	0	2	0	0	1	3	borana		Gonna		Warrajidaa	open_surface_pond boreholes		0	0	1	0	0	0	0	1	0	0
2019-08-09	2019-08-09 10:23:00	2019-08-09 17:56:00	2019-08-09 19:10:00	2019-08-09 19:10:00	Beles Gebre	Alemneh Wegene	dire	haralo	Dirree	Fakeesa	Doyo Jilo	150	Darmii Komba Galgalo	1	40	0	2		6	2	4	2	4	2	0	2	2	0	0	0	2	3	borana		Sabbo	Digalu		open_surface_pond boreholes		0	0	1	0	0	0	0	1	0	0
2019-08-09	2019-08-09 10:56:00	2019-08-09 17:56:00	2019-08-09 19:10:00	2019-08-09 19:10:00	Beles Gebre	Alemneh Wegene	dire	haralo	Dirree	Makkala	Bidu Guyo	151	Jarsso Guyoo	0	46	0	2		10	4	6	2	5	5	0	3	4	1	0	0	2	2	borana		Gonna		Warrajidaa	open_surface_pond boreholes		0	0	1	0	0	0	0	1	0	0
2019-08-09	2019-08-09 11:48:00	2019-08-09 17:57:00	2019-08-09 19:10:00	2019-08-09 19:10:00	Beles Gebre	Alemneh Wegene	dire	haralo	Dirree	Makkala	Dida Guyo	152	Jaldessa Guyyo	0	30	3	2		3	3	0	2	2	1	0	0	0	1	0	0	2	2	borana		Gonna		Dambbituu	open_surface_pond		0	0	1	0	0	0	0	0	0	0
2019-08-10	2019-08-10 07:03:00	2019-08-11 14:48:00	2019-08-11 19:09:00	2019-08-11 19:09:00	Tanu Gufu	Alemneh Wegene	miyo	chari_turura	Goliboo	Cafacana	Guyo kute	153	Qure Tari Huka	0	30	0	2		6	3	3	1	4	2	0	4	1	0	0	0	1	2	borana		Gonna		Hawaxuu	open_surface_pond		0	0	1	0	0	0	0	0	0	0
2019-08-10	2019-08-10 07:13:00	2019-08-11 14:51:00	2019-08-11 19:09:00	2019-08-11 19:09:00	Tanu Gufu	Alemneh Wegene	miyo	chari_turura	Goliboo	Bodakoye	Ilman Huka	154	Dabeso Kana	0	47	0	2		6	4	2	1	3	3	0	4	1	0	0	0	1	2	borana		Sabbo	Matari		open_surface_pond		0	0	1	0	0	0	0	0	0	0
2019-08-10	2019-08-10 10:27:00	2019-08-11 18:22:00	2019-08-11 19:09:00	2019-08-11 19:09:00	Tanu Gufu	Alemneh Wegene	miyo	mexi	Goliboo	Mexi	Guyo	155	Girabo Roba Gamada	0	23	0	1		4	2	2	2	2	2	0	2	0	0	0	0	2	2	Shewa	Shewa	Not Borana			traditional_well		0	1	0	0	0	0	0	0	0	0
2019-08-10	2019-08-10 10:32:00	2019-08-11 18:29:00	2019-08-11 19:10:00	2019-08-11 19:10:00	Tanu Gufu	Alemneh Wegene	miyo	mexi	Goliboo	Meti	Wako Bidu	156	Galgalo Dida Bobo	0	30	2	1		3	2	1	1	1	2	0	0	1	1	0	0	1	2	borana		Gonna		Warrajidaa	shallow_handdug_wells traditional_well		0	1	0	0	0	1	0	0	0	0
2019-08-10	2019-08-10 10:34:00	2019-08-11 18:56:00	2019-08-11 19:11:00	2019-08-11 19:11:00	Kara Dida	Alemneh Wegene	miyo	mexi	Goliboo	Meti	Jaldesa Budusa	157	Guyo Bidu Garbi	0	25	0	1		3	2	1	1	1	2	0	2	0	0	0	0	1	2	borana		Sabbo	Matari		traditional_well shallow_handdug_wells		0	1	0	0	0	1	0	0	0	0
2019-08-10	2019-08-10 10:36:00	2019-08-11 18:57:00	2019-08-11 19:11:00	2019-08-11 19:11:00	Kara Dida	Alemneh Wegene	miyo	mexi	Goliboo	Meti	Jaldesa Budusa	158	Boku Dalacha	1	35	0	1		6	3	3	2	4	2	0	2	2	0	0	0	2	3	borana		Gonna		Maliyyuu	traditional_well shallow_handdug_wells		0	1	0	0	0	1	0	0	0	0
2019-08-10	2019-08-10 14:41:00	2019-08-11 14:54:00	2019-08-11 19:11:00	2019-08-11 19:11:00	Tanu Gufu	Alemneh Wegene	miyo	chari_turura	Goliboo	Cafacana	Liban Jilo	159	Misingo Sora	0	45	0	1		7	3	4	1	4	3	0	4	2	0	0	0	1	2	borana		Gonna		Hawaxuu	open_surface_pond		0	0	1	0	0	0	0	0	0	0
2019-08-11	2019-08-11 12:17:00	2019-08-11 19:03:00	2019-08-11 19:11:00	2019-08-11 19:11:00	Tanu Gufu	Alemneh Wegene	miyo	hida_babo	Goliboo	Midhiga	Qaphicha sora	160	Abduba Dhale Galgalo	0	40	0	2		6	4	2	1	4	2	0	4	1	0	0	0	1	2	borana		Sabbo	Matari		open_surface_pond		0	0	1	0	0	0	0	0	0	0
2019-08-11	2019-08-11 13:02:00	2019-08-11 19:03:00	2019-08-11 19:11:00	2019-08-11 19:11:00	Tanu Gufu	Alemneh Wegene	miyo	hida_babo	Goliboo	Midhaga	Dida Guyo	161	Dhenge Huka Adi	0	60	0	2		6	5	1	1	1	5	0	2	2	1	0	0	1	2	borana		Sabbo	Karayu		open_surface_pond		0	0	1	0	0	0	0	0	0	0
2019-08-11	2019-08-11 14:20:00	2019-08-11 19:02:00	2019-08-11 19:11:00	2019-08-11 19:11:00	Tanu Gufu	Alemneh Wegene	miyo	hida_babo	Goliboo	Midhiga	Qaphicha	162	Abba kure Jilo Sora	0	30	0	2		5	2	3	1	3	2	0	3	1	0	0	0	1	2	borana		Gonna		Konnituu	open_surface_pond traditional_well		0	1	1	0	0	0	0	0	0	0
2019-08-11	2019-08-11 14:55:00	2019-08-11 19:01:00	2019-08-11 19:12:00	2019-08-11 19:12:00	Tanu Gufu	Alemneh Wegene	miyo	hida_babo	Goliboo	Hidha babo	Gutu	163	Roba Godana	0	25	0	2		4	2	2	2	2	2	0	2	0	0	0	0	2	2	borana		Sabbo	Karayu		open_surface_pond		0	0	1	0	0	0	0	0	0	0
2019-08-10	2019-08-10 11:42:00	2019-08-12 05:45:00	2019-08-12 19:23:00	2019-08-12 19:23:00	Boru Dalacha	Alemneh Wegene	miyo	chari_turura	Goliboo	Hidi	Jarso Guyo	164	Golo Galgalo	0	70	0	1		5	2	3	0	1	3	1	4	1	0	0	0	0	2	borana		Gonna		Hawaxuu	open_surface_pond		0	0	1	0	0	0	0	0	0	0
2019-08-11	2019-08-11 03:53:00	2019-08-12 05:52:00	2019-08-12 19:23:00	2019-08-12 19:23:00	Boru Dalacha	Alemneh Wegene	miyo	mexi	Goliboo	Dabaqa	Ilman xache	165	Kule Liban Halake	1	54	0	1		6	3	3	0	1	5	0	5	0	1	0	0	0	2	borana		Sabbo	Digalu		open_surface_pond seasonal_spring		0	0	1	0	1	0	0	0	0	0
2019-08-11	2019-08-11 06:15:00	2019-08-11 11:18:00	2019-08-12 19:23:00	2019-08-12 19:23:00	Boru Dalacha	Alemneh Wegene	miyo	hida_babo	Goliboo	Hidha Babo	Gutu Guyo	166	Tadhiti Nyuke	1	45	0	1		6	4	2	2	3	3	0	4	0	0	0	0	2	2	borana		Gonna		Oditu	open_surface_pond		0	0	1	0	0	0	0	0	0	0
2019-08-11	2019-08-11 06:17:00	2019-08-11 08:23:00	2019-08-12 19:23:00	2019-08-12 19:23:00	Boru Dalacha	Alemneh Wegene	miyo	hida_babo	Goliboo	Hidha Babo	Doyo Galgalo	167	Hakula Molu Dima	0	60	0	2		5	5	0	0	0	4	1	4	0	0	0	1	0	3	borana		Gonna		Arslii	open_surface_pond boreholes		0	0	1	0	0	0	0	1	0	0
2019-08-11	2019-08-11 07:02:00	2019-08-11 12:14:00	2019-08-12 19:23:00	2019-08-12 19:23:00	Boru Dalacha	Alemneh Wegene	miyo	hida_babo	Goliboo	Arda loni	Huqa Waqo	168	Dida Dima Godana	0	45	0	1		5	2	3	0	0	5	0	3	1	1	0	0	0	4	borana		Gonna		Warrajidaa	open_surface_pond		0	0	1	0	0	0	0	0	0	0
2019-08-11	2019-08-11 07:13:00	2019-08-11 08:04:00	2019-08-12 19:23:00	2019-08-12 19:23:00	Boru Dalacha	Alemneh Wegene	miyo	hida_babo	Goliboo	Arda loni	Ilman Jirmo	169	Jirma Gutu	0	48	0	2		7	2	5	1	3	4	0	3	2	1	0	0	1	2	borana		Gonna		Hawaxuu	open_surface_pond boreholes		0	0	1	0	0	0	0	1	0	0
2019-08-12	2019-08-12 03:47:00	2019-08-12 04:59:00	2019-08-12 19:23:00	2019-08-12 19:23:00	Boru Dalacha	Alemneh Wegene	miyo	kuro_kantala	Goliboo	Bubbee	Jaldesa Liban	170	Kula Halake Dhiba	1	53	0	2		3	2	1	0	0	3	0	2	0	0	1	0	0	2	borana		Gonna		Oditu	perennial_spring		0	0	0	1	0	0	0	0	0	0
2019-08-12	2019-08-12 04:05:00	2019-08-12 05:19:00	2019-08-12 19:23:00	2019-08-12 19:23:00	Boru Dalacha	Alemneh Wegene	miyo	kuro_kantala	Goliboo	Bubbee	Galgalo Arero	171	Kili waqo Dulacha	1	30	0	2		4	3	1	1	2	2	0	3	0	0	0	0	1	2	borana		Gonna		Warrajidaa	perennial_spring boreholes		0	0	0	1	0	0	0	1	0	0
2019-08-12	2019-08-12 04:10:00	2019-08-12 05:37:00	2019-08-12 19:23:00	2019-08-12 19:23:00	Boru Dalacha	Alemneh Wegene	miyo	kuro_kantala	Goliboo	Miyo Didimtu	Galgalo Arero	172	Dida Bagaja	0	45	0	2		4	2	2	0	0	4	0	3	0	0	0	1	0	2	borana		Sabbo	Digalu		perennial_spring boreholes		0	0	0	1	0	0	0	1	0	0
2019-08-12	2019-08-12 07:58:00	2019-08-12 09:07:00	2019-08-12 19:23:00	2019-08-12 19:23:00	Boru Dalacha	Alemneh Wegene	miyo	grincho	Goliboo	Dhandhansa	Qamphare Halkano	173	Godanna Dabaso Nura	1	35	0	2		7	3	4	3	4	2	1	1	3	0	0	0	3	3	borana		Gonna		Warrajidaa	traditional_well open_surface_pond		0	1	1	0	0	0	0	0	0	0
2019-08-12	2019-08-12 08:03:00	2019-08-12 12:47:00	2019-08-12 19:23:00	2019-08-12 19:23:00	Boru Dalacha	Alemneh Wegene	miyo	grincho	Goliboo	Dhandhansa	Wario Teso	174	Halkano Guyo coloqi	0	52	0	2		6	4	2	2	4	2	0	3	1	0	0	0	2	2	borana		Sabbo	Digalu		open_surface_pond		0	0	1	0	0	0	0	0	0	0
2019-08-12	2019-08-12 08:06:00	2019-08-12 12:21:00	2019-08-12 19:23:00	2019-08-12 19:23:00	Boru Dalacha	Alemneh Wegene	miyo	grincho	Goliboo	Dhandhansa	Wario Teso	175	Sake Dhengicha Arero	1	28	0	2		4	1	3	1	2	2	0	2	1	0	0	0	1	2	borana		Gonna		Warrajidaa	open_surface_pond		0	0	1	0	0	0	0	0	0	0
2019-08-12	2019-08-12 08:08:00	2019-08-12 09:31:00	2019-08-12 19:24:00	2019-08-12 19:24:00	Boru Dalacha	Alemneh Wegene	miyo	grincho	Goliboo	Misboji	Biliso Arero	176	Guyo Roba Dida	0	38	0	2		6	3	3	2	4	2	0	3	1	0	0	0	2	2	borana		Sabbo	Digalu		open_surface_pond		0	0	1	0	0	0	0	0	0	0
2019-08-10	2019-08-10 18:50:00	2019-08-11 10:29:00	2019-08-13 17:35:00	2019-08-13 17:35:00	Alemneh Wegene	Alemneh Wegene	miyo	mexi	Goliboo	Dabaki	Jaldesa budusa	177	Birke halkan	1	40	0	1		3	0	3	0	1	2	0	1	2	0	0	0	0	3	Shewa	Shewa	Not Borana			shallow_handdug_wells traditional_well		0	1	0	0	0	1	0	0	0	0
2019-08-11	2019-08-11 13:10:00	2019-08-11 13:34:00	2019-08-13 17:35:00	2019-08-13 17:35:00	Kara Dida	Alemneh Wegene	miyo	hida_babo	Goliboo	Midhaga	Abba Kaye	178	Golicha Suku Halake	0	65	0	2		6	3	3	1	3	2	1	4	1	0	0	0	1	2	borana		Gonna		Dambbituu	open_surface_pond seasonal_spring		0	0	1	0	1	0	0	0	0	0
2019-08-10	2019-08-10 07:04:00	2019-08-11 14:02:00	2019-08-13 17:35:00	2019-08-13 17:35:00	Obortu Halake	Alemneh Wegene	miyo	chari_turura	Goliboo	Argane	Cariturura	180	Shuke Kalicha Suku	1	41	0	2		6	3	3	2	4	2	0	4	0	0	0	0	2	2	borana		Gonna		Daacituu	scoop_wells_sandriverbed open_surface_pond		0	0	1	0	0	0	0	0	0	0
2019-08-11	2019-08-11 13:35:00	2019-08-11 13:57:00	2019-08-13 17:35:00	2019-08-13 17:35:00	Kara Dida	Alemneh Wegene	miyo	hida_babo	Goliboo	Midhaga	Abba Kaye	181	Boku roba	0	30	0	2		5	4	1	1	3	2	0	2	2	0	0	0	1	2	borana		Gonna		Warrajidaa	open_surface_pond		0	0	0	0	0	0	0	0	0	1
2019-08-11	2019-08-11 13:58:00	2019-08-11 14:19:00	2019-08-13 17:35:00	2019-08-13 17:35:00	Kara Dida	Alemneh Wegene	miyo	hida_babo	Goliboo	Hidhi Babo	Gutu	182	Dhaki Kulumpe Wako	1	67	0	2		4	3	1	0	1	2	1	3	1	0	0	0	0	3	borana		Sabbo	Karayu		open_surface_pond		0	0	1	0	0	0	0	0	0	0
2019-08-10	2019-08-10 10:33:00	2019-08-12 09:28:00	2019-08-13 17:35:00	2019-08-13 17:35:00	Obortu Halake	Alemneh Wegene	miyo	mexi	Goliboo	Meti	Mitii	183	Wario dkokata	0	65	0	1		5	2	3	0	2	2	1	2	2	1	0	0	0	2	borana		Gonna		Qarcabduu	traditional_well open_surface_pond shallow_handdug_wells		0	1	1	0	0	1	0	0	0	0
2019-08-12	2019-08-12 09:51:00	2019-08-12 10:12:00	2019-08-13 17:35:00	2019-08-13 17:35:00	Alemneh Wegene	Alemneh Wegene	miyo	kuro_kantala	Goliboo	Boba	Moga nagaya	184	Alima wariy boba	1	74	0	8		1	0	1	0	0	0	1	1	0	0	0	0	0	3	borana		Sabbo	Digalu		perennial_spring seasonal_spring		0	0	0	1	1	0	0	0	0	0
2019-08-10	2019-08-10 10:35:00	2019-08-11 14:07:00	2019-08-13 17:35:00	2019-08-13 17:35:00	Obortu Halake	Alemneh Wegene	miyo	mexi	Goliboo	Dabaqa	Meti	185	Bashiro dida	0	45	0	2		5	3	2	1	3	2	0	1	3	0	0	0	1	2	borana		Sabbo	Matari		shallow_handdug_wells cisterns		0	0	0	0	0	1	0	0	1	0
2019-08-12	2019-08-12 10:12:00	2019-08-12 10:43:00	2019-08-13 17:35:00	2019-08-13 17:35:00	Alemneh Wegene	Alemneh Wegene	miyo	kuro_kantala	Goliboo	Baldoo	Gamachu	186	Boru kana	0	30	2	2		4	2	2	1	2	2	0	1	2	0	0	0	1	2	borana		Gonna		Warrajidaa	open_surface_pond traditional_well		0	1	1	0	0	0	0	0	0	0
2019-08-10	2019-08-10 10:38:00	2019-08-12 09:42:00	2019-08-13 17:35:00	2019-08-13 17:35:00	Obortu Halake	Alemneh Wegene	miyo	mexi	Goliboo	Dabaka	Metii	187	Shana kunitu	1	45	0	3		4	2	2	1	3	1	0	3	0	0	0	0	1	2	borana		Gonna		Dambbituu	traditional_well shallow_handdug_wells		0	1	0	0	0	1	0	0	0	0
2019-08-12	2019-08-12 10:50:00	2019-08-12 11:17:00	2019-08-13 17:35:00	2019-08-13 17:35:00	Alemneh Wegene	Alemneh Wegene	miyo	kuro_kantala	Goliboo	Baldo	Wako halake	188	Malit wariyo	1	45	0	2		3	1	2	0	0	3	0	1	0	1	1	0	0	3	borana		Sabbo	Karayu		traditional_well open_surface_pond		0	1	1	0	0	0	0	0	0	0
2019-08-10	2019-08-10 11:46:00	2019-08-12 09:54:00	2019-08-13 17:35:00	2019-08-13 17:35:00	Obortu Halake	Alemneh Wegene	miyo	chari_turura	Goliboo	Calaqi	Cariturura	189	Jilo liban	1	80	0	8		3	0	3	1	2	0	1	1	1	0	0	0	1	3	borana		Gonna		Maliyyuu	rooftop_water_harvesting_systems open_surface_pond		0	0	1	0	0	0	0	0	0	1
2019-08-12	2019-08-12 11:17:00	2019-08-12 11:51:00	2019-08-13 17:35:00	2019-08-13 17:35:00	Kara Dida	Alemneh Wegene	miyo	kuro_kantala	Goliboo	Miyo Didimtu	Galgalo Arero	190	Dalacha Galma	0	30	0	2		3	1	2	1	1	2	0	2	0	0	0	0	1	2	borana		Sabbo	Karayu		traditional_well		0	1	0	0	0	0	0	0	0	0
2019-08-10	2019-08-10 14:42:00	2019-08-11 17:51:00	2019-08-13 17:35:00	2019-08-13 17:35:00	Kara Dida	Alemneh Wegene	miyo	chari_turura	Goliboo	Turura	Ilman Liban	191	Tume Jatan Dhera	1	60	0	2		4	3	1	1	2	2	0	3	0	0	0	0	1	2	borana		Sabbo	Digalu		open_surface_pond		0	0	1	0	0	0	0	0	0	0
2019-08-10	2019-08-10 14:47:00	2019-08-10 18:49:00	2019-08-13 17:35:00	2019-08-13 17:35:00	Kara Dida	Alemneh Wegene	miyo	chari_turura	Goliboo	Turura	Ilman Huka	192	Kasu Halake Guyo	1	60	0	2		6	3	3	2	5	1	0	3	1	0	0	0	2	2	borana		Gonna		Noonituu	open_surface_pond		0	0	1	0	0	0	0	0	0	0
2019-08-12	2019-08-12 11:18:00	2019-08-12 12:11:00	2019-08-13 17:35:00	2019-08-13 17:35:00	Kara Dida	Alemneh Wegene	miyo	kuro_kantala	Goliboo	Miyo Didimtu	Galgalo Arero	193	Diko Guyo Dhadacha	1	65	0	8		4	2	2	2	2	1	1	2	0	0	0	0	2	3	borana		Gonna		Dambbituu	seasonal_spring		0	0	0	0	1	0	0	0	0	0
2019-08-11	2019-08-11 12:18:00	2019-08-11 13:57:00	2019-08-13 17:35:00	2019-08-13 17:35:00	Obortu Halake	Alemneh Wegene	miyo	hida_babo	Goliboo	Ardaloon	Boru karayu	194	Galgalo shunu	0	75	0	8		3	2	1	0	2	0	1	2	1	0	0	0	0	2	borana		Gonna		Qarcabduu	traditional_deep_well shallow_handdug_wells		1	0	0	0	0	1	0	0	0	0
2019-08-12	2019-08-12 13:36:00	2019-08-12 14:17:00	2019-08-13 17:35:00	2019-08-13 17:35:00	Alemneh Wegene	Alemneh Wegene	miyo	grincho	Goliboo	Dhadhesa	Jilo Galigalo	195	Bakala hayilemariyam	0	75	0	2		5	3	2	0	2	2	1	4	0	1	0	0	0	2	borana		Sabbo	Karayu		traditional_well open_surface_pond shallow_handdug_wells		0	1	1	0	0	1	0	0	0	0
2019-08-11	2019-08-11 12:20:00	2019-08-11 14:08:00	2019-08-13 17:35:00	2019-08-13 17:35:00	Obortu Halake	Alemneh Wegene	miyo	hida_babo	Goliboo	Galma kiya	Ilman jarso	196	Galma kiya	0	55	0	1		5	3	2	0	2	3	0	3	1	1	0	0	0	2	borana		Gonna		Noonituu	traditional_deep_well		1	0	0	0	0	0	0	0	0	0
2019-08-12	2019-08-12 13:54:00	2019-08-12 14:30:00	2019-08-13 17:35:00	2019-08-13 17:35:00	Alemneh Wegene	Alemneh Wegene	miyo	grincho	Goliboo	Safara	Huka boru	198	Irgaha guyyo	0	45	0	1		3	2	1	2	2	1	0	1	0	0	0	0	2	2	borana		Sabbo	Karayu		traditional_well		1	0	0	0	0	1	0	0	0	0
2019-08-12	2019-08-12 14:46:00	2019-08-12 17:46:00	2019-08-13 17:35:00	2019-08-13 17:35:00	Kara Dida	Alemneh Wegene	miyo	grincho	Goliboo	Misa Boji	Jilo Duba	199	Dabaso Huka Wachile	0	58	0	12	Casual Labourer	7	4	3	0	1	6	0	4	2	1	0	0	0	2	borana		Sabbo	Karayu		boreholes		0	0	0	0	0	0	0	1	0	0
2019-08-13	2019-08-13 06:22:00	2019-08-13 07:07:00	2019-08-13 17:35:00	2019-08-13 17:35:00	Obortu Halake	Alemneh Wegene	dilo	arbale	Goliboo	Qulqule	Abikuni	200	Guyyo Abduba	0	35	0	1		5	2	3	1	3	2	0	3	1	0	0	0	1	2	borana		Gonna		Dambbituu	scoop_wells_sandriverbed open_surface_pond		0	0	1	0	0	0	1	0	0	0
2019-08-12	2019-08-12 14:50:00	2019-08-12 16:20:00	2019-08-13 17:35:00	2019-08-13 17:35:00	Kara Dida	Alemneh Wegene	miyo	grincho	Goliboo	Girincho	Wario Teso	201	Bokayo Shuke Guyo	1	30	0	2		3	1	2	1	2	1	0	2	0	0	0	0	1	3	borana		Gonna		Warrajidaa	boreholes		0	0	0	0	0	0	0	1	0	0
2019-08-13	2019-08-13 06:27:00	2019-08-13 08:00:00	2019-08-13 17:35:00	2019-08-13 17:35:00	Obortu Halake	Alemneh Wegene	dilo	arbale	Goliboo	Kobe adii	Hollawario	202	Lokko bute	1	47	0	1		6	4	2	1	4	2	0	3	2	0	0	0	1	2	borana		Sabbo	Matari		open_surface_pond cisterns		0	0	1	0	0	0	0	0	1	0
2019-08-12	2019-08-12 14:53:00	2019-08-12 18:01:00	2019-08-13 17:35:00	2019-08-13 17:35:00	Kara Dida	Alemneh Wegene	miyo	grincho	Goliboo	Madhera	Dhiba Jarso	203	Amina Shame Malicha	1	60	0	8		7	5	2	3	5	2	0	2	1	1	0	0	3	2	borana		Sabbo	Karayu		open_surface_pond		0	0	1	0	0	0	0	0	0	0
2019-08-13	2019-08-13 06:30:00	2019-08-13 07:40:00	2019-08-13 17:35:00	2019-08-13 17:35:00	Obortu Halake	Alemneh Wegene	dilo	arbale	Goliboo	Qulqule	Abbakuli	204	Guyatu dhenge	1	60	0	3		4	2	2	1	2	2	0	2	1	0	0	0	1	2	borana		Gonna		Macituu	open_surface_pond		0	0	1	0	0	0	0	0	0	0
2019-08-12	2019-08-12 14:55:00	2019-08-12 18:44:00	2019-08-13 17:35:00	2019-08-13 17:35:00	Kara Dida	Alemneh Wegene	miyo	grincho	Goliboo	Misa Boji	Ilman Duba	205	Dalacha Liban	0	68	0	2		8	4	4	3	5	2	1	4	1	0	0	0	3	2	borana		Sabbo	Karayu		open_surface_pond		0	0	1	0	0	0	0	0	0	0
2019-08-13	2019-08-13 06:44:00	2019-08-13 07:24:00	2019-08-13 17:35:00	2019-08-13 17:35:00	Obortu Halake	Alemneh Wegene	dilo	arbale	Goliboo	Qulqule gudo	Abbakuni	206	Tura gollo	0	48	0	1		6	4	2	3	4	2	0	3	0	0	0	0	3	2	borana		Sabbo	Digalu		open_surface_pond cisterns		0	0	1	0	0	0	0	0	1	0
2019-08-12	2019-08-12 14:58:00	2019-08-12 18:29:00	2019-08-13 17:35:00	2019-08-13 17:35:00	Kara Dida	Alemneh Wegene	miyo	grincho	Goliboo	Dhandhasa	Kampare	207	Garo Fugicha Kampare	1	35	0	2		6	4	2	2	4	2	0	1	3	0	0	0	2	2	borana		Sabbo	Karayu		open_surface_pond		0	0	1	0	0	0	0	0	0	0
2019-08-12	2019-08-12 15:03:00	2019-08-12 15:29:00	2019-08-13 17:35:00	2019-08-13 17:35:00	Alemneh Wegene	Alemneh Wegene	miyo	grincho	Goliboo	Dhadasa	Kararistu	208	Orge Dhiba molu	1	90	0	8		1	0	1	0	0	0	1	1	0	0	0	0	0	3	borana		Gonna		Oditu	traditional_well open_surface_pond		0	1	1	0	0	0	0	0	0	0
2019-08-12	2019-08-12 15:15:00	2019-08-12 16:02:00	2019-08-13 17:35:00	2019-08-13 17:35:00	Alemneh Wegene	Alemneh Wegene	miyo	grincho	Goliboo	Safari	Badhina	210	Konso Godana dacho	0	73	0	2		4	1	3	1	2	1	1	2	1	0	0	0	1	3	borana		Sabbo	Karayu		traditional_well open_surface_pond		0	0	1	0	0	0	0	0	0	0
2019-08-13	2019-08-13 12:40:00	2019-08-13 13:18:00	2019-08-13 17:35:00	2019-08-13 17:35:00	Alemneh Wegene	Alemneh Wegene	dilo	arbale	Goliboo	Dukisu	Tuke godana	211	Dida guyo duba	0	28	0	2		4	2	2	2	2	2	0	2	0	0	0	0	2	2	borana		Sabbo	Digalu		open_surface_pond		0	0	1	0	0	0	0	0	0	0
2019-08-13	2019-08-13 12:47:00	2019-08-13 14:20:00	2019-08-13 17:35:00	2019-08-13 17:35:00	Alemneh Wegene	Alemneh Wegene	dilo	arbale	Goliboo	Qulili gudo	A/dhachr	212	Kanchora boru Halake	0	38	0	3		1	1	0	0	0	1	0	1	0	0	0	0	0	2	borana		Gonna		Dambbituu	open_surface_pond		0	0	1	0	0	0	0	0	0	0
2019-08-13	2019-08-13 12:48:00	2019-08-13 13:59:00	2019-08-13 17:35:00	2019-08-13 17:35:00	Alemneh Wegene	Alemneh Wegene	dilo	arbale	Goliboo	Koba adi	Ola nura	213	Guyo boru halake	0	45	0	2		5	3	2	1	3	2	0	2	2	0	0	0	1	2	borana		Sabbo	Matari		open_surface_pond		0	0	1	0	0	0	0	0	0	0
2019-08-13	2019-08-13 13:02:00	2019-08-13 13:39:00	2019-08-13 17:35:00	2019-08-13 17:35:00	Alemneh Wegene	Alemneh Wegene	dilo	arbale	Goliboo	Dukisa	Ola Adi	214	Galmo Goje	1	40	0	2		4	1	3	0	1	3	0	3	1	0	0	0	0	2	borana		Gonna		Hawaxuu	open_surface_pond		0	0	0	0	0	1	0	0	0	0
2019-08-12	2019-08-12 09:48:00	2019-08-12 10:16:00	2019-08-13 17:36:00	2019-08-13 17:36:00	Tanu Gufu	Alemneh Wegene	miyo	kuro_kantala	Goliboo	Miyo didimtu	Huka Jilo	215	Bule Boru	0	90	0	8		2	2	0	0	0	1	1	2	0	0	0	0	0	3	borana		Gonna		Konnituu	shallow_handdug_wells		0	0	0	0	0	0	0	0	0	0
2019-08-12	2019-08-12 10:17:00	2019-08-12 10:38:00	2019-08-13 17:36:00	2019-08-13 17:36:00	Tanu Gufu	Alemneh Wegene	miyo	kuro_kantala	Goliboo	Dawo	Galgalo Arero	216	Hassan Saphalo	0	32	0	2		6	1	5	1	4	2	0	4	1	0	0	0	1	3	borana		Gonna		Oditu	others	Qarasa	0	1	0	0	0	0	0	0	0	0
2019-08-12	2019-08-12 11:12:00	2019-08-12 11:33:00	2019-08-13 17:37:00	2019-08-13 17:37:00	Kara Dida	Alemneh Wegene	miyo	kuro_kantala	Goliboo	Miyo Didimtu	Bonaya Fugicha	217	Doti Bonaya	0	55	0	2		9	4	5	1	5	4	0	8	0	0	0	0	1	2	borana		Sabbo	Digalu		scoop_wells_sandriverbed		0	0	0	0	0	0	1	0	0	0
2019-08-12	2019-08-12 13:28:00	2019-08-12 19:29:00	2019-08-13 17:37:00	2019-08-13 17:37:00	Tanu Gufu	Alemneh Wegene	miyo	grincho	Goliboo	Dhadhasa	Jilo Galgalo	218	Loko Wako Guyo	1	37	0	12	Petty trading	7	3	4	2	4	3	0	5	0	0	0	0	2	3	borana		Gonna		Noonituu	others	Qarasa	0	0	0	0	0	0	0	0	0	0
2019-08-12	2019-08-12 13:57:00	2019-08-12 19:34:00	2019-08-13 17:37:00	2019-08-13 17:37:00	Tanu Gufu	Alemneh Wegene	miyo	grincho	Goliboo	Misa boji	Liban Kosi	219	Molu kosi Guyo	0	65	0	2		5	3	2	1	1	3	1	3	1	0	0	0	1	2	borana		Sabbo	Karayu		perennial_spring		0	0	0	1	0	0	0	0	0	0
2019-08-12	2019-08-12 14:41:00	2019-08-12 20:42:00	2019-08-13 17:37:00	2019-08-13 17:37:00	Tanu Gufu	Alemneh Wegene	miyo	grincho	Goliboo	Misa boji	Huka Boru	220	Dida Dhenge	0	50	0	2		6	3	3	1	4	2	0	4	1	0	0	0	1	2	borana		Sabbo	Karayu		traditional_well		0	1	0	0	0	0	0	0	0	0
2019-08-12	2019-08-12 14:43:00	2019-08-13 06:03:00	2019-08-13 17:37:00	2019-08-13 17:37:00	Tanu Gufu	Alemneh Wegene	miyo	grincho	Goliboo	Misa Boji	Bileso Arero	221	Kaliti Dida Nura	1	30	0	2		3	1	2	1	2	1	0	2	0	0	0	0	1	3	borana		Sabbo	Matari		traditional_well		0	1	0	0	0	0	0	0	0	0
2019-08-12	2019-08-12 15:03:00	2019-08-12 20:03:00	2019-08-13 17:37:00	2019-08-13 17:37:00	Tanu Gufu	Alemneh Wegene	miyo	grincho	Goliboo	Misa Boji	Bileso Arero	222	Duba Jatani Guyo	0	82	0	2		6	4	2	0	2	3	1	5	0	1	0	0	0	2	borana		Gonna		Qarcabduu	seasonal_spring traditional_well		0	1	0	0	1	0	0	0	0	0
2019-08-12	2019-08-12 15:03:00	2019-08-12 21:46:00	2019-08-13 17:37:00	2019-08-13 17:37:00	Tanu Gufu	Alemneh Wegene	miyo	grincho	Goliboo	Misa Boji	Duba Wacile	223	Boru Jirma	0	40	0	2		6	3	3	1	3	3	0	4	1	0	0	0	1	2	borana		Gonna		Warrajidaa	traditional_well		0	1	0	0	0	0	0	0	0	0
2019-08-10	2019-08-10 07:03:00	2019-08-11 22:52:00	2019-08-13 17:37:00	2019-08-13 17:37:00	Beles Gebre	Alemneh Wegene	miyo	chari_turura	Goliboo	Faccani	Dhadacha Sora	224	SAKEE KUSEE GALGALO	1	42	0	2		9	5	4	1	3	6	0	5	3	0	0	0	1	3	borana		Sabbo	Karayu		open_surface_pond		0	0	1	0	0	0	0	0	0	0
2019-08-10	2019-08-10 07:06:00	2019-08-11 22:53:00	2019-08-13 17:37:00	2019-08-13 17:37:00	Beles Gebre	Alemneh Wegene	miyo	chari_turura	Goliboo	Faccaan	Abduba kotola	225	Diraamu Kateelo	1	46	0	1		6	2	4	2	2	4	0	1	2	1	0	0	2	3	borana		Gonna		Maliyyuu	open_surface_pond		0	0	1	0	0	0	0	0	0	0
2019-08-10	2019-08-10 07:08:00	2019-08-11 22:54:00	2019-08-13 17:37:00	2019-08-13 17:37:00	Beles Gebre	Alemneh Wegene	miyo	chari_turura	Goliboo	Xuruura	Boru libaan	226	Wariyo Galma	0	50	0	2		6	3	3	3	5	1	0	2	1	0	0	0	3	2	borana		Gonna		Hawaxuu	open_surface_pond boreholes		0	0	1	0	0	0	0	1	0	0
2019-08-10	2019-08-10 10:36:00	2019-08-11 22:55:00	2019-08-13 17:37:00	2019-08-13 17:37:00	Beles Gebre	Alemneh Wegene	miyo	mexi	Goliboo	Dabaqa	Guyo Jarsso	227	Roba Mandhach	0	35	3	2		4	3	1	2	3	1	0	0	1	1	0	0	2	2	borana		Gonna		Maliyyuu	scoop_wells_sandriverbed open_surface_pond		0	0	1	0	0	0	1	0	0	0
2019-08-10	2019-08-10 10:39:00	2019-08-11 22:56:00	2019-08-13 17:37:00	2019-08-13 17:37:00	Beles Gebre	Alemneh Wegene	miyo	mexi	Goliboo	Dabaqa	Bonaya Guyo	228	Loko Guyo	1	36	0	2		4	1	3	2	3	1	0	1	1	0	0	0	2	4	borana		Gonna		Hawaxuu	scoop_wells_sandriverbed others	hand pump	0	0	0	0	0	0	1	0	0	0
2019-08-10	2019-08-10 10:41:00	2019-08-11 22:57:00	2019-08-13 17:37:00	2019-08-13 17:37:00	Beles Gebre	Alemneh Wegene	miyo	mexi	Goliboo	Dabaqa	Boru	229	Axiile Bayana	0	48	3	1		7	5	2	1	3	4	0	0	1	4	0	1	1	2	Shewa	Shewa	Not Borana			seasonal_spring open_surface_pond others	Hand Pump	0	0	1	0	1	0	0	0	0	0
2019-08-10	2019-08-10 14:45:00	2019-08-10 18:25:00	2019-08-13 17:37:00	2019-08-13 17:37:00	Kara Dida	Alemneh Wegene	miyo	chari_turura	Goliboo	Turura	Ilman Huka	230	Chule Bonaya	1	80	0	8		3	2	1	0	1	1	1	3	0	0	0	0	0	3	borana		Gonna		Qarcabduu	open_surface_pond		0	0	1	0	0	0	0	0	0	0
2019-08-11	2019-08-11 12:18:00	2019-08-11 23:02:00	2019-08-13 17:37:00	2019-08-13 17:37:00	Beles Gebre	Alemneh Wegene	miyo	hida_babo	Goliboo	Midhaaga	Ilmaan Halkano	231	Molu Bojaa Suku	0	47	0	2		6	4	2	1	4	2	0	3	2	0	0	0	1	2	borana		Gonna		Hawaxuu	open_surface_pond scoop_wells_sandriverbed		0	0	1	0	0	0	1	0	0	0
2019-08-11	2019-08-11 12:20:00	2019-08-11 23:03:00	2019-08-13 17:37:00	2019-08-13 17:37:00	Beles Gebre	Alemneh Wegene	miyo	hida_babo	Goliboo	Midhaga	Kululee	232	Guyyo Roba Dawa	0	58	0	2		8	6	2	2	5	3	0	4	2	0	0	0	2	2	borana		Gonna		Warrajidaa	scoop_wells_sandriverbed open_surface_pond		0	0	1	0	0	0	1	0	0	0
2019-08-11	2019-08-11 13:30:00	2019-08-11 23:03:00	2019-08-13 17:37:00	2019-08-13 17:37:00	Beles Gebre	Alemneh Wegene	miyo	hida_babo	Goliboo	Ardaa Looni	Ilmaan Halkano	233	Loko Tulu Guyyo	1	40	0	2		5	3	2	1	3	2	0	3	1	0	0	0	1	3	borana		Sabbo	Karayu		open_surface_pond scoop_wells_sandriverbed		0	0	1	0	0	0	1	0	0	0
2019-08-11	2019-08-11 13:36:00	2019-08-11 23:03:00	2019-08-13 17:37:00	2019-08-13 17:37:00	Beles Gebre	Alemneh Wegene	miyo	hida_babo	Goliboo	Ardaa Looni	Huqaa	234	Dhokatu Kassaana Dhadacha	1	30	0	2		4	2	2	1	3	1	0	2	1	0	0	0	1	3	borana		Gonna		Warrajidaa	scoop_wells_sandriverbed open_surface_pond		0	0	1	0	0	0	1	0	0	0
2019-08-12	2019-08-12 09:52:00	2019-08-12 21:33:00	2019-08-13 17:38:00	2019-08-13 17:38:00	Beles Gebre	Alemneh Wegene	miyo	kuro_kantala	Goliboo	Bubee	Jaldessa Areero	235	Dida Malicha Ali	0	40	0	2		4	3	1	2	3	1	0	1	1	0	0	0	2	2	borana		Sabbo	Karayu		scoop_wells_sandriverbed boreholes		0	0	0	0	0	0	1	1	0	0
2019-08-12	2019-08-12 10:25:00	2019-08-12 21:33:00	2019-08-13 17:38:00	2019-08-13 17:38:00	Beles Gebre	Alemneh Wegene	miyo	kuro_kantala	Goliboo	Bubee	Jaldessa Areero	236	Gollo Soree	0	40	0	1		7	4	3	1	4	3	0	3	3	0	0	0	1	2	borana		Sabbo	Digalu		boreholes cisterns scoop_wells_sandriverbed		0	0	0	0	0	0	1	1	1	0
2019-08-12	2019-08-12 10:51:00	2019-08-12 21:33:00	2019-08-13 17:38:00	2019-08-13 17:38:00	Beles Gebre	Alemneh Wegene	miyo	kuro_kantala	Goliboo	Bubee	Wariyo	237	Dheertu Abduuba	1	45	0	1		6	3	3	2	4	2	0	2	2	0	0	0	2	4	borana		Gonna		Oditu	boreholes scoop_wells_sandriverbed open_surface_pond		0	0	1	0	0	0	1	1	0	0
2019-08-12	2019-08-12 13:34:00	2019-08-12 21:33:00	2019-08-13 17:38:00	2019-08-13 17:38:00	Beles Gebre	Alemneh Wegene	miyo	grincho	Goliboo	Saffara	Huqaa Boru	238	Kiya Huqaa Boru	0	40	3	2		7	2	5	3	6	1	0	1	2	1	0	0	3	2	borana		Sabbo	Karayu		open_surface_pond		0	0	1	0	0	0	0	0	0	0
2019-08-12	2019-08-12 13:57:00	2019-08-12 21:34:00	2019-08-13 17:38:00	2019-08-13 17:38:00	Beles Gebre	Alemneh Wegene	miyo	grincho	Goliboo	Misbojee	Dhiba Jarso	239	Jilo Kululee Jaldessa	1	40	0	2		7	3	4	1	3	4	0	2	2	2	0	0	1	3	borana		Sabbo	Karayu		scoop_wells_sandriverbed seasonal_spring open_surface_pond		0	0	1	0	1	0	1	0	0	0
2019-08-12	2019-08-12 14:18:00	2019-08-12 21:34:00	2019-08-13 17:38:00	2019-08-13 17:38:00	Beles Gebre	Alemneh Wegene	miyo	grincho	Goliboo	Saffara	Huqa Boru	240	Dalacha Galgalo Godana	0	40	0	2		9	5	4	3	6	3	0	2	4	0	0	0	3	2	borana		Sabbo	Digalu		open_surface_pond boreholes		0	0	1	0	0	0	0	1	0	0
2019-08-12	2019-08-12 14:49:00	2019-08-12 21:34:00	2019-08-13 17:38:00	2019-08-13 17:38:00	Beles Gebre	Alemneh Wegene	miyo	grincho	Goliboo	Mid booji	Jilo duba	241	Guyo Unfolee Huqaa	0	46	0	2		7	3	4	3	5	2	0	2	1	1	0	0	3	2	borana		Sabbo	Digalu		open_surface_pond		0	0	1	0	0	0	0	0	0	0
2019-08-12	2019-08-12 15:09:00	2019-08-12 21:34:00	2019-08-13 17:38:00	2019-08-13 17:38:00	Beles Gebre	Alemneh Wegene	miyo	grincho	Goliboo	Saffarii	Boru	242	Qalla Nura Gababa	0	38	0	2		4	2	2	1	3	1	0	2	1	0	0	0	1	2	borana		Gonna		Konnituu	open_surface_pond		0	0	1	0	0	0	0	0	0	0
2019-08-12	2019-08-12 15:10:00	2019-08-12 21:34:00	2019-08-13 17:38:00	2019-08-13 17:38:00	Beles Gebre	Alemneh Wegene	miyo	grincho	Goliboo	Saffarii	Tukee	243	Abduuba Jirma Dida	0	45	0	2		6	4	2	1	4	2	0	3	2	0	0	0	1	2	borana		Sabbo	Digalu		open_surface_pond		0	0	1	0	0	0	0	0	0	0
2019-08-12	2019-08-12 15:12:00	2019-08-12 21:34:00	2019-08-13 17:38:00	2019-08-13 17:38:00	Beles Gebre	Alemneh Wegene	miyo	grincho	Goliboo	Misbojii	Dabasa	244	Sara Galgalo Haro	0	45	0	2		6	4	2	1	4	2	0	3	1	1	0	0	1	2	borana		Gonna		Warrajidaa	open_surface_pond		0	0	1	0	0	0	0	0	0	0
2019-08-07	2019-08-07 12:43:00	2019-08-10 10:25:00	2019-08-13 17:39:00	2019-08-13 17:39:00	Chachu Godana	Alemneh Wegene	miyo	chari_turura	Goliboo	Fachana	Huka Guyo	245	Garo Guyo	1	25	0	2		3	0	3	2	2	1	0	1	0	0	0	0	2		borana		Sabbo	Karayu		traditional_we shallow_wells open_surface_ponds		0	1	1	0	0	1	0	0	0	0
2019-08-10	2019-08-10 01:01:00	2019-08-11 04:26:00	2019-08-13 17:39:00	2019-08-13 17:39:00	Kara Dida	Alemneh Wegene	miyo	mexi	Goliboo	Dabaka	Wario Dakaro	246	Kabale Halake	1	35	0	1		6	2	4	2	5	1	0	3	1	0	0	0	2	3	borana		Sabbo	Karayu		traditional_well boreholes		0	1	0	0	0	0	0	1	0	0
2019-08-10	2019-08-10 04:32:00	2019-08-11 04:44:00	2019-08-13 17:39:00	2019-08-13 17:39:00	Kara Dida	Alemneh Wegene	miyo	mexi	Goliboo	Mexi	Wario Dakaro	247	Garbole Chachu Liban	0	40	0	1		6	3	3	0	2	4	0	4	2	0	0	0	0	2	borana		Gonna		Arslii	traditional_well boreholes		0	1	0	0	0	0	0	1	0	0
2019-08-10	2019-08-10 04:34:00	2019-08-11 04:58:00	2019-08-13 17:40:00	2019-08-13 17:40:00	Kara Dida	Alemneh Wegene	miyo	mexi	Goliboo	Dabaka	Jaldesa Budusa	248	Guyo Huka Dida	0	20	0	1		3	2	1	1	1	2	0	2	0	0	0	0	1	2	borana		Gonna		Warrajidaa	traditional_well boreholes		0	1	0	0	0	0	0	1	0	0
2019-08-10	2019-08-10 04:36:00	2019-08-10 08:47:00	2019-08-13 17:40:00	2019-08-13 17:40:00	Chachu Godana	Alemneh Wegene	miyo	chari_turura	Goliboo	Maddo Koyye	Ilman Huka	249	Boru Hargessa	0	40	0	2		8	4	4	2	4	4	0	3	3	0	0	0	2	2	borana		Sabbo	Matari		open_surface_pond traditional_well shallow_handdug_wells scoop_wells_sandriverbed		0	1	1	0	0	1	1	0	0	0
2019-08-12	2019-08-12 03:57:00	2019-08-12 04:54:00	2019-08-13 17:40:00	2019-08-13 17:40:00	Chachu Godana	Alemneh Wegene	miyo	kuro_kantala	Goliboo	Baldo	Wako Halake	250	Tute Wario	0	36	0	2		8	4	4	1	4	4	0	4	2	1	0	0	1	2	borana		Sabbo	Digalu		scoop_wells_sandriverbed perennial_spring		0	0	0	1	0	0	1	0	0	0
2019-08-12	2019-08-12 04:56:00	2019-08-12 06:03:00	2019-08-13 17:40:00	2019-08-13 17:40:00	Chachu Godana	Alemneh Wegene	miyo	kuro_kantala	Goliboo	Miyo Didimtu	Galgalo Arero	251	Abaroba Guyo Dadacha	0	32	2	2		6	2	4	1	4	2	0	1	4	0	0	0	1	2	borana		Gonna		Dambbituu	scoop_wells_sandriverbed cisterns		0	0	0	0	0	0	1	0	1	0
2019-08-12	2019-08-12 05:09:00	2019-08-12 05:35:00	2019-08-13 17:40:00	2019-08-13 17:40:00	Chachu Godana	Alemneh Wegene	miyo	kuro_kantala	Goliboo	Baldo	Wako Bidu	252	Kano Dida	0	28	0	2		4	1	3	2	2	2	0	2	0	0	0	0	2	2	borana		Gonna		Dambbituu	scoop_wells_sandriverbed cisterns		0	0	0	0	0	0	1	0	1	0
2019-08-12	2019-08-12 08:16:00	2019-08-13 06:33:00	2019-08-13 17:40:00	2019-08-13 17:40:00	Chachu Godana	Alemneh Wegene	miyo	grincho	Goliboo	Dhandhas	Tari Molu	253	Sara Adi Bagaja	0	52	0	2		7	4	3	2	4	3	0	3	2	0	0	0	2	2	borana		Gonna		Dambbituu	traditional_well scoop_wells_sandriverbed		0	1	0	0	0	0	1	0	0	0
2019-08-12	2019-08-12 08:24:00	2019-08-12 08:40:00	2019-08-13 17:40:00	2019-08-13 17:40:00	Kara Dida	Alemneh Wegene	miyo	grincho	Goliboo	Safara	Huka Boru	254	Chuluka Nuno Mamo	1	20	0	2		3	1	2	2	2	1	0	1	0	0	0	0	2	2	borana		Sabbo	Matari		traditional_well boreholes		0	1	0	0	0	0	0	1	0	0
2019-08-12	2019-08-12 08:42:00	2019-08-12 14:44:00	2019-08-13 17:40:00	2019-08-13 17:40:00	Chachu Godana	Alemneh Wegene	miyo	grincho	Goliboo	Dhandhas	Tari Molu	255	Galgalo Guyo	0	40	2	2		7	4	3	4	5	2	0	1	2	0	0	0	4	2	borana		Sabbo	Digalu		traditional_well cisterns		0	1	0	0	0	0	0	0	1	0
2019-08-12	2019-08-12 08:50:00	2019-08-12 14:12:00	2019-08-13 17:40:00	2019-08-13 17:40:00	Chachu Godana	Alemneh Wegene	miyo	grincho	Goliboo	Safara	Huka Boru	256	Adi Tura Darso	1	37	0	2		8	5	3	1	5	3	0	3	4	0	0	0	1	2	borana		Sabbo	Digalu		traditional_well scoop_wells_sandriverbed boreholes		0	1	0	0	0	0	1	1	0	0
2019-08-12	2019-08-12 09:07:00	2019-08-12 13:48:00	2019-08-13 17:40:00	2019-08-13 17:40:00	Chachu Godana	Alemneh Wegene	miyo	grincho	Goliboo	Misboji	Biliso Sora	257	Roba Abgudo	0	28	3	2		4	1	3	2	2	2	0	1	0	1	0	0	2	2	borana		Sabbo	Karayu		traditional_well scoop_wells_sandriverbed		0	1	0	0	0	0	1	0	0	0
2019-08-13	2016-08-13 04:49:00	2016-01-01 06:54:00	2019-08-14 16:11:00	2019-08-14 16:11:00	Kara Dida	Alemneh Wegene	dire	magado	Goliboo	Korara	Dira	258	Darmi Guyo Jatan	1	70	0	8		4	0	4	1	1	2	1	2	1	0	0	0	1	3	borana		Sabbo	Matari		traditional_well		0	1	0	0	0	0	0	0	0	0
2019-08-13	2016-08-13 05:28:00	2016-01-01 06:37:00	2019-08-14 16:11:00	2019-08-14 16:11:00	Kara Dida	Alemneh Wegene	dire	magado	Goliboo	Korara	Bagaja Wario	259	Guracha Liban Dhiba	0	35	0	2		4	1	3	2	2	2	0	2	0	0	0	0	2	2	borana		Gonna		Hawaxuu	open_surface_pond		0	0	1	0	0	0	0	0	0	0
2019-08-13	2016-08-13 06:05:00	2016-01-01 06:53:00	2019-08-14 16:11:00	2019-08-14 16:11:00	Kara Dida	Alemneh Wegene	dire	magado	Goliboo	Korara	Dira	260	Guyatu Duba Guyo	1	50	0	7		2	0	2	0	0	2	0	2	0	0	0	0	0	3	borana		Gonna		Maliyyuu	open_surface_pond		0	0	1	0	0	0	0	0	0	0
2019-08-13	2016-08-13 06:22:00	2016-01-01 06:51:00	2019-08-14 16:11:00	2019-08-14 16:11:00	Kara Dida	Alemneh Wegene	dire	magado	Goliboo	Korara	Dira	261	Rufo Guracha Buro	1	50	0	2		3	2	1	0	1	2	0	2	0	1	0	0	0	3	borana		Gonna		Dambbituu	open_surface_pond		0	0	1	0	0	0	0	0	0	0
2019-08-13	2016-08-13 07:06:00	2016-01-01 07:22:00	2019-08-14 16:11:00	2019-08-14 16:11:00	Kara Dida	Alemneh Wegene	dire	magado	Goliboo	Qora	Malicha Halake	262	Golicha Dida Haro	0	70	0	8		4	2	2	0	1	2	1	3	1	0	0	0	0	2	borana		Gonna		Arslii	open_surface_pond		0	0	1	0	0	0	0	0	0	0
2019-08-13	2016-08-13 08:17:00	2016-01-01 08:50:00	2019-08-14 16:11:00	2019-08-14 16:11:00	Kara Dida	Alemneh Wegene	dire	magado	Goliboo	Korara	Dida Elema	263	Wario Jilo Galma	0	40	0	2		6	3	3	1	3	3	0	5	0	0	0	0	1	2	borana		Gonna		Warrajidaa	open_surface_pond		0	0	1	0	0	0	0	0	0	0
2019-08-15	2019-08-15 04:00:00	2019-08-15 04:24:00	2019-08-15 17:24:00	2019-08-15 17:24:00	Kara Dida	Alemneh Wegene	teletele	fulo_tole	Malbee	Burquqe	Dhadacha	264	Barisha Balawa	0	34	3	1		3	2	1	0	1	2	0	0	2	1	0	0	0	2	konso		Not Borana			perennial_spring		0	0	0	1	0	0	0	0	0	0
2019-08-15	2019-08-15 04:24:00	2019-08-15 04:44:00	2019-08-15 17:24:00	2019-08-15 17:24:00	Kara Dida	Alemneh Wegene	teletele	fulo_tole	Malbee	Burquqe	Dhadhaba	265	Chari Dhabe	0	45	2	1		7	6	1	2	4	3	0	3	2	0	0	0	2	2	konso		Not Borana			perennial_spring		0	0	0	1	0	0	0	0	0	0
2019-08-15	2019-08-15 04:44:00	2019-08-15 05:06:00	2019-08-15 17:24:00	2019-08-15 17:24:00	Kara Dida	Alemneh Wegene	teletele	fulo_tole	Malbee	Burquqe	Manze	266	Malise Mango	0	43	0	1		6	4	2	2	2	4	0	3	0	0	1	0	2	2	konso		Not Borana			perennial_spring		0	0	0	1	0	0	0	0	0	0
2019-08-15	2019-08-15 06:31:00	2019-08-15 06:53:00	2019-08-15 17:24:00	2019-08-15 17:24:00	Kara Dida	Alemneh Wegene	teletele	bule_danbi	Malbee	Dambi	Jirma Guyo	267	Dhibo Arba	1	50	0	1		4	2	2	1	2	1	1	3	0	0	0	0	1	3	borana		Sabbo	Karayu		open_surface_pond		0	0	1	0	0	0	0	0	0	0
2019-08-15	2019-08-15 07:28:00	2019-08-15 07:43:00	2019-08-15 17:24:00	2019-08-15 17:24:00	Kara Dida	Alemneh Wegene	teletele	bule_danbi	Malbee	Dambi	Bante Bobo	268	Madhaka Libana	0	50	0	1		5	2	3	1	3	2	0	2	2	0	0	0	1	2	konso		Not Borana			open_surface_pond		0	0	1	0	0	0	0	0	0	0
2019-08-15	2019-08-15 08:03:00	2019-08-15 08:23:00	2019-08-15 17:24:00	2019-08-15 17:24:00	Kara Dida	Alemneh Wegene	teletele	bule_danbi	Malbee	Mana Bera	Dida Bora	269	Gudata Guca Guyo	0	38	0	1		3	2	1	1	1	2	0	2	0	0	0	0	1	2	borana		Sabbo	Karayu		open_surface_pond		0	0	1	0	0	0	0	0	0	0
2019-08-15	2019-08-15 07:44:00	2019-08-15 08:03:00	2019-08-15 17:24:00	2019-08-15 17:24:00	Kara Dida	Alemneh Wegene	teletele	bule_danbi	Malbee	Dambi	Bante Bobo	270	Galgalo Boba	0	25	0	1		4	1	3	2	2	2	0	2	0	0	0	0	2	2	borana		Sabbo	Karayu		open_surface_pond		0	0	1	0	0	0	0	0	0	0
2019-08-13	2019-08-13 09:51:00	2019-08-15 16:28:00	2019-08-15 17:26:00	2019-08-15 17:26:00	Tanu Gufu	Alemneh Wegene	dire	magado	Goliboo	Korara	Guyo Bule	271	Isako Aden Abdi	0	28	2	12	Casual Labourer	4	3	1	2	2	2	0	1	1	0	0	0	2	2	borana		Sabbo	Karayu		open_surface_pond		0	0	1	0	0	0	0	0	0	0
2019-08-13	2019-08-13 10:22:00	2019-08-15 14:07:00	2019-08-15 17:26:00	2019-08-15 17:26:00	Tanu Gufu	Alemneh Wegene	dire	magado	Goliboo	Magado	Sora Halake	272	Ababo Adan Yasin	1	50	0	2		4	1	3	0	0	4	0	1	0	1	2	0	0	3	borana		Sabbo	Matari		open_surface_pond		0	0	1	0	0	0	0	0	0	0
2019-08-13	2019-08-13 12:16:00	2019-08-15 14:09:00	2019-08-15 17:26:00	2019-08-15 17:26:00	Tanu Gufu	Alemneh Wegene	dire	magado	Goliboo	Sake	Guyo Dabasa	273	Dalacha Galgalo	0	40	0	2		7	2	5	1	4	3	0	5	1	0	0	0	1	2	borana		Sabbo	Karayu		open_surface_pond		0	0	1	0	0	0	0	0	0	0
2019-08-13	2019-08-13 12:39:00	2019-08-14 17:38:00	2019-08-15 17:26:00	2019-08-15 17:26:00	Tanu Gufu	Alemneh Wegene	dire	magado	Goliboo	Kuphifursa	Dalacha Adi	274	Molu Gufu Guyo	0	40	0	2		6	3	3	2	4	2	0	4	0	0	0	0	2	2	borana		Sabbo	Digalu		open_surface_pond		0	0	1	0	0	0	0	0	0	0
2019-08-13	2019-08-13 12:41:00	2019-08-14 17:38:00	2019-08-15 17:26:00	2019-08-15 17:26:00	Tanu Gufu	Alemneh Wegene	dire	magado	Goliboo	Sake	Liban Guyo	275	Galmo Bagaja	1	35	0	2		4	2	2	1	3	1	0	2	1	0	0	0	1	3	borana		Gonna		Dambbituu	open_surface_pond		0	0	1	0	0	0	0	0	0	0
2019-08-15	2019-08-15 09:17:00	2019-08-15 16:41:00	2019-08-15 17:26:00	2019-08-15 17:26:00	Tanu Gufu	Alemneh Wegene	teletele	fulo_tole	Malbee	Burukuke	Biftu	276	Sitoy sika kochona	0	28	4	1		7	3	4	3	5	2	0	2	1	0	1	0	3	2	konso		Not Borana			traditional_well		0	1	0	0	0	0	0	0	0	0
2019-08-15	2019-08-15 09:54:00	2019-08-15 16:40:00	2019-08-15 17:27:00	2019-08-15 17:27:00	Tanu Gufu	Alemneh Wegene	teletele	fulo_tole	Malbee	Burukuke	Manse	277	Guracha Guyo	0	85	0	8		4	3	1	0	0	3	1	3	1	0	0	0	0	2	konso		Not Borana			traditional_well		0	1	0	0	0	0	0	0	0	0
2019-08-15	2019-08-15 10:13:00	2019-08-15 16:40:00	2019-08-15 17:27:00	2019-08-15 17:27:00	Tanu Gufu	Alemneh Wegene	teletele	fulo_tole	Malbee	Burukuke	Addis ketema	278	Legesa Neka	0	52	0	1		5	3	2	0	0	5	0	2	1	1	1	0	0	2	konso		Not Borana			traditional_well		0	1	0	0	0	0	0	0	0	0
2019-08-15	2019-08-15 10:41:00	2019-08-15 16:40:00	2019-08-15 17:27:00	2019-08-15 17:27:00	Tanu Gufu	Alemneh Wegene	teletele	fulo_tole	Malbee	Burukuke	Dhadacha	279	Suyum Bechoto	0	45	0	1		7	3	4	0	2	5	0	4	2	1	0	0	0	2	konso		Not Borana			traditional_well		0	1	0	0	0	0	0	0	0	0
2019-08-15	2019-08-15 12:19:00	2019-08-15 16:40:00	2019-08-15 17:27:00	2019-08-15 17:27:00	Tanu Gufu	Alemneh Wegene	teletele	bule_danbi	Malbee	Dambi	Molu malicha	280	Guyo Godona kora	0	20	0	1		4	2	2	2	2	2	0	2	0	0	0	0	2	2	borana		Gonna		Hawaxuu	traditional_well		0	1	0	0	0	0	0	0	0	0
2019-08-15	2019-08-15 12:46:00	2019-08-15 16:39:00	2019-08-15 17:27:00	2019-08-15 17:27:00	Tanu Gufu	Alemneh Wegene	teletele	bule_danbi	Malbee	Dambi	Jirma	281	Bone Konchoro	1	65	0	1		4	2	2	0	0	3	1	4	0	0	0	0	0	3	borana		Sabbo	Karayu		open_surface_pond		0	0	1	0	0	0	0	0	0	0
2019-08-15	2019-08-15 13:17:00	2019-08-15 16:29:00	2019-08-15 17:27:00	2019-08-15 17:27:00	Tanu Gufu	Alemneh Wegene	teletele	bule_danbi	Malbee	Mana bara	Malicha Wako	282	Jilo Malicha wako	1	60	0	1		3	1	2	0	1	2	0	2	1	0	0	0	0	4	borana		Gonna		Oditu	boreholes		0	0	0	0	0	0	0	1	0	0
2019-08-15	2019-08-15 13:39:00	2019-08-15 16:28:00	2019-08-15 17:27:00	2019-08-15 17:27:00	Tanu Gufu	Alemneh Wegene	teletele	bule_danbi	Malbee	Mana bara	Nago Duba	283	Guracha shana	1	65	0	1		3	1	2	1	2	0	1	2	0	0	0	0	1	4	borana		Sabbo	Matari		boreholes		0	0	0	0	0	0	0	1	0	0
2019-08-13	2019-08-13 06:24:00	2019-08-14 08:47:00	2019-08-15 17:28:00	2019-08-15 17:28:00	Obortu Halake	Alemneh Wegene	dilo	arbale	Goliboo	Koba adi	Hollawariyo	284	Bokayo diba	1	35	0	1		5	3	2	2	3	2	0	2	1	0	0	0	2	2	borana		Gonna		Noonituu	open_surface_pond shallow_handdug_wells		0	0	1	0	0	1	0	0	0	0
2019-08-13	2019-08-13 06:26:00	2019-08-14 08:32:00	2019-08-15 17:28:00	2019-08-15 17:28:00	Obortu Halake	Alemneh Wegene	dilo	arbale	Goliboo	Qulqule diko	Dhokaye	285	Bagaja godana	0	53	0	1		5	3	2	1	3	2	0	2	1	1	0	0	1	2	borana		Sabbo	Karayu		shallow_handdug_wells traditional_well		0	1	0	0	0	1	0	0	0	0
2019-08-15	2019-08-15 03:58:00	2019-08-15 10:28:00	2019-08-15 17:28:00	2019-08-15 17:28:00	Obortu Halake	Alemneh Wegene	teletele	fulo_tole	Malbee	Buruquqe	Harifade	286	Gezahgn gayola	0	45	2	1		4	3	1	1	2	2	0	1	2	0	0	0	1	2	konso		Not Borana			traditional_deep_well		1	0	0	0	0	0	0	0	0	0
2019-08-15	2019-08-15 04:27:00	2019-08-15 10:29:00	2019-08-15 17:28:00	2019-08-15 17:28:00	Obortu Halake	Alemneh Wegene	teletele	fulo_tole	Malbee	Ardasora	Cabi	287	Kabada Gayidare	0	43	0	1		5	4	1	1	2	3	0	3	1	0	0	0	1	2	konso		Not Borana			perennial_spring		0	0	0	1	0	0	0	0	0	0
2019-08-15	2019-08-15 04:52:00	2019-08-15 10:29:00	2019-08-15 17:28:00	2019-08-15 17:28:00	Obortu Halake	Alemneh Wegene	teletele	fulo_tole	Malbee	Buruquqe	Manise	288	Kasano hirbo	0	80	0	7		7	4	3	3	3	2	2	2	1	1	0	0	3	2	konso		Not Borana			traditional_deep_well		1	0	0	0	0	0	0	0	0	0
2019-08-15	2019-08-15 06:11:00	2019-08-15 10:29:00	2019-08-15 17:28:00	2019-08-15 17:28:00	Obortu Halake	Alemneh Wegene	teletele	bule_danbi	Malbee	Manabera	Holabogala	289	Dhenge dida	0	26	2	1		6	2	4	3	4	2	0	1	2	0	0	0	3	2	borana		Sabbo	Karayu		boreholes traditional_deep_well		1	0	0	0	0	0	0	1	0	0
2019-08-15	2019-08-15 06:31:00	2019-08-15 10:29:00	2019-08-15 17:28:00	2019-08-15 17:28:00	Obortu Halake	Alemneh Wegene	teletele	bule_danbi	Malbee	Manabera	Hollabogala	290	Roba Ali	0	30	2	1		6	3	3	3	4	2	0	2	1	0	0	0	3	2	borana		Gonna		Hawaxuu	traditional_well boreholes		0	1	0	0	0	0	0	1	0	0
2019-08-15	2019-08-15 06:48:00	2019-08-15 10:29:00	2019-08-15 17:28:00	2019-08-15 17:28:00	Obortu Halake	Alemneh Wegene	teletele	bule_danbi	Malbee	Mana bera	Hollabogala	291	Balachehu bekele	0	65	0	6		2	1	1	0	0	1	1	1	0	1	0	0	0	3	Shewa	Shewa	Not Borana			traditional_well boreholes		0	1	0	0	0	0	0	1	0	0
2019-08-15	2019-08-15 07:05:00	2019-08-15 10:29:00	2019-08-15 17:28:00	2019-08-15 17:28:00	Obortu Halake	Alemneh Wegene	teletele	bule_danbi	Malbee	Mana bera	Holabogala	292	Safara guyila	1	50	0	1		3	0	3	1	1	2	0	1	1	0	0	0	1	3	konso		Not Borana			traditional_well boreholes		0	1	0	0	0	0	0	1	0	0
2019-08-10	2019-08-10 12:57:00	2019-08-13 08:03:00	2019-08-15 17:32:00	2019-08-15 17:32:00	Boru Dalacha	Alemneh Wegene	miyo	chari_turura	Goliboo	Hidi	Dulacha Guyo	293	Bore Dida Qancora	0	55	0	1		6	3	3	0	0	6	0	3	1	2	0	0	0	2	borana		Sabbo	Digalu		open_surface_pond		0	0	1	0	0	0	0	0	0	0
2019-08-11	2019-08-11 03:48:00	2019-08-13 08:44:00	2019-08-15 17:32:00	2019-08-15 17:32:00	Boru Dalacha	Alemneh Wegene	miyo	mexi	Goliboo	Dabaqa	Ilman Xache	294	Qaliti Kiya Dida	1	40	0	1		6	3	3	0	1	5	0	3	1	1	0	1	0	2	borana		Gonna		Daacituu	open_surface_pond		0	0	1	0	0	0	0	0	0	0
2019-08-11	2019-08-11 03:51:00	2019-08-13 08:39:00	2019-08-15 17:32:00	2019-08-15 17:32:00	Boru Dalacha	Alemneh Wegene	miyo	mexi	Goliboo	Dabaqa	Ilman Xache	295	Sake Miyo	1	43	0	1		5	4	1	0	0	5	0	3	0	2	0	0	0	2	borana		Sabbo	Matari		open_surface_pond		0	0	1	0	0	0	0	0	0	0
2019-08-12	2019-08-12 04:15:00	2019-08-13 08:18:00	2019-08-15 17:32:00	2019-08-15 17:32:00	Boru Dalacha	Alemneh Wegene	miyo	kuro_kantala	Goliboo	Baldo	Wariyo Arsama	296	Xume Gota	1	50	0	2		7	3	4	1	2	5	0	3	3	0	0	0	1	4	borana		Gonna		Noonituu	perennial_spring boreholes		0	0	0	1	0	0	0	1	0	0
2019-08-12	2019-08-12 08:00:00	2019-08-12 13:55:00	2019-08-15 17:32:00	2019-08-15 17:32:00	Boru Dalacha	Alemneh Wegene	miyo	grincho	Goliboo	Safara	Guyo molu	297	Halima Guyo sora	1	30	0	6		5	2	3	0	2	3	0	3	2	0	0	0	0	2	borana		Sabbo	Karayu		open_surface_pond boreholes		0	0	1	0	0	0	0	1	0	0
2019-08-12	2019-08-12 08:01:00	2019-08-12 13:40:00	2019-08-15 17:32:00	2019-08-15 17:32:00	Boru Dalacha	Alemneh Wegene	miyo	grincho	Goliboo	Misboji	Duba Arero	298	Xuru Elema Galgalo	1	28	0	2		3	2	1	1	1	2	0	2	0	0	0	0	1	2	borana		Gonna		Daacituu	open_surface_pond boreholes		0	0	1	0	0	0	0	1	0	0
2019-08-13	2019-08-13 03:54:00	2019-08-13 04:45:00	2019-08-15 17:32:00	2019-08-15 17:32:00	Boru Dalacha	Alemneh Wegene	dire	magado	Goliboo	Korara	Koroma Jatani	299	Dire Qalicha Dima	1	35	0	2		7	5	2	2	4	3	0	1	2	1	1	0	2	3	borana		Gonna		Hawaxuu	open_surface_pond		0	0	1	0	0	0	0	0	0	0
2019-08-13	2019-08-13 04:25:00	2019-08-13 04:44:00	2019-08-15 17:32:00	2019-08-15 17:32:00	Boru Dalacha	Alemneh Wegene	dire	magado	Goliboo	Korara	Koroma Jatani	300	Dhadacha Huka Dhiba	0	30	2	6		6	4	2	2	4	2	0	1	3	0	0	0	2	2	borana		Gonna		Warrajidaa	boreholes others	No livestock	0	0	0	0	0	0	0	1	0	0
2019-08-13	2019-08-13 04:47:00	2019-08-13 05:11:00	2019-08-15 17:32:00	2019-08-15 17:32:00	Boru Dalacha	Alemneh Wegene	dire	magado	Goliboo	Korara	Koroma Jatani	301	Xuxe wakala Guyo	1	30	0	2		7	3	4	2	4	3	0	1	4	0	0	0	2	2	borana		Gonna		Warrajidaa	open_surface_pond		0	0	1	0	0	0	0	0	0	0
2019-08-13	2019-08-13 05:21:00	2019-08-13 05:39:00	2019-08-15 17:32:00	2019-08-15 17:32:00	Boru Dalacha	Alemneh Wegene	dire	magado	Goliboo	Korara	Waqo Dida	302	Bala Warabesa Duba	0	23	0	2		5	2	3	3	3	2	0	2	0	0	0	0	3	2	borana		Gonna		Dambbituu	traditional_well		0	1	0	0	0	0	0	0	0	0
2019-08-13	2019-08-13 05:40:00	2019-08-13 07:48:00	2019-08-15 17:32:00	2019-08-15 17:32:00	Boru Dalacha	Alemneh Wegene	dire	magado	Goliboo	Qora	Doyo Guyo	303	Wakala Kama Tuse	0	45	0	2		7	3	4	1	3	4	0	3	1	1	0	1	1	2	borana		Sabbo	Digalu		traditional_well open_surface_pond		0	1	1	0	0	0	0	0	0	0
2019-08-13	2019-08-13 06:07:00	2019-08-13 07:47:00	2019-08-15 17:32:00	2019-08-15 17:32:00	Boru Dalacha	Alemneh Wegene	dire	magado	Goliboo	Qora	Wariyo Dida	304	Shoba Dhokata Guyo	0	35	0	2		6	4	2	1	2	4	0	2	1	2	0	0	1	2	borana		Sabbo	Karayu		open_surface_pond		0	0	1	0	0	0	0	0	0	0
2019-08-13	2019-08-13 06:27:00	2019-08-13 06:44:00	2019-08-15 17:32:00	2019-08-15 17:32:00	Boru Dalacha	Alemneh Wegene	dire	magado	Goliboo	Sake	Dida Duba	305	Guyo Duba Boru	0	90	0	2		3	1	2	0	1	0	2	3	0	0	0	0	0	2	borana		Gonna		Warrajidaa	open_surface_pond		0	0	1	0	0	0	0	0	0	0
2019-08-15	2019-08-15 03:57:00	2019-08-15 11:28:00	2019-08-15 17:32:00	2019-08-15 17:32:00	Boru Dalacha	Alemneh Wegene	teletele	fulo_tole	Malbee	Turiyde	Gora Goracha	306	Kefyalow shene	0	27	3	1		5	1	4	3	3	2	0	1	0	1	0	0	3	2	konso		Not Borana			seasonal_spring		0	0	0	0	1	0	0	0	0	0
2019-08-15	2019-08-15 04:32:00	2019-08-15 11:28:00	2019-08-15 17:32:00	2019-08-15 17:32:00	Boru Dalacha	Alemneh Wegene	teletele	fulo_tole	Malbee	Burquqe	Gora Bila	307	Gamesa Galge	1	30	0	1		4	1	3	0	2	1	1	4	0	0	0	0	0	4	konso		Not Borana			seasonal_spring		0	0	0	0	1	0	0	0	0	0
2019-08-15	2019-08-15 05:01:00	2019-08-15 11:28:00	2019-08-15 17:32:00	2019-08-15 17:32:00	Boru Dalacha	Alemneh Wegene	teletele	fulo_tole	Malbee	Burquqe	Kuse Galabo	308	Adisu kuyalo	0	25	0	1		7	5	2	2	5	2	0	2	3	0	0	0	2	2	konso		Not Borana			traditional_well		0	1	0	0	0	0	0	0	0	0
2019-08-15	2019-08-15 06:27:00	2019-08-15 11:28:00	2019-08-15 17:32:00	2019-08-15 17:32:00	Boru Dalacha	Alemneh Wegene	teletele	bule_danbi	Malbee	Bule Danbi	Jirma Guyo	309	Jilo Duba Girjana	0	30	0	1		5	3	2	3	3	2	0	2	0	0	0	0	3	2	borana		Sabbo	Karayu		open_surface_pond		0	0	1	0	0	0	0	0	0	0
2019-08-15	2019-08-15 07:26:00	2019-08-15 11:28:00	2019-08-15 17:33:00	2019-08-15 17:33:00	Boru Dalacha	Alemneh Wegene	teletele	bule_danbi	Malbee	Bule Dambi	Bante Bobo	310	Duba jilo Ebato	0	50	0	1		5	3	2	2	3	2	0	2	1	0	0	0	2	2	borana		Gonna		Hawaxuu	open_surface_pond		0	0	1	0	0	0	0	0	0	0
2019-08-15	2019-08-15 07:49:00	2019-08-15 11:28:00	2019-08-15 17:33:00	2019-08-15 17:33:00	Boru Dalacha	Alemneh Wegene	teletele	bule_danbi	Malbee	Bule Dambi	Bante Bobo	311	Kuse Godana Guyo	0	50	0	1		10	5	5	2	4	6	0	5	2	1	0	0	2	2	konso		Not Borana			open_surface_pond		0	0	1	0	0	0	0	0	0	0
2019-08-15	2019-08-15 09:35:00	2019-08-15 10:23:00	2019-08-15 18:12:00	2019-08-15 18:12:00	Alemneh Wegene	Alemneh Wegene	teletele	fulo_tole	Malbee	Burkuke	Dhadacha	312	Asefa Firfiru	0	48	2	1		6	4	2	1	4	2	0	2	3	0	0	0	1	2	konso		Not Borana			traditional_well open_surface_pond		0	1	1	0	0	0	0	0	0	0
2019-08-15	2019-08-15 12:53:00	2019-08-15 13:44:00	2019-08-15 18:12:00	2019-08-15 18:12:00	Alemneh Wegene	Alemneh Wegene	teletele	fulo_tole	Malbee	Baricha	Arbale	313	Garbana gayidari	0	37	0	1		5	4	1	1	3	2	0	2	2	0	0	0	1	2	konso		Not Borana			traditional_well perennial_spring seasonal_spring		0	1	0	1	1	0	0	0	0	0
2019-08-13	2019-08-13 12:46:00	2019-08-14 16:43:00	2019-08-16 07:25:00	2019-08-16 07:25:00	Beles Gebre	Alemneh Wegene	dilo	arbale	Goliboo	Dukisa	Kurkusu	314	Guyo Guracha Wariyo	0	48	0	2		7	4	3	2	4	3	0	3	0	2	0	0	2	2	borana		Gonna		Hawaxuu	open_surface_pond		0	0	1	0	0	0	0	0	0	0
2019-08-13	2019-08-13 12:48:00	2019-08-14 16:42:00	2019-08-16 07:25:00	2019-08-16 07:25:00	Beles Gebre	Alemneh Wegene	dilo	arbale	Goliboo	Qulqulu	Tukee	315	Bonaya Godana Tartale	0	36	2	2		4	3	1	2	3	1	0	-1	3	0	0	0	2	2	borana		Gonna		Maliyyuu	open_surface_pond		0	0	1	0	0	0	0	0	0	0
2019-08-13	2019-08-13 12:51:00	2019-08-14 16:42:00	2019-08-16 07:25:00	2019-08-16 07:25:00	Beles Gebre	Alemneh Wegene	dilo	arbale	Goliboo	Dukisa diqa	Dhokata	316	Halkano Huka Bonja	0	40	0	2		5	4	1	1	3	2	0	3	1	0	0	0	1	2	borana		Sabbo	Digalu		open_surface_pond		0	0	1	0	0	0	0	0	0	0
2019-08-13	2019-08-13 13:00:00	2019-08-14 16:41:00	2019-08-16 07:25:00	2019-08-16 07:25:00	Beles Gebre	Alemneh Wegene	dilo	arbale	Goliboo	Kooba Adii	Jaldessa	317	Godana Gollo Wariyo	0	46	0	2		6	4	2	1	4	2	0	3	2	0	0	0	1	2	borana		Sabbo	Karayu		open_surface_pond		0	0	1	0	0	0	0	0	0	0
2019-08-15	2019-08-15 09:22:00	2019-08-15 21:41:00	2019-08-16 07:25:00	2019-08-16 07:25:00	Beles Gebre	Alemneh Wegene	teletele	fulo_tole	Malbee	Burquqee	Durayite	318	Abebe Adalee Libanto	0	42	4	5		5	3	2	1	4	1	0	0	3	0	1	0	1	2	konso		Not Borana			scoop_wells_sandriverbed traditional_well		0	1	0	0	0	0	1	0	0	0
2019-08-15	2019-08-15 10:20:00	2019-08-15 21:41:00	2019-08-16 07:25:00	2019-08-16 07:25:00	Beles Gebre	Alemneh Wegene	teletele	fulo_tole	Malbee	Bardhicha	Dambii	319	Zinaree Sika Koteema	0	48	2	1		4	2	2	1	3	1	0	0	3	0	0	0	1	2	konso		Not Borana			traditional_well		0	1	0	0	0	0	0	0	0	0
2019-08-15	2019-08-15 10:47:00	2019-08-15 21:41:00	2019-08-16 07:25:00	2019-08-16 07:25:00	Beles Gebre	Alemneh Wegene	teletele	fulo_tole	Malbee	Arda Sora	Darmi	320	Isako Makish Shiree	0	38	2	1		6	2	4	3	5	1	0	0	3	0	0	0	3	2	konso		Not Borana			scoop_wells_sandriverbed		0	0	0	0	0	0	1	0	0	0
2019-08-15	2019-08-15 12:17:00	2019-08-15 21:42:00	2019-08-16 07:25:00	2019-08-16 07:25:00	Beles Gebre	Alemneh Wegene	teletele	bule_danbi	Malbee	Manbeera	Gooro Siida	321	Dulacha Kusiya Iyilatee	0	36	2	1		9	7	2	4	7	2	0	1	4	0	0	0	4	2	konso		Not Borana			boreholes open_surface_pond		0	0	1	0	0	0	0	1	0	0
2019-08-15	2019-08-15 12:54:00	2019-08-15 21:42:00	2019-08-16 07:25:00	2019-08-16 07:25:00	Beles Gebre	Alemneh Wegene	teletele	bule_danbi	Malbee	Manbeera	Goro Dida	322	Bonja Jarsso Bitita	0	55	0	1		4	1	3	0	2	2	0	2	2	0	0	0	0	2	konso		Not Borana			open_surface_pond boreholes		0	0	1	0	0	0	0	1	0	0
2019-08-15	2019-08-15 13:15:00	2019-08-15 21:42:00	2019-08-16 07:25:00	2019-08-16 07:25:00	Beles Gebre	Alemneh Wegene	teletele	bule_danbi	Malbee	Manbeera	Bulee	323	Folusee Bodhoo	0	52	0	1		6	5	1	1	4	2	0	1	3	1	0	0	1	2	konso		Not Borana			open_surface_pond scoop_wells_sandriverbed		0	0	1	0	0	0	1	0	0	0
2019-08-15	2019-08-15 13:36:00	2019-08-15 21:42:00	2019-08-16 07:25:00	2019-08-16 07:25:00	Beles Gebre	Alemneh Wegene	teletele	bule_danbi	Malbee	Manbeera	Bulee	324	Baayashii Baraqo Lolo	0	40	0	1		5	4	1	1	3	2	0	1	1	2	0	0	1	2	konso		Not Borana			open_surface_pond boreholes		0	0	1	0	0	0	0	1	0	0
2019-08-15	2019-08-15 11:23:00	2019-08-16 13:49:00	2019-08-16 18:38:00	2019-08-16 18:38:00	Alemneh Wegene	Alemneh Wegene	teletele	el_kune	Malbee	Dhadacha dhera	D/ree	325	Golicha halake duba	0	25	0	2		3	1	2	1	1	2	0	2	0	0	0	0	1	2	borana		Gonna		Hawaxuu	open_surface_pond		0	0	1	0	0	0	0	0	0	0
2019-08-16	2019-08-16 10:52:00	2019-08-16 11:21:00	2019-08-16 18:38:00	2019-08-16 18:38:00	Alemneh Wegene	Alemneh Wegene	teletele	el_kune	Malbee	Hamesa badhatu	Ola barako	326	Garise okotu	0	35	0	2		4	1	3	0	2	2	0	2	2	0	0	0	0	2	borana		Sabbo	Karayu		open_surface_pond scoop_wells_sandriverbed		0	0	1	0	0	0	1	0	0	0
2019-08-16	2019-08-16 11:23:00	2019-08-16 11:46:00	2019-08-16 18:38:00	2019-08-16 18:38:00	Alemneh Wegene	Alemneh Wegene	teletele	el_kune	Malbee	Sirmite kalo	Dima godana	327	Galimo kararisa	1	70	0	8		1	0	1	0	0	0	1	1	0	0	0	0	0	3	borana		Sabbo	Karayu		open_surface_pond scoop_wells_sandriverbed		0	0	1	0	0	0	1	0	0	0
2019-08-16	2019-08-16 11:47:00	2019-08-16 12:09:00	2019-08-16 18:38:00	2019-08-16 18:38:00	Alemneh Wegene	Alemneh Wegene	teletele	el_kune	Malbee	Mosore	Galigalo lenco	328	Nagayo Dheng	0	25	0	1		3	1	2	1	1	2	0	2	0	0	0	0	1	2	borana		Sabbo	Karayu		open_surface_pond scoop_wells_sandriverbed		0	0	1	0	0	0	1	0	0	0
2019-08-16	2019-08-16 12:10:00	2019-08-16 13:48:00	2019-08-16 18:39:00	2019-08-16 18:39:00	Alemneh Wegene	Alemneh Wegene	teletele	el_kune	Malbee	Karo	Kabada	329	Haphi Doti katelo	0	25	0	2		1	1	0	0	0	1	0	1	0	0	0	0	0	2	borana		Sabbo	Digalu		open_surface_pond scoop_wells_sandriverbed		0	0	1	0	0	0	1	0	0	0
2019-08-16	2019-08-16 12:52:00	2019-08-16 18:35:00	2019-08-16 18:39:00	2019-08-16 18:39:00	Alemneh Wegene	Alemneh Wegene	teletele	el_kune	Malbee	D/dhera	Ola adi	330	Elema Duba	1	70	0	8		1	0	1	0	0	0	1	1	0	0	0	0	0	3	borana		Sabbo	Karayu		open_surface_pond scoop_wells_sandriverbed		0	0	1	0	0	0	1	0	0	0
2019-08-16	2019-08-16 08:35:00	2019-08-16 08:58:00	2019-08-17 16:18:00	2019-08-17 16:18:00	Kara Dida	Alemneh Wegene	teletele	bila	Malbee	Bule Kufa	Ilman Duba	331	Galma Wario	0	70	0	1		5	4	1	2	2	1	2	2	1	0	0	0	2	2	borana		Gonna		Macituu	open_surface_pond		0	0	1	0	0	0	0	0	0	0
2019-08-16	2019-08-16 08:58:00	2019-08-16 09:19:00	2019-08-17 16:18:00	2019-08-17 16:18:00	Kara Dida	Alemneh Wegene	teletele	bila	Malbee	Nagenya	Dida Duba	332	Kabale Dhadhu	1	45	0	1		3	0	3	1	2	1	0	2	0	0	0	0	1	3	borana		Sabbo	Digalu		open_surface_pond		0	0	1	0	0	0	0	0	0	0
2019-08-16	2019-08-16 09:29:00	2019-08-16 09:46:00	2019-08-17 16:18:00	2019-08-17 16:18:00	Kara Dida	Alemneh Wegene	teletele	bila	Malbee	Bule Kufa	Jarso Duba	333	Guyo Galchu	0	50	0	1		4	2	2	2	2	2	0	2	0	0	0	0	2	2	borana		Gonna		Oditu	open_surface_pond		0	0	1	0	0	0	0	0	0	0
2019-08-16	2019-08-16 10:42:00	2019-08-16 10:56:00	2019-08-17 16:18:00	2019-08-17 16:18:00	Kara Dida	Alemneh Wegene	teletele	bila	Malbee	Burqa Xuxi	Abba Boru	334	Kala Dhiba	0	35	0	1		3	2	1	1	1	2	0	2	0	0	0	0	1	2	borana		Sabbo	Matari		open_surface_pond		0	0	1	0	0	0	0	0	0	0
2019-08-16	2019-08-16 10:57:00	2019-08-16 11:20:00	2019-08-17 16:18:00	2019-08-17 16:18:00	Kara Dida	Alemneh Wegene	teletele	bila	Malbee	Nagenya	Abba Boru	335	Bagaja Duba	0	43	0	1		6	3	3	0	3	3	0	4	2	0	0	0	0	2	borana		Gonna		Qarcabduu	open_surface_pond		0	0	1	0	0	0	0	0	0	0
2019-08-16	2019-08-16 11:21:00	2019-08-16 11:43:00	2019-08-17 16:18:00	2019-08-17 16:18:00	Kara Dida	Alemneh Wegene	teletele	bila	Malbee	Nagenya	Abba Boru	336	Lamita Dongo	0	60	0	1		4	3	1	0	2	2	0	2	2	0	0	0	0	2	borana		Gonna		Hawaxuu	open_surface_pond		0	0	1	0	0	0	0	0	0	0
2019-08-17	2019-08-17 11:38:00	2019-08-17 12:20:00	2019-08-17 16:18:00	2019-08-17 16:18:00	Kara Dida	Alemneh Wegene	elewoya	horbate	Malbee	Kayima	Gollo Halake	337	Roba Sora Halake	0	35	0	2		7	5	2	2	5	2	0	4	1	0	0	0	2	2	borana		Sabbo	Karayu		open_surface_pond		0	0	1	0	0	0	0	0	0	0
2019-08-17	2019-08-17 12:04:00	2019-08-17 12:36:00	2019-08-17 16:18:00	2019-08-17 16:18:00	Kara Dida	Alemneh Wegene	elewoya	horbate	Malbee	Ambo	Gufu Dhadacha	338	Garbole Sora Halake	0	45	0	2		8	5	3	3	5	3	0	3	2	0	0	0	3	2	borana		Sabbo	Karayu		open_surface_pond		0	0	1	0	0	0	0	0	0	0
2019-08-17	2019-08-17 12:43:00	2019-08-17 13:05:00	2019-08-17 16:19:00	2019-08-17 16:19:00	Kara Dida	Alemneh Wegene	elewoya	horbate	Malbee	Ambo	Duba Sora	339	Gobu Dhokicha	0	25	0	2		2	1	1	0	0	2	0	2	0	0	0	0	0	2	borana		Gonna		Arslii	open_surface_pond		0	0	1	0	0	0	0	0	0	0
2019-08-16	2019-08-16 02:33:00	2019-08-17 13:28:00	2019-08-17 19:32:00	2019-08-17 19:32:00	Boru Dalacha	Alemneh Wegene	teletele	bila	Malbee	Nageenya	Duba Irree	340	Jarso Dida	0	22	0	1		4	3	1	2	2	2	0	2	0	0	0	0	2	2	borana		Sabbo	Karayu		open_surface_pond		0	0	1	0	0	0	0	0	0	0
2019-08-16	2019-08-16 02:38:00	2019-08-17 13:28:00	2019-08-17 19:32:00	2019-08-17 19:32:00	Boru Dalacha	Alemneh Wegene	teletele	bila	Malbee	Nageenya	Jarso Duba	341	Saleti Eleko	1	55	0	12	Sales Charcoal and firewood	6	3	3	2	3	2	1	1	3	0	0	0	2	3	borana		Gonna		Hawaxuu	open_surface_pond		0	0	1	0	0	0	0	0	0	0
2019-08-16	2019-08-16 03:27:00	2019-08-17 13:28:00	2019-08-17 19:32:00	2019-08-17 19:32:00	Boru Dalacha	Alemneh Wegene	teletele	bila	Malbee	Nagenya	Jarso Duba	342	Alu Dhenge	1	55	0	11		6	4	2	0	2	3	1	3	3	0	0	0	0	3	borana		Sabbo	Karayu		open_surface_pond		0	0	1	0	0	0	0	0	0	0
2019-08-16	2019-08-16 04:34:00	2019-08-17 13:28:00	2019-08-17 19:32:00	2019-08-17 19:32:00	Boru Dalacha	Alemneh Wegene	teletele	bila	Malbee	Burqa Xuxi	Aba Boru	343	Hinbonsan Bonaya	1	30	0	1		6	4	2	1	2	4	0	4	1	0	0	0	1	2	borana		Sabbo	Karayu		open_surface_pond		0	0	1	0	0	0	0	0	0	0
2019-08-16	2019-08-16 05:00:00	2019-08-17 13:27:00	2019-08-17 19:32:00	2019-08-17 19:32:00	Boru Dalacha	Alemneh Wegene	teletele	bila	Malbee	Nagenya	Baraqo Dalacha	344	Guracha Halake	0	30	3	1		6	4	2	4	4	2	0	1	0	1	0	0	4	2	borana		Sabbo	Karayu		open_surface_pond		0	0	1	0	0	0	0	0	0	0
2019-08-16	2019-08-16 05:23:00	2019-08-17 13:27:00	2019-08-17 19:32:00	2019-08-17 19:32:00	Boru Dalacha	Alemneh Wegene	teletele	bila	Malbee	Burqa xuxi	Abba Boru	345	Badhasa Duba	0	40	0	1		4	2	2	0	0	4	0	4	0	0	0	0	0	2	borana		Gonna		Maliyyuu	open_surface_pond		0	0	1	0	0	0	0	0	0	0
2019-08-17	2019-08-17 06:06:00	2019-08-17 13:27:00	2019-08-17 19:32:00	2019-08-17 19:32:00	Boru Dalacha	Alemneh Wegene	elewoya	horbate	Malbee	Guba Caqe	Dida waqo	346	Jarso Abane Jarso	0	70	0	2		7	4	3	0	2	4	1	4	3	0	0	0	0	2	borana		Gonna		Arslii	open_surface_pond		0	0	1	0	0	0	0	0	0	0
2019-08-17	2019-08-17 06:18:00	2019-08-17 13:27:00	2019-08-17 19:32:00	2019-08-17 19:32:00	Boru Dalacha	Alemneh Wegene	elewoya	horbate	Malbee	Guba Cake	Dida waqo	347	Katelo Golo Areri	0	28	0	2		4	2	2	2	2	2	0	2	0	0	0	0	2	2	borana		Sabbo	Karayu		open_surface_pond		0	0	1	0	0	0	0	0	0	0
2019-08-17	2019-08-17 06:28:00	2019-08-17 13:27:00	2019-08-17 19:32:00	2019-08-17 19:32:00	Boru Dalacha	Alemneh Wegene	elewoya	horbate	Malbee	Guba caqe	Jaldesa waqo	348	Jaldesa waqo Galma	0	60	0	2		5	3	2	0	0	5	0	5	0	0	0	0	0	2	borana		Sabbo	Karayu		open_surface_pond		0	0	1	0	0	0	0	0	0	0
2019-08-17	2019-08-17 12:09:00	2019-08-17 12:47:00	2019-08-17 19:54:00	2019-08-17 19:54:00	Alemneh Wegene	Alemneh Wegene	elewoya	horbate	Malbee	Guba chake	Dida wako	349	Kusaro Dida	0	38	0	2		4	1	3	2	2	2	0	2	0	0	0	0	2	2	borana		Sabbo	Karayu		open_surface_pond		0	0	1	0	0	0	0	0	0	0
2019-08-17	2019-08-17 12:48:00	2019-08-17 13:20:00	2019-08-17 19:54:00	2019-08-17 19:54:00	Alemneh Wegene	Alemneh Wegene	elewoya	horbate	Malbee	Ambo	Abduba	350	waryio boru	0	70	0	8		3	2	1	0	0	2	1	2	0	1	0	0	0	2	borana		Sabbo	Karayu		open_surface_pond		0	0	1	0	0	0	0	0	0	0
2019-08-16	2019-08-16 09:28:00	2019-08-17 18:39:00	2019-08-17 20:26:00	2019-08-17 20:26:00	Tanu Gufu	Alemneh Wegene	teletele	el_kune	Malbee	Mosor	Bule Godana	351	Guracha Wariyo	0	85	0	8		5	2	3	1	2	2	1	4	0	0	0	0	1	2	borana		Sabbo	Karayu		open_surface_pond		0	0	1	0	0	0	0	0	0	0
2019-08-16	2019-08-16 10:28:00	2019-08-17 18:45:00	2019-08-17 20:26:00	2019-08-17 20:26:00	Tanu Gufu	Alemneh Wegene	teletele	el_kune	Malbee	Mosor	Sora Liban	352	Kurse Godana	0	26	0	2		4	3	1	2	2	2	0	2	0	0	0	0	2	2	borana		Sabbo	Karayu		scoop_wells_sandriverbed		0	0	0	0	0	0	1	0	0	0
2019-08-16	2019-08-16 10:45:00	2019-08-17 18:49:00	2019-08-17 20:26:00	2019-08-17 20:26:00	Tanu Gufu	Alemneh Wegene	teletele	el_kune	Malbee	Mosor	Halake sora	353	Gufu Kala	0	40	0	2		8	4	4	3	5	3	0	3	2	0	0	0	3	2	borana		Sabbo	Karayu		seasonal_spring		0	0	0	0	1	0	0	0	0	0
2019-08-16	2019-08-16 11:10:00	2019-08-17 18:52:00	2019-08-17 20:26:00	2019-08-17 20:26:00	Tanu Gufu	Alemneh Wegene	teletele	el_kune	Malbee	Karo	Guyo Dida	354	Diko Guyo	1	60	0	2		4	2	2	0	1	3	0	3	1	0	0	0	0	3	borana		Sabbo	Karayu		open_surface_pond		0	0	1	0	0	0	0	0	0	0
2019-08-16	2019-08-16 11:38:00	2019-08-17 20:16:00	2019-08-17 20:27:00	2019-08-17 20:27:00	Tanu Gufu	Alemneh Wegene	teletele	el_kune	Malbee	Mosor	Guyo Boba	355	Wako Boba	0	45	0	2		8	2	6	4	6	2	0	3	1	0	0	0	4	2	borana		Gonna		Hawaxuu	seasonal_spring		0	0	0	0	1	0	0	0	0	0
2019-08-16	2019-08-16 12:30:00	2019-08-17 20:23:00	2019-08-17 20:27:00	2019-08-17 20:27:00	Tanu Gufu	Alemneh Wegene	teletele	el_kune	Malbee	Mosor	Boru kashu	356	Boru Jarso	0	50	0	2		8	5	3	2	5	3	0	5	1	0	0	0	2	2	borana		Sabbo	Karayu		seasonal_spring		0	0	0	0	1	0	0	0	0	0
2019-08-17	2019-08-17 11:33:00	2019-08-17 20:34:00	2019-08-18 15:51:00	2019-08-18 15:51:00	Tanu Gufu	Alemneh Wegene	elewoya	horbate	Malbee	Ambo	Abduba Ali	357	Dulacha Kuri Galgalo	0	25	2	2		3	1	2	1	1	2	0	1	1	0	0	0	1	2	borana		Sabbo	Karayu		open_surface_pond		0	0	1	0	0	0	0	0	0	0
2019-08-17	2019-08-17 12:00:00	2019-08-17 20:39:00	2019-08-18 15:52:00	2019-08-18 15:52:00	Tanu Gufu	Alemneh Wegene	elewoya	horbate	Malbee	Guba cake	Golicha Boru	358	Konsole Guracha Galgalo	0	25	0	2		5	2	3	3	3	2	0	2	0	0	0	0	3	2	borana		Sabbo	Karayu		open_surface_pond		0	0	1	0	0	0	0	0	0	0
2019-08-12	2019-08-12 08:40:00	2019-08-14 11:27:00	2019-08-18 15:52:00	2019-08-18 15:52:00	Chachu Godana	Alemneh Wegene	miyo	grincho	Goliboo	Dhandhas	Tari Molu	359	Abduba Miyo Dida	0	30	0	2		3	2	1	1	1	2	0	2	0	0	0	0	1	2	borana		Gonna		Dambbituu	scoop_wells_sandriverbed traditional_well		0	1	0	0	0	0	1	0	0	0
2019-08-16	2019-08-16 08:35:00	2019-08-16 12:17:00	2019-08-18 15:52:00	2019-08-18 15:52:00	Beles Gebre	Alemneh Wegene	teletele	bila	Malbee	Bulee Quufa	Ilmaan Duuba	360	Baatii Taadhii Gebre	1	30	2	5		3	0	3	1	2	1	0	0	2	0	0	0	1	3	borana		Sabbo	Karayu		open_surface_pond		0	0	1	0	0	0	0	0	0	0
2019-08-16	2019-08-16 03:45:00	2019-08-17 10:46:00	2019-08-18 15:52:00	2019-08-18 15:52:00	Obortu Halake	Alemneh Wegene	teletele	el_kune	Malbee	Dhadacha dhera	Gufudida	361	Katelo Gidaa	0	30	0	1		4	2	2	2	2	2	0	2	0	0	0	0	2	2	borana		Gonna		Qarcabduu	traditional_deep_well open_surface_pond		1	0	1	0	0	0	0	0	0	0
2019-08-17	2019-08-17 12:19:00	2019-08-17 20:44:00	2019-08-18 15:52:00	2019-08-18 15:52:00	Tanu Gufu	Alemneh Wegene	elewoya	horbate	Malbee	Guba cake	Debano Halake	362	Bombi Warabo	0	30	0	2		6	3	3	2	4	2	0	3	1	0	0	0	2	2	borana		Sabbo	Karayu		open_surface_pond		0	0	1	0	0	0	0	0	0	0
2019-08-17	2019-08-17 06:12:00	2019-08-17 07:03:00	2019-08-18 15:52:00	2019-08-18 15:52:00	Chachu Godana	Alemneh Wegene	elewoya	horbate	Malbee	Guba Chake	Dida Wako Galma	363	Dida Wako	0	74	0	2		6	3	3	1	1	4	1	4	0	1	0	0	1	2	borana		Sabbo	Karayu		open_surface_pond		0	0	1	0	0	0	0	0	0	0
2019-08-16	2019-08-16 09:08:00	2019-08-16 12:17:00	2019-08-18 15:52:00	2019-08-18 15:52:00	Beles Gebre	Alemneh Wegene	teletele	bila	Malbee	Nageenya	Ilmaan Duuba	364	Shooba Baraqoo Wariyo	0	35	2	1		4	2	2	3	3	1	0	0	1	0	0	0	3	2	borana		Gonna		Hawaxuu	open_surface_pond		0	0	1	0	0	0	0	0	0	0
2019-08-18	2019-08-18 11:25:00	2019-08-18 15:40:00	2019-08-18 15:52:00	2019-08-18 15:52:00	Tanu Gufu	Alemneh Wegene	elewoya	dhedhertu	Malbee	Dhedhertu	Dhedhertu	365	Abebe Gamade Urgo	0	25	2	12	Petty trading	4	1	3	2	2	2	0	0	2	0	0	0	2	2	Guji	Guji	Not Borana			open_surface_pond		0	0	1	0	0	0	0	0	0	0
2019-08-16	2019-08-16 04:04:00	2019-08-17 10:47:00	2019-08-18 15:52:00	2019-08-18 15:52:00	Obortu Halake	Alemneh Wegene	teletele	el_kune	Malbee	Dhadacha dhera	Jarso	366	Arii saala	1	35	0	1		5	2	3	1	3	2	0	3	1	0	0	0	1	2	borana		Sabbo	Karayu		traditional_deep_well open_surface_pond		1	0	1	0	0	0	0	0	0	0
2019-08-16	2019-08-16 10:35:00	2019-08-16 12:17:00	2019-08-18 15:52:00	2019-08-18 15:52:00	Beles Gebre	Alemneh Wegene	teletele	bila	Malbee	Burqaa Xuxii	Aba Boru	367	Kudhii Bobaa	0	30	2	1		4	1	3	0	3	1	0	1	3	0	0	0	0	2	borana		Gonna		Hawaxuu	scoop_wells_sandriverbed		0	0	0	0	0	0	1	0	0	0
2019-08-18	2019-08-18 12:00:00	2019-08-18 15:40:00	2019-08-18 15:52:00	2019-08-18 15:52:00	Tanu Gufu	Alemneh Wegene	elewoya	dhedhertu	Malbee	Dhedhertu	Dhedhertu	368	Gololcha Shano Godona	0	28	0	12	Trading of motorcycle	5	3	2	3	3	2	0	2	0	0	0	0	3	2	Guji	Guji	Not Borana			open_surface_pond		0	0	1	0	0	0	0	0	0	0
2019-08-16	2019-08-16 04:26:00	2019-08-17 10:47:00	2019-08-18 15:52:00	2019-08-18 15:52:00	Obortu Halake	Alemneh Wegene	teletele	el_kune	Malbee	Dhadacha dhera	Hollawariyo	369	Halake duba	0	65	0	8		2	1	1	0	0	1	1	2	0	0	0	0	0	2	borana		Gonna		Macituu	traditional_deep_well perennial_spring		1	0	0	1	0	0	0	0	0	0
2019-08-16	2019-08-16 11:04:00	2019-08-16 12:17:00	2019-08-18 15:52:00	2019-08-18 15:52:00	Beles Gebre	Alemneh Wegene	teletele	bila	Malbee	Nageenya	Aba Boru	370	Elaado Rooba Ukushee	1	55	0	1		4	2	2	1	1	3	0	3	0	0	0	0	1	3	borana		Gonna		Hawaxuu	scoop_wells_sandriverbed		0	0	0	0	0	0	1	0	0	0
2019-08-16	2019-08-16 04:39:00	2019-08-17 10:47:00	2019-08-18 15:52:00	2019-08-18 15:52:00	Obortu Halake	Alemneh Wegene	teletele	el_kune	Malbee	Dhadacha dhera	Olljarso	371	Dulacha guyo	0	35	0	1		4	2	2	2	2	2	0	2	0	0	0	0	2	2	borana		Sabbo	Digalu		traditional_deep_well open_surface_pond		1	0	1	0	0	0	0	0	0	0
2019-08-16	2019-08-16 11:34:00	2019-08-16 12:17:00	2019-08-18 15:52:00	2019-08-18 15:52:00	Beles Gebre	Alemneh Wegene	teletele	bila	Malbee	Burqaa Xuxii	Wariyo	372	Ayaana Muda	0	40	2	1		6	2	4	1	3	3	0	1	2	2	0	0	1	2	borana		Gonna		Hawaxuu	open_surface_pond		0	0	1	0	0	0	0	0	0	0
2019-08-16	2019-08-16 04:59:00	2019-08-17 10:46:00	2019-08-18 15:52:00	2019-08-18 15:52:00	Obortu Halake	Alemneh Wegene	teletele	el_kune	Malbee	Masor	Olla jarso	373	Galma galgalo	0	40	0	1		4	2	2	1	2	2	0	3	0	0	0	0	1	2	borana		Gonna		Konnituu	traditional_deep_well open_surface_pond		1	0	1	0	0	0	0	0	0	0
2019-08-16	2019-08-16 11:57:00	2019-08-16 12:18:00	2019-08-18 15:52:00	2019-08-18 15:52:00	Beles Gebre	Alemneh Wegene	teletele	bila	Malbee	Nagaya	Aba Boru	374	Bontora Dabaso Galata	0	40	0	1		6	4	2	2	5	1	0	3	1	0	0	0	2	4	borana		Gonna		Maliyyuu	open_surface_pond		0	0	1	0	0	0	0	0	0	0
2019-08-16	2019-08-16 05:48:00	2019-08-17 10:46:00	2019-08-18 15:52:00	2019-08-18 15:52:00	Obortu Halake	Alemneh Wegene	teletele	el_kune	Malbee	Dhadacha dhera	Olla dulacha	375	Kamoora Godana	0	70	0	8		4	2	2	1	2	0	2	3	0	0	0	0	1	2	borana		Sabbo	Karayu		traditional_deep_well open_surface_pond		1	0	1	0	0	0	0	0	0	0
2019-08-18	2019-08-18 12:30:00	2019-08-18 15:40:00	2019-08-18 15:52:00	2019-08-18 15:52:00	Tanu Gufu	Alemneh Wegene	elewoya	dhedhertu	Malbee	Dhedhertu	Dhedhertu	376	Kajela Dulacha Dube	0	45	0	1		10	6	4	2	8	2	0	3	5	0	0	0	2	2	Guji	Guji	Not Borana			open_surface_pond		0	0	1	0	0	0	0	0	0	0
2019-08-17	2019-08-17 12:05:00	2019-08-18 15:45:00	2019-08-18 15:52:00	2019-08-18 15:52:00	Beles Gebre	Alemneh Wegene	elewoya	horbate	Malbee	Guba Cakkee	Dida Waqo	377	Molu Boru Bookicha	0	40	0	2		4	3	1	0	2	2	0	2	0	2	0	0	0	2	borana		Gonna		Arslii	open_surface_pond		0	0	1	0	0	0	0	0	0	0
2019-08-16	2019-08-16 06:04:00	2019-08-17 10:46:00	2019-08-18 15:52:00	2019-08-18 15:52:00	Obortu Halake	Alemneh Wegene	teletele	el_kune	Malbee	Masor	Ollajarso	378	Jillo gufu	0	80	0	8		3	2	1	1	1	0	2	2	0	0	0	0	1	2	borana		Sabbo	Karayu		traditional_deep_well open_surface_pond		1	0	1	0	0	0	0	0	0	0
2019-08-18	2019-08-18 13:00:00	2019-08-18 15:40:00	2019-08-18 15:52:00	2019-08-18 15:52:00	Tanu Gufu	Alemneh Wegene	elewoya	dhedhertu	Malbee	Dhedheru	Dhedhertu	379	Boru Dabaso Abbakiya	0	48	0	1		8	6	2	2	5	3	0	4	2	0	0	0	2	2	borana		Sabbo	Matari		open_surface_pond		0	0	1	0	0	0	0	0	0	0
2019-08-17	2019-08-17 12:18:00	2019-08-18 15:46:00	2019-08-18 15:52:00	2019-08-18 15:52:00	Beles Gebre	Alemneh Wegene	elewoya	horbate	Malbee	Guba Cakee	Dido Waqo	380	Urged Guyo Xachee	0	40	0	2		4	1	3	1	2	2	0	3	0	0	0	0	1	2	borana		Sabbo	Karayu		open_surface_pond		0	0	1	0	0	0	0	0	0	0
2019-08-17	2019-08-17 05:35:00	2019-08-17 10:46:00	2019-08-18 15:52:00	2019-08-18 15:52:00	Obortu Halake	Alemneh Wegene	elewoya	horbate	Malbee	Ambo	Kula	381	Salesa jirma duba	0	40	0	2		6	3	3	2	4	2	0	2	2	0	0	0	2	2	borana		Gonna		Maliyyuu	open_surface_pond		0	0	1	0	0	0	0	0	0	0
2019-08-17	2019-08-17 12:28:00	2019-08-17 19:35:00	2019-08-18 15:52:00	2019-08-18 15:52:00	Beles Gebre	Alemneh Wegene	elewoya	horbate	Malbee	Guba Cakee	Guyo	382	Adano Duba hajalee	0	45	0	2		4	2	2	1	2	2	0	3	0	0	0	0	1	2	borana		Sabbo	Karayu		open_surface_pond		0	0	1	0	0	0	0	0	0	0
2019-08-17	2019-08-17 06:02:00	2019-08-17 10:46:00	2019-08-18 15:52:00	2019-08-18 15:52:00	Obortu Halake	Alemneh Wegene	elewoya	horbate	Malbee	Ambo	Gufu	383	Adii Boru huka	1	57	0	7		4	2	2	0	2	2	0	1	3	0	0	0	0	3	borana		Gonna		Hawaxuu	traditional_deep_well		1	0	0	0	0	0	0	0	0	0
2019-08-18	2019-08-18 11:42:00	2019-08-18 15:46:00	2019-08-18 15:52:00	2019-08-18 15:52:00	Beles Gebre	Alemneh Wegene	elewoya	dhedhertu	Malbee	Dhedhertu	Diraa	384	Tukee Gobana Dukalee	0	36	3	10		5	3	2	4	4	1	0	0	0	1	0	0	4	2	Guji	Guji	Not Borana			open_surface_pond scoop_wells_sandriverbed		0	0	1	0	0	0	1	0	0	0
2019-08-17	2019-08-17 06:24:00	2019-08-17 10:46:00	2019-08-18 15:52:00	2019-08-18 15:52:00	Obortu Halake	Alemneh Wegene	elewoya	horbate	Malbee	Ambo	Gollo	385	Molu boru	0	24	2	2		3	2	1	1	1	2	0	0	2	0	0	0	1	2	borana		Gonna		Hawaxuu	open_surface_pond		0	0	1	0	0	0	0	0	0	0
2019-08-18	2019-08-18 05:30:00	2019-08-18 09:43:00	2019-08-18 16:39:00	2019-08-18 16:39:00	Obortu Halake	Alemneh Wegene	elewoya	dhedhertu	Malbee	Dhedhertu	Dhedhertu	386	Kula arero	0	50	0	1		7	3	4	0	2	5	0	2	5	0	0	0	0	2	Guji	Guji	Not Borana			open_surface_pond		0	0	1	0	0	0	0	0	0	0
2019-08-18	2019-08-18 06:07:00	2019-08-18 09:43:00	2019-08-18 16:39:00	2019-08-18 16:39:00	Obortu Halake	Alemneh Wegene	elewoya	dhedhertu	Malbee	Dhedhertu	Dhedhertu	387	Abitii Hashaa	0	35	4	5		4	1	3	2	2	2	0	0	0	1	1	0	2	2	Guji	Guji	Not Borana			open_surface_pond		0	0	1	0	0	0	0	0	0	0
2019-08-18	2019-08-18 06:44:00	2019-08-18 09:43:00	2019-08-18 16:39:00	2019-08-18 16:39:00	Obortu Halake	Alemneh Wegene	elewoya	dhedhertu	Malbee	Badana	Wariyo arero	388	Mamo Jatani	0	30	0	2		4	3	1	2	2	2	0	2	0	0	0	0	2	2	borana		Sabbo	Karayu		scoop_wells_sandriverbed		0	0	0	0	0	0	1	0	0	0
2019-08-18	2019-08-18 06:59:00	2019-08-18 09:43:00	2019-08-18 16:39:00	2019-08-18 16:39:00	Obortu Halake	Alemneh Wegene	elewoya	dhedhertu	Malbee	Badana	Wariyo arero	389	Galgalo Jarso	0	40	0	2		4	3	1	2	2	2	0	2	0	0	0	0	2	2	borana		Gonna		Noonituu	open_surface_pond scoop_wells_sandriverbed		0	0	1	0	0	0	1	0	0	0
2019-08-18	2019-08-18 05:32:00	2019-08-18 13:06:00	2019-08-18 19:09:00	2019-08-18 19:09:00	Boru Dalacha	Alemneh Wegene	elewoya	dhedhertu	Malbee	Dhedhertu	Cacu Arero	390	Bona Cacu Arero	0	35	0	2		9	5	4	2	5	4	0	5	2	0	0	0	2	2	Guji	Guji	Not Borana			open_surface_pond		0	0	1	0	0	0	0	0	0	0
2019-08-18	2019-08-18 05:59:00	2019-08-18 13:05:00	2019-08-18 19:09:00	2019-08-18 19:09:00	Boru Dalacha	Alemneh Wegene	elewoya	dhedhertu	Malbee	Dhedhertu	Cacu Arero	391	Lenqo Birbirsa Ganale	0	45	0	2		7	5	2	1	4	3	0	3	3	0	0	0	1	2	Guji	Guji	Not Borana			open_surface_pond		0	0	1	0	0	0	0	0	0	0
2019-08-18	2019-08-18 06:08:00	2019-08-18 13:05:00	2019-08-18 19:09:00	2019-08-18 19:09:00	Boru Dalacha	Alemneh Wegene	elewoya	dhedhertu	Malbee	Dhedhertu	Cacu Arero	392	Waqo Robe Arero	0	50	0	2		9	5	4	2	5	4	0	4	2	1	0	0	2	2	Guji	Guji	Not Borana			open_surface_pond		0	0	1	0	0	0	0	0	0	0
2019-08-18	2019-08-18 06:20:00	2019-08-18 13:06:00	2019-08-18 19:09:00	2019-08-18 19:09:00	Boru Dalacha	Alemneh Wegene	elewoya	dhedhertu	Malbee	Bari	Jarso Jilo	393	Qancora Dhadacha Gajaba	0	30	0	2		8	6	2	1	5	3	0	4	3	0	0	0	1	2	Guji	Guji	Not Borana			open_surface_pond		0	0	1	0	0	0	0	0	0	0
2019-08-20	2019-08-20 10:00:00	2019-08-20 12:21:00	2019-08-20 18:11:00	2019-08-20 18:11:00	Alemneh Wegene	Alemneh Wegene	elewoya	ade_galchat	Malbee	Ade	Ade	394	Barako guracho	0	28	2	2		6	2	4	2	4	2	0	1	3	0	0	0	2	2	borana		Gonna		Hawaxuu	open_surface_pond		0	0	1	0	0	0	0	0	0	0
2019-08-20	2019-08-20 10:22:00	2019-08-20 12:21:00	2019-08-20 18:11:00	2019-08-20 18:11:00	Alemneh Wegene	Alemneh Wegene	elewoya	ade_galchat	Malbee	Wayama kala	Butee	395	Tura Dalacha	0	32	2	2		7	4	3	3	5	2	0	2	2	0	0	0	3	2	borana		Gonna		Daacituu	open_surface_pond		0	0	1	0	0	0	0	0	0	0
2019-08-20	2019-08-20 10:44:00	2019-08-20 11:58:00	2019-08-20 18:11:00	2019-08-20 18:11:00	Alemneh Wegene	Alemneh Wegene	elewoya	ade_galchat	Malbee	Gorohara gutacha	Taro godana	396	Oba bagaja	0	32	0	2		6	2	4	3	4	2	0	2	1	0	0	0	3	2	borana		Gonna		Hawaxuu	open_surface_pond		0	0	1	0	0	0	0	0	0	0
2019-08-20	2019-08-20 11:05:00	2019-08-20 11:34:00	2019-08-20 18:11:00	2019-08-20 18:11:00	Alemneh Wegene	Alemneh Wegene	elewoya	ade_galchat	Malbee	Ade	Galima halake	397	Molu tadho	0	25	0	2		4	2	2	2	2	2	0	2	0	0	0	0	2	2	borana		Sabbo	Karayu		open_surface_pond		0	0	1	0	0	0	0	0	0	0
2019-08-20	2019-08-20 11:35:00	2019-08-20 11:57:00	2019-08-20 18:11:00	2019-08-20 18:11:00	Alemneh Wegene	Alemneh Wegene	elewoya	ade_galchat	Malbee	Wayama kala	Golicha jaro	398	Kiya kulula	0	30	2	2		4	3	1	2	2	2	0	0	2	0	0	0	2	2	borana		Sabbo	Karayu		open_surface_pond		0	0	1	0	0	0	0	0	0	0
2019-08-20	2019-08-20 12:19:00	2019-08-20 18:07:00	2019-08-20 18:12:00	2019-08-20 18:12:00	Alemneh Wegene	Alemneh Wegene	elewoya	ade_galchat	Malbee	Ade	Ade	399	Taro wriyo	0	48	0	2		5	3	2	2	3	2	0	2	1	0	0	0	2	2	borana		Gonna		Hawaxuu	open_surface_pond		0	0	1	0	0	0	0	0	0	0
2019-08-19	2019-08-19 21:09:00	2019-08-21 13:00:00	2019-08-21 14:36:00	2019-08-21 14:36:00	Tanu Gufu	Alemneh Wegene	yabello	dida_yabelo	Goomole	Kedale	Dida Guyo	400	Dika Haro	0	50	0	1		6	4	2	1	4	2	0	3	2	0	0	0	1	2	borana		Sabbo	Karayu		open_surface_pond		0	0	1	0	0	0	0	0	0	0
2019-08-20	2019-08-20 07:37:00	2019-08-21 13:00:00	2019-08-21 14:36:00	2019-08-21 14:36:00	Tanu Gufu	Alemneh Wegene	yabello	dida_yabelo	Goomole	Kadale	Tadhi Galgalo	401	Hantuta Tutane	0	70	0	1		6	5	1	1	3	2	1	3	2	0	0	0	1	2	borana		Sabbo	Karayu		open_surface_pond		0	0	1	0	0	0	0	0	0	0
2019-08-20	2019-08-20 10:34:00	2019-08-21 13:00:00	2019-08-21 14:36:00	2019-08-21 14:36:00	Tanu Gufu	Alemneh Wegene	yabello	dida_yabelo	Goomole	Kimbi jarti	Golicha Dhadacha	402	Sebala Jeldasa	0	25	0	1		5	2	3	2	3	2	0	3	0	0	0	0	2	2	borana		Gonna		Hawaxuu	open_surface_pond		0	0	1	0	0	0	0	0	0	0
2019-08-20	2019-08-20 11:17:00	2019-08-21 13:01:00	2019-08-21 14:36:00	2019-08-21 14:36:00	Tanu Gufu	Alemneh Wegene	yabello	dida_yabelo	Goomole	Kimbi jarti	Dabasa koticha	403	Sake Dabasa	1	80	0	8		4	0	4	0	3	0	1	1	3	0	0	0	0	3	borana		Sabbo	Karayu		open_surface_pond		0	0	1	0	0	0	0	0	0	0
2019-08-20	2019-08-20 11:58:00	2019-08-21 13:01:00	2019-08-21 14:36:00	2019-08-21 14:36:00	Tanu Gufu	Alemneh Wegene	yabello	dida_yabelo	Goomole	Kimbi Jarti	Golicha Dhadacha	404	Kone Jaldesa Godana	0	45	0	1		9	5	4	1	5	4	0	3	5	0	0	0	1	2	borana		Gonna		Oditu	open_surface_pond boreholes		0	0	1	0	0	0	0	1	0	0
2019-08-20	2019-08-20 12:31:00	2019-08-21 13:01:00	2019-08-21 14:36:00	2019-08-21 14:36:00	Tanu Gufu	Alemneh Wegene	yabello	dida_yabelo	Goomole	Kadale	Tadhi Galgalo	405	Galmo okotu	1	50	0	1		4	2	2	0	2	2	0	2	2	0	0	0	0	4	borana		Gonna		Hawaxuu	open_surface_pond		0	0	1	0	0	0	0	0	0	0
2019-08-20	2019-08-20 12:49:00	2019-08-21 13:01:00	2019-08-21 14:36:00	2019-08-21 14:36:00	Tanu Gufu	Alemneh Wegene	yabello	dida_yabelo	Goomole	Dambala badana	Abduba Galgalo	406	Kiyo Tadhi Boru	0	60	0	1		9	5	4	1	6	3	0	4	4	0	0	0	1	2	borana		Sabbo	Digalu		open_surface_pond		0	0	1	0	0	0	0	0	0	0
2019-08-18	2019-08-18 12:03:00	2019-08-18 15:46:00	2019-08-21 14:37:00	2019-08-21 14:37:00	Beles Gebre	Alemneh Wegene	elewoya	dhedhertu	Malbee	Dheertu	Dira	407	Dido Girja Huqa	0	50	0	1		10	8	2	3	8	2	0	2	4	1	0	0	3	2	Guji	Guji	Not Borana			scoop_wells_sandriverbed open_surface_pond		0	0	1	0	0	0	1	0	0	0
2019-08-18	2019-08-18 12:44:00	2019-08-18 15:46:00	2019-08-21 14:37:00	2019-08-21 14:37:00	Beles Gebre	Alemneh Wegene	elewoya	dhedhertu	Malbee	Baddana	Dhadacha	408	Bariiso Halake	0	36	2	2		4	3	1	2	3	1	0	0	2	0	0	0	2	2	Guji	Guji	Not Borana			scoop_wells_sandriverbed open_surface_pond		0	0	1	0	0	0	1	0	0	0
2019-08-18	2019-08-18 13:00:00	2019-08-18 15:46:00	2019-08-21 14:37:00	2019-08-21 14:37:00	Beles Gebre	Alemneh Wegene	elewoya	dhedhertu	Malbee	Dhedhertu	Jaldessa Halakee	409	Qucca Doyyo Boru	1	36	0	2		3	1	2	1	2	1	0	2	0	0	0	0	1	3	borana		Gonna		Hawaxuu	open_surface_pond scoop_wells_sandriverbed		0	0	1	0	0	0	1	0	0	0
2019-08-19	2019-08-19 09:27:00	2019-08-19 17:43:00	2019-08-21 14:38:00	2019-08-21 14:38:00	Beles Gebre	Alemneh Wegene	yabello	yubdo	Goomole	Geesuu	Lama	410	Yaatee Halakee Geldo	1	50	0	1		6	2	4	1	2	4	0	1	3	0	0	1	1	3	burji		Not Borana			open_surface_pond boreholes		0	0	1	0	0	0	0	1	0	0
2019-08-19	2019-08-19 10:02:00	2019-08-19 17:43:00	2019-08-21 14:38:00	2019-08-21 14:38:00	Beles Gebre	Alemneh Wegene	yabello	yubdo	Goomole	Borama	Godana Galgalo	411	Abduuba Jarsso Qarccabdee	0	30	0	1		3	1	2	2	2	1	0	0	1	0	0	0	2	2	borana		Gonna		Hawaxuu	seasonal_spring traditional_well		0	1	0	0	1	0	0	0	0	0
2019-08-19	2019-08-19 10:31:00	2019-08-19 17:43:00	2019-08-21 14:38:00	2019-08-21 14:38:00	Beles Gebre	Alemneh Wegene	yabello	yubdo	Goomole	Borama	Godana Galgalo	412	Jaldessa Boru Jilo	0	40	0	1		7	5	2	3	6	1	0	4	0	0	0	0	3	2	borana		Gonna		Dambbituu	traditional_well		0	1	0	0	0	0	0	0	0	0
2019-08-19	2019-08-19 11:02:00	2019-08-19 17:43:00	2019-08-21 14:38:00	2019-08-21 14:38:00	Beles Gebre	Alemneh Wegene	yabello	yubdo	Goomole	Sadeeqo	Sharaka	413	Xachee Jarsso Dida	0	36	2	1		5	2	3	2	4	1	0	1	2	0	0	0	2	2	borana		Gonna		Hawaxuu	traditional_well		0	1	0	0	0	0	0	0	0	0
2019-08-19	2019-08-19 11:21:00	2019-08-19 17:42:00	2019-08-21 14:38:00	2019-08-21 14:38:00	Beles Gebre	Alemneh Wegene	yabello	yubdo	Goomole	Sadeeqo	Dida karabo	414	Abu Dida Karabu	0	40	0	1		6	4	2	2	5	1	0	3	1	0	0	0	2	2	borana		Sabbo	Digalu		traditional_well seasonal_spring		0	1	0	0	1	0	0	0	0	0
2019-08-19	2019-08-19 11:40:00	2019-08-19 17:42:00	2019-08-21 14:38:00	2019-08-21 14:38:00	Beles Gebre	Alemneh Wegene	yabello	yubdo	Goomole	Geesu	Sora	415	Kaarii Guyo Qandhuu	0	46	0	1		7	5	2	2	5	2	0	3	1	0	1	0	2	2	borana		Sabbo	Karayu		traditional_well seasonal_spring		0	1	0	0	1	0	0	0	0	0
2019-08-19	2019-08-19 11:57:00	2019-08-19 17:42:00	2019-08-21 14:38:00	2019-08-21 14:38:00	Beles Gebre	Alemneh Wegene	yabello	yubdo	Goomole	Borama	Godana	416	Kuna Mamo Elema	0	42	0	1		7	5	2	2	4	3	0	3	0	1	0	1	2	2	borana		Gonna		Qarcabduu	traditional_well seasonal_spring		0	1	0	0	1	0	0	0	0	0
2019-08-20	2019-08-20 10:06:00	2019-08-20 18:49:00	2019-08-21 14:38:00	2019-08-21 14:38:00	Beles Gebre	Alemneh Wegene	elewoya	ade_galchat	Malbee	Adee	Kusee	417	Kashu Boru Malbicha	0	30	3	2		3	2	1	1	2	1	0	0	1	1	0	0	1	2	borana		Gonna		Warrajidaa	open_surface_pond		0	0	1	0	0	0	0	0	0	0
2019-08-20	2019-08-20 10:21:00	2019-08-20 18:49:00	2019-08-21 14:38:00	2019-08-21 14:38:00	Beles Gebre	Alemneh Wegene	elewoya	ade_galchat	Malbee	Adee	Jarsso	418	Dalatii Duuba Guyo	0	46	0	2		7	5	2	1	4	3	0	5	1	0	0	0	1	2	borana		Sabbo	Karayu		open_surface_pond		0	0	1	0	0	0	0	0	0	0
2019-08-20	2019-08-20 10:51:00	2019-08-20 18:49:00	2019-08-21 14:38:00	2019-08-21 14:38:00	Beles Gebre	Alemneh Wegene	elewoya	ade_galchat	Malbee	Goroo	Gobu Jilo	419	Dulacha Guyo Duuba	0	36	2	2		6	3	3	3	4	2	0	2	1	0	0	0	3	2	borana		Sabbo	Karayu		open_surface_pond		0	0	1	0	0	0	0	0	0	0
2019-08-20	2019-08-20 11:23:00	2019-08-20 18:50:00	2019-08-21 14:38:00	2019-08-21 14:38:00	Beles Gebre	Alemneh Wegene	elewoya	ade_galchat	Malbee	Adee	Diraa	420	Malicha saxxoo Jataani	0	50	0	2		6	3	3	0	2	4	0	4	1	0	0	1	0	2	borana		Sabbo	Digalu		open_surface_pond		0	0	1	0	0	0	0	0	0	0
2019-08-20	2019-08-20 11:40:00	2019-08-20 18:50:00	2019-08-21 14:38:00	2019-08-21 14:38:00	Beles Gebre	Alemneh Wegene	elewoya	ade_galchat	Malbee	Goro	Borbor	421	Dulacha Garbolee Barangudo	0	35	0	2		3	2	1	1	1	2	0	2	0	0	0	0	1	2	borana		Gonna		Arslii	open_surface_pond		0	0	1	0	0	0	0	0	0	0
2019-08-20	2019-08-20 12:05:00	2019-08-20 18:50:00	2019-08-21 14:38:00	2019-08-21 14:38:00	Beles Gebre	Alemneh Wegene	elewoya	ade_galchat	Malbee	Wayama Qallaa	Godana Jaldessa	422	Jirma Boru Halakee	0	42	0	2		6	3	3	1	3	3	0	4	0	1	0	0	1	2	borana		Gonna		Hawaxuu	open_surface_pond		0	0	1	0	0	0	0	0	0	0
2019-08-20	2019-08-20 12:26:00	2019-08-20 18:50:00	2019-08-21 14:38:00	2019-08-21 14:38:00	Beles Gebre	Alemneh Wegene	elewoya	ade_galchat	Malbee	Wayama Qallaa	Godana Jaldessa	423	Dida Golicha Boru	0	40	0	2		5	1	4	0	2	3	0	3	1	1	0	0	0	2	borana		Gonna		Hawaxuu	open_surface_pond		0	0	1	0	0	0	0	0	0	0
2019-08-18	2019-08-18 11:43:00	2019-08-18 12:29:00	2019-08-21 14:40:00	2019-08-21 14:40:00	Kara Dida	Alemneh Wegene	elewoya	dhedhertu	Malbee	Badana	Bontora Guyo	424	Tadhicha Bontora	0	32	0	2		5	2	3	2	3	2	0	2	1	0	0	0	2	2	borana		Sabbo	Karayu		open_surface_pond		0	0	1	0	0	0	0	0	0	0
2019-08-18	2019-08-18 12:29:00	2019-08-18 12:56:00	2019-08-21 14:40:00	2019-08-21 14:40:00	Kara Dida	Alemneh Wegene	elewoya	dhedhertu	Malbee	Bari	Dima Halake	425	Kiyo Dima	0	45	0	2		10	4	6	3	6	4	0	4	3	0	0	0	3	2	borana		Sabbo	Karayu		open_surface_pond scoop_wells_sandriverbed		0	0	1	0	0	0	1	0	0	0
2019-08-18	2019-08-18 12:57:00	2019-08-18 13:14:00	2019-08-21 14:40:00	2019-08-21 14:40:00	Kara Dida	Alemneh Wegene	elewoya	dhedhertu	Malbee	Bari	Jarso Turcha	426	Dida Jarso	0	30	0	2		6	3	3	3	4	2	0	3	0	0	0	0	3	2	borana		Gonna		Hawaxuu	open_surface_pond scoop_wells_sandriverbed		0	0	1	0	0	0	1	0	0	0
2019-08-19	2019-08-19 09:27:00	2019-08-19 09:48:00	2019-08-21 14:40:00	2019-08-21 14:40:00	Kara Dida	Alemneh Wegene	yabello	yubdo	Goomole	Gesu	Lamma	427	Baqe Hirbo	0	69	2	1		6	4	2	0	1	4	1	1	5	0	0	0	0	2	burji		Not Borana			traditional_well		0	1	0	0	0	0	0	0	0	0
2019-08-19	2019-08-19 10:05:00	2019-08-19 10:26:00	2019-08-21 14:40:00	2019-08-21 14:40:00	Kara Dida	Alemneh Wegene	yabello	yubdo	Goomole	Gesu	Ambalo	428	Bate Nacho Bate	0	73	0	1		7	4	3	1	3	3	1	2	3	1	0	0	1	2	burji		Not Borana			boreholes traditional_well		0	1	0	0	0	0	0	1	0	0
2019-08-19	2019-08-19 10:26:00	2019-08-19 10:47:00	2019-08-21 14:40:00	2019-08-21 14:40:00	Kara Dida	Alemneh Wegene	yabello	yubdo	Goomole	Borama	Wako	429	Dida Guyo	0	25	2	10		5	2	3	3	3	2	0	0	2	0	0	0	3	2	borana		Gonna		Hawaxuu	traditional_well		0	1	0	0	0	0	0	0	0	0
2019-08-19	2019-08-19 11:17:00	2019-08-19 11:34:00	2019-08-21 14:40:00	2019-08-21 14:40:00	Kara Dida	Alemneh Wegene	yabello	yubdo	Goomole	Sadeqo	Sharaka	430	Guyo Halake	0	35	2	1		5	3	2	1	3	2	0	1	3	0	0	0	1	2	borana		Gonna		Oditu	open_surface_pond		0	0	1	0	0	0	0	0	0	0
2019-08-21	2019-08-21 12:44:00	2019-08-21 17:35:00	2019-08-21 18:43:00	2019-08-21 18:43:00	Alemneh Wegene	Alemneh Wegene	gomole	tula_wayu	Goomole	Alisa	Alisa	431	Tona garba gobana	0	28	2	2		6	4	2	3	4	2	0	1	2	0	0	0	3	2	Guji	Guji	Not Borana			seasonal_spring		0	0	0	0	1	0	0	0	0	0
2019-08-21	2019-08-21 11:08:00	2019-08-21 12:25:00	2019-08-21 18:44:00	2019-08-21 18:44:00	Alemneh Wegene	Alemneh Wegene	gomole	tula_wayu	Goomole	alisa	alisa	432	Sali bila bati	0	47	0	2		7	5	2	0	4	3	0	3	4	0	0	0	0	2	Guji	Guji	Not Borana			seasonal_spring		0	0	0	0	1	0	0	0	0	0
2019-08-21	2019-08-21 09:44:00	2019-08-21 21:31:00	2019-08-22 14:45:00	2019-08-22 14:45:00	Beles Gebre	Alemneh Wegene	gomole	buyya	Goomole	Kaayoo	Saatana Konsichaa	433	Dulacha Golicha Galchu	0	35	2	1		4	2	2	2	2	2	0	1	1	0	0	0	2	2	borana		Sabbo	Karayu		open_surface_pond scoop_wells_sandriverbed		0	0	1	0	0	0	1	0	0	0
2019-08-21	2019-08-21 10:17:00	2019-08-21 21:32:00	2019-08-22 14:46:00	2019-08-22 14:46:00	Beles Gebre	Alemneh Wegene	gomole	buyya	Goomole	Nageenya	Saldheessa	434	Galgalo Bagajaa Jalloo	0	40	0	2		8	4	4	2	5	3	0	3	3	0	0	0	2	2	borana		Gonna		Konnituu	open_surface_pond scoop_wells_sandriverbed		0	0	1	0	0	0	1	0	0	0
2019-08-21	2019-08-21 10:46:00	2019-08-21 21:32:00	2019-08-22 14:46:00	2019-08-22 14:46:00	Beles Gebre	Alemneh Wegene	gomole	buyya	Goomole	Buyyaa Gudo	Guffuu Boru	435	Wariyo Jaatani Haroo	0	35	0	1		6	3	3	2	4	2	0	3	1	0	0	0	2	2	borana		Sabbo	Matari		scoop_wells_sandriverbed open_surface_pond		0	0	1	0	0	0	1	0	0	0
2019-08-21	2019-08-21 11:05:00	2019-08-21 21:32:00	2019-08-22 14:46:00	2019-08-22 14:46:00	Beles Gebre	Alemneh Wegene	gomole	buyya	Goomole	Buyya guddo	Guffuu Boru	436	Debebe Tamiru	0	40	0	1		5	3	2	3	3	2	0	2	0	0	0	0	3	2	konso		Not Borana			open_surface_pond scoop_wells_sandriverbed		0	0	1	0	0	0	1	0	0	0
2019-08-21	2019-08-21 11:20:00	2019-08-21 21:32:00	2019-08-22 14:46:00	2019-08-22 14:46:00	Beles Gebre	Alemneh Wegene	gomole	buyya	Goomole	Buuyya Guuddo	Guffu	437	Kana Waqoo Galgalo	0	35	0	1		3	2	1	1	1	2	0	2	0	0	0	0	1	2	borana		Gonna		Noonituu	open_surface_pond scoop_wells_sandriverbed		0	0	1	0	0	0	1	0	0	0
2019-08-21	2019-08-21 11:38:00	2019-08-21 21:32:00	2019-08-22 14:46:00	2019-08-22 14:46:00	Beles Gebre	Alemneh Wegene	gomole	buyya	Goomole	Buyyaa gudo	Guffu Boru	438	Jilo Girma Hiyilemariyam	1	40	0	1		5	2	3	0	3	2	0	1	3	1	0	0	0	3	Shewa	Shewa	Not Borana			open_surface_pond scoop_wells_sandriverbed		0	0	1	0	0	0	1	0	0	0
2019-08-21	2019-08-21 12:14:00	2019-08-21 21:32:00	2019-08-22 14:46:00	2019-08-22 14:46:00	Beles Gebre	Alemneh Wegene	gomole	buyya	Goomole	Buyyaa Gudo	Guffuu Boru	439	Jarroo Dabasso Wariyo	0	40	0	1		6	1	5	2	4	2	0	3	1	0	0	0	2	2	borana		Gonna		Hawaxuu	scoop_wells_sandriverbed open_surface_pond		0	0	1	0	0	0	1	0	0	0
2019-08-19	2019-08-19 11:37:00	2019-08-19 11:54:00	2019-08-22 14:46:00	2019-08-22 14:46:00	Kara Dida	Alemneh Wegene	yabello	yubdo	Goomole	Borama	Guyo	440	Jatane Gollo	1	50	0	1		3	1	2	0	1	2	0	2	1	0	0	0	0	3	borana		Gonna		Arslii	open_surface_pond		0	0	1	0	0	0	0	0	0	0
2019-08-19	2019-08-19 11:58:00	2019-08-19 12:20:00	2019-08-22 14:46:00	2019-08-22 14:46:00	Kara Dida	Alemneh Wegene	yabello	yubdo	Goomole	Sadeqo	Sharaka	441	Boru Jatani Diribo	0	23	0	1		3	2	1	1	1	2	0	2	0	0	0	0	1	2	borana		Sabbo	Karayu		open_surface_pond		0	0	1	0	0	0	0	0	0	0
2019-08-20	2019-08-20 10:14:00	2019-08-20 10:32:00	2019-08-22 14:46:00	2019-08-22 14:46:00	Kara Dida	Alemneh Wegene	elewoya	ade_galchat	Malbee	Ade	Garbole Arero	442	Bora Okotu	1	35	0	2		2	1	1	0	0	2	0	1	1	0	0	0	0	3	borana		Sabbo	Karayu		open_surface_pond		0	0	1	0	0	0	0	0	0	0
2019-08-20	2019-08-20 10:35:00	2019-08-20 11:02:00	2019-08-22 14:46:00	2019-08-22 14:46:00	Kara Dida	Alemneh Wegene	elewoya	ade_galchat	Malbee	Goro Haraguracha	Kula Halake	443	Garbicha Liban	0	29	0	2		2	1	1	0	0	2	0	2	0	0	0	0	0	2	borana		Sabbo	Karayu		open_surface_pond		0	0	1	0	0	0	0	0	0	0
2019-08-20	2019-08-20 11:07:00	2019-08-20 11:25:00	2019-08-22 14:46:00	2019-08-22 14:46:00	Kara Dida	Alemneh Wegene	elewoya	ade_galchat	Malbee	Goro Haraguracha	Kula Halake	444	Mohammed Ibren	0	22	2	2		4	1	3	2	2	2	0	1	1	0	0	0	2	2	borana		Gonna		Hawaxuu	open_surface_pond		0	0	1	0	0	0	0	0	0	0
2019-08-20	2019-08-20 11:28:00	2019-08-20 11:51:00	2019-08-22 14:47:00	2019-08-22 14:47:00	Kara Dida	Alemneh Wegene	elewoya	ade_galchat	Malbee	Ade	Jarso	445	Jarso Jilo	0	57	2	2		7	5	2	0	2	5	0	3	3	1	0	0	0	2	borana		Gonna		Hawaxuu	open_surface_pond		0	0	1	0	0	0	0	0	0	0
2019-08-20	2019-08-20 11:52:00	2019-08-20 12:11:00	2019-08-22 14:47:00	2019-08-22 14:47:00	Kara Dida	Alemneh Wegene	elewoya	ade_galchat	Malbee	Ade	Boru Baro	446	Abasharo Wako	0	32	2	2		5	2	3	2	3	2	0	2	1	0	0	0	2	2	borana		Gonna		Sirayyuu	open_surface_pond		0	0	1	0	0	0	0	0	0	0
2019-08-20	2019-08-20 12:12:00	2019-08-20 12:31:00	2019-08-22 14:47:00	2019-08-22 14:47:00	Kara Dida	Alemneh Wegene	elewoya	ade_galchat	Malbee	Wayama Kala	Guluma	447	Garbi Chulu	0	20	2	2		2	1	1	0	0	2	0	1	1	0	0	0	0	2	borana		Sabbo	Karayu		open_surface_pond		0	0	1	0	0	0	0	0	0	0
2019-08-21	2019-08-21 09:48:00	2019-08-21 10:12:00	2019-08-22 14:47:00	2019-08-22 14:47:00	Kara Dida	Alemneh Wegene	gomole	buyya	Goomole	Buya	Gufu Boru	448	Dida Galgalo	0	65	0	2		8	2	6	4	6	1	1	3	1	0	0	0	4	2	borana		Sabbo	Karayu		open_surface_pond		0	0	1	0	0	0	0	0	0	0
2019-08-21	2019-08-21 10:12:00	2019-08-21 10:32:00	2019-08-22 14:47:00	2019-08-22 14:47:00	Kara Dida	Alemneh Wegene	gomole	buyya	Goomole	Buya	Gufu Boru	449	Jarso Duba	0	45	0	2		4	3	1	0	2	2	0	2	2	0	0	0	0	2	borana		Sabbo	Karayu		open_surface_pond		0	0	1	0	0	0	0	0	0	0
2019-08-21	2019-08-21 10:33:00	2019-08-21 10:58:00	2019-08-22 14:47:00	2019-08-22 14:47:00	Kara Dida	Alemneh Wegene	gomole	buyya	Goomole	Buya	Kamale	450	Rufo Konsicha	1	60	0	2		4	2	2	0	2	2	0	2	2	0	0	0	0	3	borana		Gonna		Konnituu	open_surface_pond		0	0	1	0	0	0	0	0	0	0
2019-08-21	2019-08-21 11:13:00	2019-08-21 11:48:00	2019-08-22 14:47:00	2019-08-22 14:47:00	Kara Dida	Alemneh Wegene	gomole	buyya	Goomole	Buya	Gufu Boru	451	Boku Jarso	1	30	0	2		6	1	5	3	5	1	0	2	1	0	0	0	3	2	borana		Sabbo	Karayu		open_surface_pond		0	0	1	0	0	0	0	0	0	0
2019-08-21	2019-08-21 12:04:00	2019-08-21 12:22:00	2019-08-22 14:47:00	2019-08-22 14:47:00	Kara Dida	Alemneh Wegene	gomole	buyya	Goomole	Haradimtu	Arero Halake	452	Honey Abduba	1	25	0	6		3	1	2	2	2	1	0	1	0	0	0	0	2	4	borana		Sabbo	Karayu		open_surface_pond		0	0	1	0	0	0	0	0	0	0
2019-08-21	2019-08-21 12:43:00	2019-08-21 12:55:00	2019-08-22 14:47:00	2019-08-22 14:47:00	Kara Dida	Alemneh Wegene	gomole	buyya	Goomole	Haradimtu	Ilman Dulacha	453	Dhadacha Godana	0	20	2	10		3	1	2	1	1	2	0	1	1	0	0	0	1	2	borana		Gonna		Oditu	open_surface_pond		0	0	1	0	0	0	0	0	0	0
2019-08-22	2019-08-22 11:21:00	2019-08-22 11:36:00	2019-08-22 14:47:00	2019-08-22 14:47:00	Kara Dida	Alemneh Wegene	yabello	haro_waxu	Goomole	Harawaxu	Guyo Kuyu	454	Chulicha Bagaja	0	25	0	2		2	1	1	0	0	2	0	2	0	0	0	0	0	2	borana		Sabbo	Karayu		open_surface_pond		0	0	1	0	0	0	0	0	0	0
2019-08-22	2019-08-22 12:12:00	2019-08-22 12:40:00	2019-08-22 14:47:00	2019-08-22 14:47:00	Kara Dida	Alemneh Wegene	yabello	haro_waxu	Goomole	Harawaxu	Haro Garbicha	455	Molu Duba	0	30	0	2		6	4	2	2	4	2	0	4	0	0	0	0	2	2	borana		Gonna		Dambbituu	open_surface_pond		0	0	1	0	0	0	0	0	0	0
2019-08-22	2019-08-22 12:40:00	2019-08-22 13:06:00	2019-08-22 14:47:00	2019-08-22 14:47:00	Kara Dida	Alemneh Wegene	yabello	haro_waxu	Goomole	Harawaxu	Haro Garbicha	456	Tunicha Jilo	0	65	0	2		5	2	3	1	2	2	1	3	1	0	0	0	1	2	borana		Sabbo	Karayu		open_surface_pond		0	0	1	0	0	0	0	0	0	0
2019-08-22	2019-08-22 13:19:00	2019-08-22 13:33:00	2019-08-22 14:47:00	2019-08-22 14:47:00	Kara Dida	Alemneh Wegene	yabello	haro_waxu	Goomole	Siqu	Jirma	457	Halake Wako	0	32	0	2		6	4	2	2	4	2	0	3	1	0	0	0	2	2	borana		Gonna		Hawaxuu	open_surface_pond		0	0	1	0	0	0	0	0	0	0
2019-08-22	2019-08-22 13:34:00	2019-08-22 13:47:00	2019-08-22 14:47:00	2019-08-22 14:47:00	Kara Dida	Alemneh Wegene	yabello	haro_waxu	Goomole	Harawaxu	Boru Dhadacha	458	Tadhi Nura	0	30	0	2		4	3	1	2	2	2	0	2	0	0	0	0	2	2	borana		Gonna		Arslii	open_surface_pond		0	0	1	0	0	0	0	0	0	0
2019-08-22	2019-08-22 13:55:00	2019-08-22 14:13:00	2019-08-22 14:47:00	2019-08-22 14:47:00	Kara Dida	Alemneh Wegene	yabello	haro_waxu	Goomole	Siqu	Arero	459	Haro Huka	0	40	0	2		6	3	3	1	4	2	0	4	1	0	0	0	1	2	borana		Sabbo	Matari		open_surface_pond		0	0	1	0	0	0	0	0	0	0
2019-08-21	2019-08-21 09:45:00	2019-08-22 15:41:00	2019-08-22 15:45:00	2019-08-22 15:45:00	Tanu Gufu	Alemneh Wegene	gomole	buyya	Goomole	Buya	Gufu Boru	460	Kale Dida Godana	0	75	0	2		6	3	3	0	2	3	1	3	3	0	0	0	0	2	borana		Sabbo	Karayu		open_surface_pond		0	0	1	0	0	0	0	0	0	0
2019-08-21	2019-08-21 10:14:00	2019-08-22 15:34:00	2019-08-22 15:45:00	2019-08-22 15:45:00	Tanu Gufu	Alemneh Wegene	gomole	buyya	Goomole	Buya	Gufu Boru	461	Satana Kosicha	0	30	2	2		7	4	3	3	5	2	0	0	4	0	0	0	3	2	borana		Gonna		Konnituu	open_surface_pond		0	0	1	0	0	0	0	0	0	0
2019-08-21	2019-08-21 10:44:00	2019-08-22 15:34:00	2019-08-22 15:45:00	2019-08-22 15:45:00	Tanu Gufu	Alemneh Wegene	gomole	buyya	Goomole	Hara Dimtu	Bika sagari	462	Kiyo kosicha	0	20	2	1		3	2	1	1	1	2	0	1	1	0	0	0	1	2	borana		Gonna		Konnituu	open_surface_pond		0	0	1	0	0	0	0	0	0	0
2019-08-21	2019-08-21 11:13:00	2019-08-22 15:33:00	2019-08-22 15:45:00	2019-08-22 15:45:00	Tanu Gufu	Alemneh Wegene	gomole	buyya	Goomole	Danicha	Qamale Gufu	463	Shore Jarso	1	30	0	2		4	1	3	3	3	1	0	1	0	0	0	0	3	2	borana		Gonna		Konnituu	open_surface_pond		0	0	1	0	0	0	0	0	0	0
2019-08-21	2019-08-21 11:55:00	2019-08-22 15:35:00	2019-08-22 15:45:00	2019-08-22 15:45:00	Tanu Gufu	Alemneh Wegene	gomole	buyya	Goomole	Hara Dimtu	Arero Halake	464	Haca Abduba	1	40	0	2		8	3	5	0	4	4	0	4	4	0	0	0	0	3	borana		Sabbo	Karayu		open_surface_pond		0	0	1	0	0	0	0	0	0	0
2019-08-21	2019-08-21 12:30:00	2019-08-22 15:32:00	2019-08-22 15:45:00	2019-08-22 15:45:00	Tanu Gufu	Alemneh Wegene	gomole	buyya	Goomole	Buya	Gufu Boru	465	Doyo Taro	0	46	0	2		9	4	5	5	7	2	0	3	1	0	0	0	5	2	borana		Sabbo	Digalu		open_surface_pond		0	0	1	0	0	0	0	0	0	0
2019-08-22	2019-08-22 11:53:00	2019-08-22 16:04:00	2019-08-22 16:27:00	2019-08-22 16:27:00	Tanu Gufu	Alemneh Wegene	yabello	haro_waxu	Goomole	Siku	Guyo kuyu	466	Dulacha Bagaja	0	31	0	2		6	3	3	3	4	2	0	3	0	0	0	0	3	2	borana		Sabbo	Karayu		open_surface_pond		0	0	1	0	0	0	0	0	0	0
2019-08-22	2019-08-22 12:09:00	2019-08-22 16:25:00	2019-08-22 16:28:00	2019-08-22 16:28:00	Tanu Gufu	Alemneh Wegene	yabello	haro_waxu	Goomole	Siku	Haro Garbicha	467	Haro	0	60	0	2		8	3	5	0	3	5	0	4	2	2	0	0	0	2	borana		Gonna		Dambbituu	open_surface_pond		0	0	1	0	0	0	0	0	0	0
2019-08-22	2019-08-22 12:42:00	2019-08-22 16:25:00	2019-08-22 16:28:00	2019-08-22 16:28:00	Tanu Gufu	Alemneh Wegene	yabello	haro_waxu	Goomole	Siku	Tuke Halake	468	Huka liban	0	37	0	2		7	4	3	2	4	3	0	5	0	0	0	0	2	2	borana		Gonna		Hawaxuu	open_surface_pond		0	0	1	0	0	0	0	0	0	0
2019-08-22	2019-08-22 13:14:00	2019-08-22 16:25:00	2019-08-22 16:28:00	2019-08-22 16:28:00	Tanu Gufu	Alemneh Wegene	yabello	haro_waxu	Goomole	Siku	Boru Goliso	469	Gode Galgalo	0	35	0	2		7	6	1	1	4	3	0	3	3	0	0	0	1	3	borana		Gonna		Maliyyuu	open_surface_pond		0	0	1	0	0	0	0	0	0	0
2019-08-22	2019-08-22 13:31:00	2019-08-22 16:25:00	2019-08-22 16:28:00	2019-08-22 16:28:00	Tanu Gufu	Alemneh Wegene	yabello	haro_waxu	Goomole	Siku hamasa	Tuke Halake	470	Malicha Jatan Halake	0	38	0	2		7	3	4	1	3	4	0	3	3	0	0	0	1	2	borana		Sabbo	Digalu		open_surface_pond		0	0	1	0	0	0	0	0	0	0
2019-08-22	2019-08-22 13:49:00	2019-08-22 16:21:00	2019-08-22 16:28:00	2019-08-22 16:28:00	Tanu Gufu	Alemneh Wegene	yabello	haro_waxu	Goomole	Hara waxatu	Doyo Duba	471	Kote Kuno	0	45	0	2		5	3	2	1	3	2	0	3	1	0	0	0	1	2	borana		Gonna		Hawaxuu	open_surface_pond		0	0	1	0	0	0	0	0	0	0
2019-08-22	2019-08-22 14:04:00	2019-08-22 15:52:00	2019-08-22 16:28:00	2019-08-22 16:28:00	Tanu Gufu	Alemneh Wegene	yabello	haro_waxu	Goomole	Harawatu	Doyo Huka	472	Godana Guyo	0	36	0	2		6	5	1	2	4	2	0	3	1	0	0	0	2	2	borana		Gonna		Hawaxuu	open_surface_pond		0	0	1	0	0	0	0	0	0	0
2019-08-19	2019-08-19 03:27:00	2019-08-23 02:19:00	2019-08-23 08:34:00	2019-08-23 08:34:00	Boru Dalacha	Alemneh Wegene	yabello	yubdo	Goomole	Gesu	Lama colke	473	Iyo wando Manqa	0	33	5	5		4	1	3	2	2	2	0	0	1	0	0	1	2	2	burji		Not Borana			open_surface_pond		0	0	1	0	0	0	0	0	0	0
2019-08-19	2019-08-19 04:11:00	2019-08-23 02:24:00	2019-08-23 08:34:00	2019-08-23 08:34:00	Boru Dalacha	Alemneh Wegene	yabello	yubdo	Goomole	Yubdo	Warqu waqo	474	Galma Godana Korma	0	28	0	1		4	3	1	2	2	2	0	2	0	0	0	0	2	2	borana		Gonna		Hawaxuu	traditional_well		0	1	0	0	0	0	0	0	0	0
2019-08-19	2019-08-19 04:35:00	2019-08-23 02:24:00	2019-08-23 08:34:00	2019-08-23 08:34:00	Boru Dalacha	Alemneh Wegene	yabello	yubdo	Goomole	Gesu	Ambalo Coma	475	Mesele Yaye Jilo	0	45	3	1		8	3	5	0	2	6	0	0	4	2	1	1	0	2	borana		Gonna		Oditu	open_surface_pond		0	0	1	0	0	0	0	0	0	0
2019-08-19	2019-08-19 05:02:00	2019-08-23 02:23:00	2019-08-23 08:34:00	2019-08-23 08:34:00	Boru Dalacha	Alemneh Wegene	yabello	yubdo	Goomole	Borama	Aylu Abadinga	476	Salo Galgalo Ali	1	40	3	1		10	3	7	2	5	5	0	2	4	1	0	1	2	2	borana		Gonna		Hawaxuu	traditional_well		0	1	0	0	0	0	0	0	0	0
2019-08-19	2019-08-19 05:32:00	2019-08-23 02:23:00	2019-08-23 08:34:00	2019-08-23 08:34:00	Boru Dalacha	Alemneh Wegene	yabello	yubdo	Goomole	Borama	Halake Dabasa	477	Dabo Wario Doyo	1	35	0	1		8	3	5	2	4	4	0	3	2	1	0	0	2	2	borana		Sabbo	Digalu		open_surface_pond		0	0	1	0	0	0	0	0	0	0
2019-08-19	2019-08-19 06:01:00	2019-08-23 02:19:00	2019-08-23 08:34:00	2019-08-23 08:34:00	Boru Dalacha	Alemneh Wegene	yabello	yubdo	Goomole	Gesu	Mandho ote	478	Diqa Qancara	0	30	0	1		4	2	2	2	2	2	0	2	0	0	0	0	2	2	borana		Sabbo	Karayu		open_surface_pond		0	0	1	0	0	0	0	0	0	0
2019-08-20	2019-08-20 04:27:00	2019-08-23 02:30:00	2019-08-23 08:34:00	2019-08-23 08:34:00	Boru Dalacha	Alemneh Wegene	yabello	dida_yabelo	Goomole	Qadale	Boru Halake	479	Tore Doyo waqo	0	45	0	1		9	4	5	1	4	5	0	6	2	0	0	0	1	2	borana		Gonna		Hawaxuu	open_surface_pond		0	0	1	0	0	0	0	0	0	0
2019-08-20	2019-08-20 04:57:00	2019-08-23 02:25:00	2019-08-23 08:34:00	2019-08-23 08:34:00	Boru Dalacha	Alemneh Wegene	yabello	dida_yabelo	Goomole	Kubi jarti	Boru Halake	480	Dhadacha Gabura Kiyo	0	70	0	1		9	4	5	2	6	2	1	3	3	1	0	0	2	2	borana		Sabbo	Karayu		open_surface_pond		0	0	1	0	0	0	0	0	0	0
2019-08-20	2019-08-20 05:34:00	2019-08-23 02:26:00	2019-08-23 08:34:00	2019-08-23 08:34:00	Boru Dalacha	Alemneh Wegene	yabello	dida_yabelo	Goomole	Kubi Jarti	Golicha Dhadacha	481	Galgalo okotu Murqu	0	70	0	1		4	1	3	0	1	2	1	3	0	1	0	0	0	4	borana		Sabbo	Digalu		open_surface_pond		0	0	1	0	0	0	0	0	0	0
2019-08-20	2019-08-20 06:09:00	2019-08-23 02:27:00	2019-08-23 08:34:00	2019-08-23 08:34:00	Boru Dalacha	Alemneh Wegene	yabello	dida_yabelo	Goomole	Kubi Jarti	Huqa Doyo	482	Godanna Guyo	1	72	0	1		3	2	1	0	0	1	2	2	0	0	0	1	0	3	borana		Sabbo	Karayu		traditional_deep_well open_surface_pond		1	0	1	0	0	0	0	0	0	0
2019-08-20	2019-08-20 06:55:00	2019-08-23 02:26:00	2019-08-23 08:34:00	2019-08-23 08:34:00	Boru Dalacha	Alemneh Wegene	yabello	dida_yabelo	Goomole	Hara kilo	Liban karayu	483	Elema Bule Boru	1	30	0	2		4	2	2	2	2	2	0	2	0	0	0	0	2	2	borana		Gonna		Hawaxuu	open_surface_pond		0	0	1	0	0	0	0	0	0	0
2019-08-22	2019-08-22 11:33:00	2019-08-22 13:19:00	2019-08-23 09:17:00	2019-08-23 09:17:00	Alemneh Wegene	Alemneh Wegene	gomole	dandala_saden	Goomole	Dabala buyo	Liban kulla	484	Kasu boru adi	0	60	0	2		5	3	2	1	2	3	0	3	1	0	0	0	1	2	borana		Sabbo	Karayu		open_surface_pond		0	0	1	0	0	0	0	0	0	0
2019-08-22	2019-08-22 12:34:00	2019-08-22 14:24:00	2019-08-23 09:17:00	2019-08-23 09:17:00	Alemneh Wegene	Alemneh Wegene	gomole	dandala_saden	Goomole	Dabalasaden	Olashanu	485	Tuku golicha	0	29	0	2		3	1	2	1	1	2	0	2	0	0	0	0	1	2	borana		Gonna		Hawaxuu	open_surface_pond		0	0	1	0	0	0	0	0	0	0
2019-08-22	2019-08-22 13:14:00	2019-08-22 14:03:00	2019-08-23 09:17:00	2019-08-23 09:17:00	Alemneh Wegene	Alemneh Wegene	gomole	dandala_saden	Goomole	Dabalasaden	Ola shune	486	Molu huka	0	42	0	2		4	3	1	2	2	2	0	2	0	0	0	0	2	2	borana		Gonna		Hawaxuu	open_surface_pond		0	0	1	0	0	0	0	0	0	0
2019-08-22	2019-08-22 13:14:00	2019-08-22 13:44:00	2019-08-23 09:17:00	2019-08-23 09:17:00	Alemneh Wegene	Alemneh Wegene	gomole	dandala_saden	Goomole	Dabalsaden	Ola doyo	487	Gure Golicha jaldesa	0	40	0	2		6	4	2	1	3	3	0	3	2	0	0	0	1	2	borana		Gonna		Hawaxuu	open_surface_pond		0	0	1	0	0	0	0	0	0	0
2019-08-22	2019-08-22 14:45:00	2019-08-23 07:28:00	2019-08-23 09:17:00	2019-08-23 09:17:00	Alemneh Wegene	Alemneh Wegene	gomole	dandala_saden	Goomole	D\saden	Doyo shuni	488	Elema huka	1	72	0	11		1	0	1	0	0	0	1	1	0	0	0	0	0	3	borana		Gonna		Hawaxuu	open_surface_pond		0	0	1	0	0	0	0	0	0	0
2019-08-20	2019-08-20 06:30:00	2019-08-23 03:20:00	2019-08-23 09:22:00	2019-08-23 09:22:00	Boru Dalacha	Alemneh Wegene	yabello	dida_yabelo	Goomole	Hara kilo	Liban karayu	489	Duuba koote Jilo	0	45	0	1		6	3	3	0	2	4	0	3	2	1	0	0	0	4	borana		Gonna		Sirayyuu	open_surface_pond		0	0	1	0	0	0	0	0	0	0
2019-08-13	2019-08-13 11:40:00	2019-08-23 15:10:00	2019-08-23 15:15:00	2019-08-23 15:15:00	Tanu Gufu	Alemneh Wegene	dire	magado	Goliboo	Sake	Duba Dabasa	490	Boku Jilo	0	35	0	2		6	3	3	1	4	2	0	4	1	0	0	0	1	2	borana		Sabbo	Karayu		open_surface_pond		0	0	1	0	0	0	0	0	0	0
2019-08-22	2019-08-22 11:14:00	2019-08-23 08:35:00	2019-08-23 15:57:00	2019-08-23 15:57:00	Beles Gebre	Alemneh Wegene	yabello	haro_waxu	Goomole	Siquu	Guyyoo Quyyuu	491	Roba Guyyo Dulaacha	0	37	0	2		7	4	3	3	5	2	0	3	1	0	0	0	3	2	borana		Gonna		Dambbituu	scoop_wells_sandriverbed open_surface_pond		0	0	1	0	0	0	1	0	0	0
2019-08-22	2019-08-22 12:11:00	2019-08-23 10:04:00	2019-08-23 15:57:00	2019-08-23 15:57:00	Beles Gebre	Alemneh Wegene	yabello	haro_waxu	Goomole	Siquu	Haroo Garbicha	492	Wato Garbicha Deebano	0	30	0	2		4	2	2	2	2	2	0	2	0	0	0	0	2	2	borana		Gonna		Dambbituu	open_surface_pond scoop_wells_sandriverbed		0	0	1	0	0	0	1	0	0	0
2019-08-22	2019-08-22 12:27:00	2019-08-23 08:34:00	2019-08-23 15:57:00	2019-08-23 15:57:00	Beles Gebre	Alemneh Wegene	yabello	haro_waxu	Goomole	Siqu	Guyo Quuyu	493	Molu Duuba	0	38	0	2		5	3	2	1	3	2	0	3	1	0	0	0	1	2	borana		Sabbo	Karayu		open_surface_pond scoop_wells_sandriverbed		0	0	1	0	0	0	1	0	0	0
2019-08-22	2019-08-22 13:13:00	2019-08-23 09:18:00	2019-08-23 15:58:00	2019-08-23 15:58:00	Beles Gebre	Alemneh Wegene	yabello	haro_waxu	Goomole	Siquu Muka korma	Doyyoo Duuba	494	Gojee Dida	0	26	2	2		4	3	1	1	2	2	0	1	2	0	0	0	1	2	borana		Sabbo	Karayu		open_surface_pond scoop_wells_sandriverbed		0	0	1	0	0	0	1	0	0	0
2019-08-22	2019-08-22 13:51:00	2019-08-23 08:33:00	2019-08-23 15:58:00	2019-08-23 15:58:00	Beles Gebre	Alemneh Wegene	yabello	haro_waxu	Goomole	Siquu	Doyyoo Duuba	495	Guyyoo Jarssoo	0	40	0	2		6	3	3	1	3	3	0	4	1	0	0	0	1	2	borana		Gonna		Hawaxuu	open_surface_pond		0	0	1	0	0	0	0	0	0	0
2019-08-22	2019-08-22 14:06:00	2019-08-23 08:33:00	2019-08-23 15:58:00	2019-08-23 15:58:00	Beles Gebre	Alemneh Wegene	yabello	haro_waxu	Goomole	Siiquu	Tukee	496	Qaliicha Galma	0	35	2	2		5	4	1	1	3	2	0	2	2	0	0	0	1	2	borana		Sabbo	Karayu		open_surface_pond scoop_wells_sandriverbed		0	0	1	0	0	0	1	0	0	0
2019-08-13	2019-08-13 12:42:00	2019-08-23 16:30:00	2019-08-23 16:31:00	2019-08-23 16:31:00	Beles Gebre	Alemneh Wegene	dilo	arbale	Goliboo	Dukisa	Dhenge	497	Barako Jarsso Bonaya	0	35	0	2		4	2	2	1	2	2	0	3	0	0	0	0	1	2	borana		Sabbo	Digalu		open_surface_pond		0	0	1	0	0	0	0	0	0	0
2019-08-13	2019-08-13 12:44:00	2019-08-23 16:17:00	2019-08-23 16:31:00	2019-08-23 16:31:00	Beles Gebre	Alemneh Wegene	dilo	arbale	Goliboo	Dukisa	Dhenge	498	Dida Molu Bonja	0	46	0	2		7	3	4	2	4	3	0	4	1	0	0	0	2	2	borana		Gonna		Oditu	open_surface_pond		0	0	1	0	0	0	0	0	0	0
2019-08-07	2019-08-07 14:34:00	2019-08-23 17:06:00	2019-08-23 17:07:00	2019-08-23 17:07:00	Beles Gebre	Alemneh Wegene	wachile	web	Dirree	Qurquraa	Magaala	499	Godana Waqo Boru	0	46	0	2		7	5	2	1	4	3	0	3	2	1	0	0	1	2	borana		Gonna		Oditu	traditional_well open_surface_pond		0	1	1	0	0	0	0	0	0	0
2019-08-22	2019-08-22 13:15:00	2019-08-24 08:02:00	2019-08-24 08:34:00	2019-08-24 08:34:00	Kara Dida	Alemneh Wegene	gomole	dandala_saden	Goomole	D/saden	D/saden	500	Dhadach dabasa	0	78	0	11		2	2	0	0	1	0	1	1	1	0	0	0	0	3	borana		Gonna		Hawaxuu	open_surface_pond		0	0	1	0	0	0	0	0	0	0
2019-08-21	2019-08-21 04:45:00	2019-08-24 06:49:00	2019-08-24 12:59:00	2019-08-24 12:59:00	Boru Dalacha	Alemneh Wegene	gomole	tula_wayu	Goomole	Qurqura	Abtano Duba	501	Karu Gobana Miyesa	1	47	0	6		11	4	7	3	7	4	0	2	6	0	0	0	3	3	Guji	Guji	Not Borana			traditional_well		0	1	0	0	0	0	0	0	0	0
2019-08-21	2019-08-21 05:13:00	2019-08-24 06:50:00	2019-08-24 12:59:00	2019-08-24 12:59:00	Boru Dalacha	Alemneh Wegene	gomole	tula_wayu	Goomole	Qurqura	Abtano Duba	502	Galma Gololcha Baraqo	0	35	2	2		5	3	2	3	3	2	0	1	1	0	0	0	3	2	Guji	Guji	Not Borana			traditional_well		0	1	0	0	0	0	0	0	0	0
2019-08-21	2019-08-21 05:42:00	2019-08-24 06:50:00	2019-08-24 12:59:00	2019-08-24 12:59:00	Boru Dalacha	Alemneh Wegene	gomole	tula_wayu	Goomole	Qurqura	Adan Mamo	503	Malicha Jaldesa Oda	0	31	0	2		6	3	3	1	4	2	0	3	2	0	0	0	1	2	Guji	Guji	Not Borana			traditional_well		0	1	0	0	0	0	0	0	0	0
2019-08-21	2019-08-21 06:10:00	2019-08-24 06:51:00	2019-08-24 12:59:00	2019-08-24 12:59:00	Boru Dalacha	Alemneh Wegene	gomole	tula_wayu	Goomole	Ila Amaresa	Hoxesa Boku	504	Tulu Adula waqo	0	36	0	2		10	3	7	3	8	2	0	5	2	0	0	0	3	2	Guji	Guji	Not Borana			traditional_well		0	1	0	0	0	0	0	0	0	0
2019-08-21	2019-08-21 06:39:00	2019-08-24 06:52:00	2019-08-24 12:59:00	2019-08-24 12:59:00	Boru Dalacha	Alemneh Wegene	gomole	tula_wayu	Goomole	Halisa	Galma Bonaya	505	Galma Bonaya Abaqune	0	30	2	2		8	5	3	4	6	2	0	2	2	0	0	0	4	2	Guji	Guji	Not Borana			traditional_well		0	1	0	0	0	0	0	0	0	0
2019-08-22	2019-08-22 05:34:00	2019-08-24 05:16:00	2019-08-24 12:59:00	2019-08-24 12:59:00	Boru Dalacha	Alemneh Wegene	gomole	dandala_saden	Goomole	Dambala Buyo	Liban Kulula	506	Ana kontoma Doyo	0	51	0	1		7	3	4	2	5	2	0	4	1	0	0	0	2	2	borana		Sabbo	Digalu		open_surface_pond		0	0	1	0	0	0	0	0	0	0
2019-08-22	2019-08-22 06:24:00	2019-08-24 06:47:00	2019-08-24 12:59:00	2019-08-24 12:59:00	Boru Dalacha	Alemneh Wegene	gomole	dandala_saden	Goomole	Danbala Buyo	Guyo Quyu	507	Boru Guracho Danbala	0	60	0	2		4	2	2	0	1	3	0	3	0	1	0	0	0	4	borana		Sabbo	Matari		open_surface_pond		0	0	1	0	0	0	0	0	0	0
2019-08-22	2019-08-22 06:33:00	2019-08-24 06:31:00	2019-08-24 12:59:00	2019-08-24 12:59:00	Boru Dalacha	Alemneh Wegene	gomole	dandala_saden	Goomole	Danbala buyo	Qala Galgalo	508	Shama Boru Guracha	0	55	0	2		6	4	2	1	3	3	0	3	1	1	0	0	1	2	borana		Gonna		Hawaxuu	open_surface_pond		0	0	1	0	0	0	0	0	0	0
2019-08-22	2019-08-22 06:35:00	2019-08-24 05:57:00	2019-08-24 13:00:00	2019-08-24 13:00:00	Boru Dalacha	Alemneh Wegene	gomole	dandala_saden	Goomole	Danbala	Guyo Quyu	509	Waqo Dida Galma	0	40	0	2		7	3	4	2	4	3	0	4	1	0	0	0	2	2	borana		Gonna		Warrajidaa	open_surface_pond		0	0	1	0	0	0	0	0	0	0
2019-08-22	2019-08-22 06:36:00	2019-08-24 05:36:00	2019-08-24 13:00:00	2019-08-24 13:00:00	Boru Dalacha	Alemneh Wegene	gomole	dandala_saden	Goomole	Danbala Buyo	Doyo Jilo	510	Kiya Hasuma Godana	0	30	0	2		4	2	2	2	2	2	0	2	0	0	0	0	2	2	borana		Sabbo	Karayu		open_surface_pond		0	0	1	0	0	0	0	0	0	0
2019-08-22	2019-08-22 06:58:00	2019-08-24 05:15:00	2019-08-24 13:00:00	2019-08-24 13:00:00	Boru Dalacha	Alemneh Wegene	gomole	dandala_saden	Goomole	Danbala saden	Guyo Gira	511	Guracho Shune Godana	0	46	0	2		7	3	4	1	3	4	0	4	1	1	0	0	1	2	borana		Gonna		Hawaxuu	open_surface_pond		0	0	1	0	0	0	0	0	0	0
2019-08-21	2019-08-21 07:43:00	2019-08-24 10:33:00	2019-08-24 16:36:00	2019-08-24 16:36:00	Boru Dalacha	Alemneh Wegene	gomole	tula_wayu	Goomole	Halisa	Udesa Dukale	512	Sali Bila Bati	0	30	0	2		4	3	1	1	2	2	0	2	1	0	0	0	1	2	Guji	Guji	Not Borana			open_surface_pond		0	0	1	0	0	0	0	0	0	0
2019-08-21	2019-08-21 07:44:00	2019-08-24 10:15:00	2019-08-24 16:36:00	2019-08-24 16:36:00	Boru Dalacha	Alemneh Wegene	gomole	tula_wayu	Goomole	Qurqura	Halake Guyo	513	Shuka Huqa Dida	1	30	0	2		5	3	2	1	3	2	0	2	2	0	0	0	1	3	borana		Gonna		Qarcabduu	open_surface_pond		0	0	1	0	0	0	0	0	0	0
2019-08-21	2019-08-21 08:02:00	2019-08-24 09:57:00	2019-08-24 16:36:00	2019-08-24 16:36:00	Boru Dalacha	Alemneh Wegene	gomole	tula_wayu	Goomole	Halisa	Halake Birbirsa	514	Adan Mamo Ali	0	80	0	2		4	3	1	1	1	1	2	3	0	0	0	0	1	4	gabara		Not Borana			open_surface_pond		0	0	1	0	0	0	0	0	0	0
2019-08-22	2019-08-22 06:23:00	2019-08-24 09:37:00	2019-08-24 16:36:00	2019-08-24 16:36:00	Boru Dalacha	Alemneh Wegene	gomole	dandala_saden	Goomole	Danbala Buyo	Guyo Quyu	515	Jaldesa Dida Culu	0	70	0	2		5	2	3	0	0	3	2	3	1	1	0	0	0	3	borana		Gonna		Hawaxuu	open_surface_pond		0	0	1	0	0	0	0	0	0	0
2019-08-20	2019-08-20 04:23:00	2019-08-22 08:37:00	2019-08-24 18:19:00	2019-08-24 18:19:00	Obortu Halake	Alemneh Wegene	yabello	dida_yabelo	Goomole	Kubijarti	Libankarayu	516	Lokko dabaso tiyya	1	65	0	2		8	2	6	2	5	2	1	1	4	1	0	0	2	2	borana		Gonna		Hawaxuu	open_surface_pond		0	0	1	0	0	0	0	0	0	0
2019-08-20	2019-08-20 04:48:00	2019-08-22 08:37:00	2019-08-24 18:19:00	2019-08-24 18:19:00	Obortu Halake	Alemneh Wegene	yabello	dida_yabelo	Goomole	Kubijarti	Libankarayu	517	Komba Jatani Arero	0	45	0	1		4	2	2	1	2	2	0	3	0	0	0	0	1	2	borana		Gonna		Konnituu	traditional_deep_well open_surface_pond		1	0	1	0	0	0	0	0	0	0
2019-08-20	2019-08-20 05:02:00	2019-08-22 08:37:00	2019-08-24 18:19:00	2019-08-24 18:19:00	Obortu Halake	Alemneh Wegene	yabello	dida_yabelo	Goomole	Dabala mado	Guyomolu	518	Dima Dida liban	1	55	0	2		6	3	3	1	4	2	0	1	4	0	0	0	1	3	borana		Sabbo	Digalu		traditional_deep_well open_surface_pond		1	0	1	0	0	0	0	0	0	0
2019-08-20	2019-08-20 05:22:00	2019-08-22 14:44:00	2019-08-24 18:19:00	2019-08-24 18:19:00	Obortu Halake	Alemneh Wegene	yabello	dida_yabelo	Goomole	Dabala mado	Guyo molu	519	Galma gayyo gollo	0	53	0	1		6	3	3	2	4	2	0	2	2	0	0	0	2	2	borana		Sabbo	Matari		traditional_deep_well open_surface_pond		1	0	1	0	0	0	0	0	0	0
2019-08-20	2019-08-20 06:10:00	2019-08-22 14:46:00	2019-08-24 18:19:00	2019-08-24 18:19:00	Obortu Halake	Alemneh Wegene	yabello	dida_yabelo	Goomole	Baricumi	Habatano	520	Abduba Jarso	0	35	0	2		5	2	3	2	3	2	0	3	0	0	0	0	2	2	borana		Gonna		Qarcabduu	traditional_deep_well open_surface_pond		1	0	1	0	0	0	0	0	0	0
2019-08-20	2019-08-20 06:36:00	2019-08-22 08:38:00	2019-08-24 18:19:00	2019-08-24 18:19:00	Obortu Halake	Alemneh Wegene	yabello	dida_yabelo	Goomole	Kadali	Hilman dabala	521	Kana tore	0	40	0	1		5	3	2	2	3	2	0	3	0	0	0	0	2	2	borana		Sabbo	Karayu		traditional_deep_well open_surface_pond		1	0	1	0	0	0	0	0	0	0
2019-08-21	2019-08-21 04:44:00	2019-08-22 08:39:00	2019-08-24 18:19:00	2019-08-24 18:19:00	Obortu Halake	Alemneh Wegene	gomole	tula_wayu	Goomole	Sagadi	Danibala	522	Elema bassaye hababule	0	70	0	9		8	4	4	3	6	0	2	3	2	0	0	0	3	2	Guji	Guji	Not Borana			cisterns		0	0	0	0	0	0	0	0	1	0
2019-08-21	2019-08-21 05:08:00	2019-08-22 14:48:00	2019-08-24 18:19:00	2019-08-24 18:19:00	Obortu Halake	Alemneh Wegene	gomole	tula_wayu	Goomole	Hallisa	Danibala	523	Danibala cotto	0	55	0	1		3	2	1	0	0	3	0	2	1	0	0	0	0	2	Guji	Guji	Not Borana			cisterns		0	0	0	0	0	0	0	0	1	0
2019-08-21	2019-08-21 05:29:00	2019-08-22 14:51:00	2019-08-24 18:20:00	2019-08-24 18:20:00	Obortu Halake	Alemneh Wegene	gomole	tula_wayu	Goomole	Kurkura	Bassaye	524	Sidaa elema	0	46	2	2		8	5	3	1	4	4	0	1	6	0	0	0	1	2	Guji	Guji	Not Borana			cisterns		0	0	0	0	0	0	0	0	1	0
2019-08-21	2019-08-21 05:50:00	2019-08-22 14:53:00	2019-08-24 18:20:00	2019-08-24 18:20:00	Obortu Halake	Alemneh Wegene	gomole	tula_wayu	Goomole	Hallisa	Hallisa	525	Kala hibrhim gababa	0	50	0	11		10	5	5	2	5	5	0	3	5	0	0	0	2	2	gabara		Not Borana			cisterns open_surface_pond		0	0	1	0	0	0	0	0	1	0
2019-08-21	2019-08-21 06:14:00	2019-08-22 14:55:00	2019-08-24 18:20:00	2019-08-24 18:20:00	Obortu Halake	Alemneh Wegene	gomole	tula_wayu	Goomole	Hallisa	Hallisa	526	Hussen Galma	0	28	0	2		7	6	1	5	5	2	0	2	0	0	0	0	5	2	Guji	Guji	Not Borana			open_surface_pond		0	0	1	0	0	0	0	0	0	0
2019-08-21	2019-08-21 06:33:00	2019-08-22 14:57:00	2019-08-24 18:20:00	2019-08-24 18:20:00	Obortu Halake	Alemneh Wegene	gomole	tula_wayu	Goomole	Hallisa	Hallisa	527	Hibrhim barriso	0	52	0	2		2	1	1	0	0	2	0	2	0	0	0	0	0	2	Guji	Guji	Not Borana			traditional_deep_well open_surface_pond		1	0	1	0	0	0	0	0	0	0
2019-08-21	2019-08-21 07:23:00	2019-08-22 16:02:00	2019-08-24 18:20:00	2019-08-24 18:20:00	Obortu Halake	Alemneh Wegene	gomole	tula_wayu	Goomole	Hallisi	Hallisi	528	Bakkala dido	0	35	0	1		4	3	1	2	2	2	0	2	0	0	0	0	2	2	Guji	Guji	Not Borana			traditional_deep_well open_surface_pond		1	0	1	0	0	0	0	0	0	0
2019-08-21	2019-08-21 07:40:00	2019-08-23 03:42:00	2019-08-24 18:20:00	2019-08-24 18:20:00	Obortu Halake	Alemneh Wegene	gomole	tula_wayu	Goomole	Kulikuli	Jarra	529	Gisho jarra	0	80	0	1		3	2	1	0	0	1	2	3	0	0	0	0	0	2	Guji	Guji	Not Borana			traditional_deep_well traditional_well		1	1	0	0	0	0	0	0	0	0
2019-08-22	2019-08-22 05:34:00	2019-08-22 15:00:00	2019-08-24 18:20:00	2019-08-24 18:20:00	Obortu Halake	Alemneh Wegene	gomole	dandala_saden	Goomole	Dabalabuyo	Libankulula	530	Kana dulacha	0	54	0	2		6	2	4	1	3	3	0	2	2	1	0	0	1	2	borana		Gonna		Oditu	open_surface_pond		0	0	1	0	0	0	0	0	0	0
2019-08-22	2019-08-22 06:25:00	2019-08-23 03:54:00	2019-08-24 18:20:00	2019-08-24 18:20:00	Obortu Halake	Alemneh Wegene	gomole	dandala_saden	Goomole	Danibasaden	Jarso	531	Kancora jarso	0	45	0	2		5	2	3	1	3	2	0	4	0	0	0	0	1	2	borana		Gonna		Noonituu	traditional_deep_well open_surface_pond		1	0	1	0	0	0	0	0	0	0
2019-08-22	2019-08-22 06:26:00	2019-08-22 15:02:00	2019-08-24 18:20:00	2019-08-24 18:20:00	Obortu Halake	Alemneh Wegene	gomole	dandala_saden	Goomole	Dabalasaden	Jarsoboru	532	Kancora Jarso	0	52	0	2		5	3	2	1	3	2	0	3	1	0	0	0	1	2	borana		Gonna		Dambbituu	traditional_deep_well open_surface_pond		1	0	1	0	0	0	0	0	0	0
2019-08-22	2019-08-22 06:35:00	2019-08-23 08:21:00	2019-08-24 18:20:00	2019-08-24 18:20:00	Obortu Halake	Alemneh Wegene	gomole	dandala_saden	Goomole	Danibala saden	Doyoshuna	533	Kussa Boru	0	75	0	2		4	2	2	1	2	1	1	3	0	0	0	0	1	2	borana		Gonna		Dambbituu	traditional_deep_well traditional_well		1	1	0	0	0	0	0	0	0	0
[truncated: 503 more columns]
